# Supplementary material for: Spatio-genetically coordinated TPR domain-containing proteins modulate c-di-GMP signaling in Vibrio vulnificus
Source: PLoS Pathog. 2025 Jul 16;21(7):e1013353. doi: 10.1371/journal.ppat.1013353 (PMC12282931; doi:10.1371/journal.ppat.1013353)
Supplement: S2 Table — (XLSX) [file ppat.1013353.s002.xlsx]

## Sheet: operons
Assembly	Organism	Chr	RcbA homolog gene details									RcbA homolog identity to AOT11_00230 (BLAST results)							RcbA homolog TPRpred results						RcbB homolog gene details									RcbB homolog identity to AOT11_00235 (BLAST results)							RcbB homolog TPRpred results
			RcbA homolog	Old locus tag	Prot_Id	Product	Start	End	Strand	Index	RcbA length	Homolog gene length	Identities	PercIdty	Positives	PercPos	eVal	BitScore	Score	P-value	E-value	Probab	Number of TPRs	pos:score ...	RcbB homolog	Old locus tag	Prot_Id	Product	Start	End	Strand	Index	RcbB length	Homolog gene length	Identities	PercIdty	Positives	PercPos	eVal	BitScore	Score	P-value	E-value	Probab	Number of TPRs	pos:score ...
.	.	.	AOT11_00230	.	.	.	.	.	.	.	499	499	499	1	499	1	0	1028	59	1.8e-18	1e-15	1	7	47: 7.1e-04 87: 1.3e-03 127: 1.2e-06 167: 9.0e-05 207: 4.1e-07 247: 9.5e-03 287: 7.4e-05	AOT11_00235	.	.	.	.	.	.	.	527	527	527	1	527	1	0	1081	46	1.4e-14	8.5e-12	0.9999	7	42: 1.9e-04 82: 1.5e-04 122: 4.4e-06 162: 3.7e-03 202: 1.2e-04 242: 8.8e-02 282: 7.6e-05
GCF_002224265.1_ASM222426v1	Vibrio vulnificus NBRC 15645 = ATCC 27562	NZ_CP012882.1	AOT11_RS16105	AOT11_00230	WP_017422372.1	lipopolysaccharide assembly protein LapB	58749	60248	+	44	499	499	499	1	499	1	0	1028	59	1.8e-18	1e-15	1	7	47: 7.1e-04 87: 1.3e-03 127: 1.2e-06 167: 9.0e-05 207: 4.1e-07 247: 9.5e-03 287: 7.4e-05	AOT11_RS16110	AOT11_00235	WP_015727569.1	GGDEF domain-containing protein	60229	61812	+	45	527	527	527	1	527	1	0	1081	46	1.4e-14	8.5e-12	0.9999	7	42: 1.9e-04 82: 1.5e-04 122: 4.4e-06 162: 3.7e-03 202: 1.2e-04 242: 8.8e-02 282: 7.6e-05
GCF_009764095.1_ASM976409v1	Vibrio vulnificus strain 06-2410	NZ_CP046833.1	GPY16_RS15235	.	WP_017422372.1	hypothetical protein	57035	58534	-	39	499	499	499	1	499	1	0	1028	59	1.8e-18	1e-15	1	7	47: 7.1e-04 87: 1.3e-03 127: 1.2e-06 167: 9.0e-05 207: 4.1e-07 247: 9.5e-03 287: 7.4e-05	GPY16_RS15230	.	WP_015727569.1	GGDEF domain-containing protein	55471	57054	-	38	527	527	527	1	527	1	0	1081	46	1.4e-14	8.5e-12	0.9999	7	42: 1.9e-04 82: 1.5e-04 122: 4.4e-06 162: 3.7e-03 202: 1.2e-04 242: 8.8e-02 282: 7.6e-05
GCF_008693685.1_ASM869368v1	Vibrio vulnificus strain FDAARGOS_663	NZ_CP044068.1	FOB71_RS05965	FOB71_05960	WP_017422372.1	hypothetical protein	1388781	1390280	+	1150	499	499	499	1	499	1	0	1028	59	1.8e-18	1e-15	1	7	47: 7.1e-04 87: 1.3e-03 127: 1.2e-06 167: 9.0e-05 207: 4.1e-07 247: 9.5e-03 287: 7.4e-05	FOB71_RS05970	FOB71_05965	WP_015727569.1	GGDEF domain-containing protein	1390261	1391844	+	1151	527	527	527	1	527	1	0	1081	46	1.4e-14	8.5e-12	0.9999	7	42: 1.9e-04 82: 1.5e-04 122: 4.4e-06 162: 3.7e-03 202: 1.2e-04 242: 8.8e-02 282: 7.6e-05
GCF_014211935.1_ASM1421193v1	Vibrio vulnificus strain 2497-87	NZ_CP060048.1	H6S61_RS18755	H6S61_18755	WP_185893170.1	hypothetical protein	735656	737155	+	606	499	499	496	0.993988	498	0.997996	0	1021	57.3	5.7e-18	3.3e-15	1	7	47: 7.1e-04 87: 1.3e-03 127: 1.2e-06 167: 9.0e-05 207: 4.1e-07 247: 9.5e-03 287: 2.4e-04	H6S61_RS18760	H6S61_18760	WP_015727569.1	GGDEF domain-containing protein	737136	738719	+	607	527	527	527	1	527	1	0	1081	46	1.4e-14	8.5e-12	0.9999	7	42: 1.9e-04 82: 1.5e-04 122: 4.4e-06 162: 3.7e-03 202: 1.2e-04 242: 8.8e-02 282: 7.6e-05
GCF_000009745.1_ASM974v1	Vibrio vulnificus YJ016	NC_005140.1	BJE04_RS17470	VV_RS17485,VVA0352	WP_011151749.1	hypothetical protein	410304	411803	-	317	499	499	496	0.993988	498	0.997996	0	1023	58.4	2.6e-18	1.5e-15	1	7	47: 7.1e-04 87: 1.9e-03 127: 1.2e-06 167: 9.0e-05 207: 4.1e-07 247: 9.5e-03 287: 7.4e-05	BJE04_RS17465	VV_RS17480,VVA0351	WP_011151748.1	GGDEF domain-containing protein	408740	410323	-	316	527	527	524	0.994307	526	0.998102	0	1075	46	1.4e-14	8.5e-12	0.9999	7	42: 1.9e-04 82: 1.5e-04 122: 4.4e-06 162: 3.7e-03 202: 1.2e-04 242: 8.8e-02 282: 7.6e-05
GCF_003047125.1_ASM304712v1	Vibrio vulnificus Env1	NZ_CP017636.1	BJD94_RS20990	BJD94_19555	WP_103155409.1	hypothetical protein	1155770	1157269	-	917	499	499	495	0.991984	497	0.995992	0	1019	59	1.8e-18	1e-15	1	7	47: 7.1e-04 87: 1.3e-03 127: 1.2e-06 167: 9.0e-05 207: 4.1e-07 247: 9.5e-03 287: 7.4e-05	BJD94_RS20985	BJD94_19550	WP_015727569.1	GGDEF domain-containing protein	1154206	1155789	-	916	527	527	527	1	527	1	0	1081	46	1.4e-14	8.5e-12	0.9999	7	42: 1.9e-04 82: 1.5e-04 122: 4.4e-06 162: 3.7e-03 202: 1.2e-04 242: 8.8e-02 282: 7.6e-05
GCF_029990625.1_ASM2999062v1	Vibrio vulnificus strain 1908-10	NZ_CP118439.1	PVE41_RS20250	PVE41_20250	WP_045597000.1	hypothetical protein	1120751	1122250	-	912	499	499	495	0.991984	498	0.997996	0	1021	58.4	2.6e-18	1.5e-15	1	7	47: 7.1e-04 87: 1.9e-03 127: 1.2e-06 167: 9.0e-05 207: 4.1e-07 247: 9.5e-03 287: 7.4e-05	PVE41_RS20245	PVE41_20245	WP_011151748.1	GGDEF domain-containing protein	1119187	1120770	-	911	527	527	524	0.994307	526	0.998102	0	1075	46	1.4e-14	8.5e-12	0.9999	7	42: 1.9e-04 82: 1.5e-04 122: 4.4e-06 162: 3.7e-03 202: 1.2e-04 242: 8.8e-02 282: 7.6e-05
GCF_009665475.1_ASM966547v1	Vibrio vulnificus strain 2142-77	NZ_CP035732.1	EPB55_RS19835	.	WP_045597000.1	hypothetical protein	888466	889965	+	751	499	499	495	0.991984	498	0.997996	0	1021	58.4	2.6e-18	1.5e-15	1	7	47: 7.1e-04 87: 1.9e-03 127: 1.2e-06 167: 9.0e-05 207: 4.1e-07 247: 9.5e-03 287: 7.4e-05	EPB55_RS19840	.	WP_011151748.1	GGDEF domain-containing protein	889946	891529	+	752	527	527	524	0.994307	526	0.998102	0	1075	46	1.4e-14	8.5e-12	0.9999	7	42: 1.9e-04 82: 1.5e-04 122: 4.4e-06 162: 3.7e-03 202: 1.2e-04 242: 8.8e-02 282: 7.6e-05
GCF_001433435.1_ASM143343v1	Vibrio vulnificus strain FORC_009	NZ_CP009985.1	FORC9_RS16655	FORC9_3257	WP_045597000.1	hypothetical protein	438810	440309	-	343	499	499	495	0.991984	498	0.997996	0	1021	58.4	2.6e-18	1.5e-15	1	7	47: 7.1e-04 87: 1.9e-03 127: 1.2e-06 167: 9.0e-05 207: 4.1e-07 247: 9.5e-03 287: 7.4e-05	FORC9_RS16650	FORC9_3256	WP_011151748.1	GGDEF domain-containing protein	437246	438829	-	342	527	527	524	0.994307	526	0.998102	0	1075	46	1.4e-14	8.5e-12	0.9999	7	42: 1.9e-04 82: 1.5e-04 122: 4.4e-06 162: 3.7e-03 202: 1.2e-04 242: 8.8e-02 282: 7.6e-05
GCF_001653775.1_ASM165377v1	Vibrio vulnificus strain FORC_016	NZ_CP011776.1	FORC16_RS16645	FORC16_3252	WP_045597000.1	hypothetical protein	438621	440120	-	342	499	499	495	0.991984	498	0.997996	0	1021	58.4	2.6e-18	1.5e-15	1	7	47: 7.1e-04 87: 1.9e-03 127: 1.2e-06 167: 9.0e-05 207: 4.1e-07 247: 9.5e-03 287: 7.4e-05	FORC16_RS16640	FORC16_3251	WP_011151748.1	GGDEF domain-containing protein	437057	438640	-	341	527	527	524	0.994307	526	0.998102	0	1075	46	1.4e-14	8.5e-12	0.9999	7	42: 1.9e-04 82: 1.5e-04 122: 4.4e-06 162: 3.7e-03 202: 1.2e-04 242: 8.8e-02 282: 7.6e-05
GCF_001675245.1_ASM167524v1	Vibrio vulnificus strain FORC_017	NZ_CP012740.1	FORC17_RS16800	FORC17_3285	WP_045597000.1	hypothetical protein	414376	415875	-	320	499	499	495	0.991984	498	0.997996	0	1021	58.4	2.6e-18	1.5e-15	1	7	47: 7.1e-04 87: 1.9e-03 127: 1.2e-06 167: 9.0e-05 207: 4.1e-07 247: 9.5e-03 287: 7.4e-05	FORC17_RS16795	FORC17_3284	WP_011151748.1	GGDEF domain-containing protein	412812	414395	-	319	527	527	524	0.994307	526	0.998102	0	1075	46	1.4e-14	8.5e-12	0.9999	7	42: 1.9e-04 82: 1.5e-04 122: 4.4e-06 162: 3.7e-03 202: 1.2e-04 242: 8.8e-02 282: 7.6e-05
GCF_002117205.1_ASM211720v1	Vibrio vulnificus strain FORC_036	NZ_CP015513.1	FORC36_RS17445	FORC36_3257	WP_045597000.1	hypothetical protein	415462	416961	-	320	499	499	495	0.991984	498	0.997996	0	1021	58.4	2.6e-18	1.5e-15	1	7	47: 7.1e-04 87: 1.9e-03 127: 1.2e-06 167: 9.0e-05 207: 4.1e-07 247: 9.5e-03 287: 7.4e-05	FORC36_RS17440	FORC36_3256	WP_085761601.1	GGDEF domain-containing protein	413898	415481	-	319	527	527	526	0.998102	527	1	0	1079	46	1.4e-14	8.5e-12	0.9999	7	42: 1.9e-04 82: 1.5e-04 122: 4.4e-06 162: 3.7e-03 202: 1.2e-04 242: 8.8e-02 282: 7.6e-05
GCF_002204915.1_ASM220491v1	Vibrio vulnificus strain FORC_037	NZ_CP016322.1	FORC37_RS17620	FORC37_3204	WP_045597000.1	lipopolysaccharide assembly protein LapB	428773	430272	-	326	499	499	495	0.991984	498	0.997996	0	1021	58.4	2.6e-18	1.5e-15	1	7	47: 7.1e-04 87: 1.9e-03 127: 1.2e-06 167: 9.0e-05 207: 4.1e-07 247: 9.5e-03 287: 7.4e-05	FORC37_RS17615	FORC37_3203	WP_011151748.1	GGDEF domain-containing protein	427209	428792	-	325	527	527	524	0.994307	526	0.998102	0	1075	46	1.4e-14	8.5e-12	0.9999	7	42: 1.9e-04 82: 1.5e-04 122: 4.4e-06 162: 3.7e-03 202: 1.2e-04 242: 8.8e-02 282: 7.6e-05
GCF_003522555.1_ASM352255v1	Vibrio vulnificus strain FORC_053	NZ_CP019291.1	FORC53_RS17930	FORC53_3309	WP_045597000.1	hypothetical protein	419172	420671	-	324	499	499	495	0.991984	498	0.997996	0	1021	58.4	2.6e-18	1.5e-15	1	7	47: 7.1e-04 87: 1.9e-03 127: 1.2e-06 167: 9.0e-05 207: 4.1e-07 247: 9.5e-03 287: 7.4e-05	FORC53_RS17925	FORC53_3308	WP_011151748.1	GGDEF domain-containing protein	417608	419191	-	323	527	527	524	0.994307	526	0.998102	0	1075	46	1.4e-14	8.5e-12	0.9999	7	42: 1.9e-04 82: 1.5e-04 122: 4.4e-06 162: 3.7e-03 202: 1.2e-04 242: 8.8e-02 282: 7.6e-05
GCF_002863725.1_ASM286372v1	Vibrio vulnificus strain FORC_054	NZ_CP019122.1	FORC54_RS18675	FORC54_3399	WP_101959301.1	hypothetical protein	460491	461990	-	364	499	499	495	0.991984	496	0.993988	0	1018	59	1.8e-18	1e-15	1	7	47: 7.1e-04 87: 1.3e-03 127: 1.2e-06 167: 9.0e-05 207: 4.1e-07 247: 9.5e-03 287: 7.4e-05	FORC54_RS18670	FORC54_3398	WP_015727569.1	GGDEF domain-containing protein	458927	460510	-	363	527	527	527	1	527	1	0	1081	46	1.4e-14	8.5e-12	0.9999	7	42: 1.9e-04 82: 1.5e-04 122: 4.4e-06 162: 3.7e-03 202: 1.2e-04 242: 8.8e-02 282: 7.6e-05
GCF_004319645.1_ASM431964v1	Vibrio vulnificus strain FORC_077	NZ_CP027031.1	FORC77_RS16815	FORC77_3118	WP_045597000.1	hypothetical protein	254810	256309	-	195	499	499	495	0.991984	498	0.997996	0	1021	58.4	2.6e-18	1.5e-15	1	7	47: 7.1e-04 87: 1.9e-03 127: 1.2e-06 167: 9.0e-05 207: 4.1e-07 247: 9.5e-03 287: 7.4e-05	FORC77_RS16810	FORC77_3117	WP_011151748.1	GGDEF domain-containing protein	253246	254829	-	194	527	527	524	0.994307	526	0.998102	0	1075	46	1.4e-14	8.5e-12	0.9999	7	42: 1.9e-04 82: 1.5e-04 122: 4.4e-06 162: 3.7e-03 202: 1.2e-04 242: 8.8e-02 282: 7.6e-05
GCF_031883075.1_ASM3188307v1	Vibrio vulnificus strain GCU-01	NZ_CP134784.1	RI132_RS20740	RI132_20740	WP_045597000.1	lipopolysaccharide assembly protein LapB	1356386	1357885	+	1140	499	499	495	0.991984	498	0.997996	0	1021	58.4	2.6e-18	1.5e-15	1	7	47: 7.1e-04 87: 1.9e-03 127: 1.2e-06 167: 9.0e-05 207: 4.1e-07 247: 9.5e-03 287: 7.4e-05	RI132_RS20745	RI132_20745	WP_015727569.1	GGDEF domain-containing protein	1357866	1359449	+	1141	527	527	527	1	527	1	0	1081	46	1.4e-14	8.5e-12	0.9999	7	42: 1.9e-04 82: 1.5e-04 122: 4.4e-06 162: 3.7e-03 202: 1.2e-04 242: 8.8e-02 282: 7.6e-05
GCF_014107515.1_ASM1410751v1	Vibrio vulnificus strain Vv180806	NZ_CP044207.1	F6X00_RS16675	F6X00_17030	WP_045597000.1	lipopolysaccharide assembly protein LapB	20474	21973	-	19	499	499	495	0.991984	498	0.997996	0	1021	58.4	2.6e-18	1.5e-15	1	7	47: 7.1e-04 87: 1.9e-03 127: 1.2e-06 167: 9.0e-05 207: 4.1e-07 247: 9.5e-03 287: 7.4e-05	F6X00_RS16670	F6X00_17025	WP_085761601.1	GGDEF domain-containing protein	18910	20493	-	18	527	527	526	0.998102	527	1	0	1079	46	1.4e-14	8.5e-12	0.9999	7	42: 1.9e-04 82: 1.5e-04 122: 4.4e-06 162: 3.7e-03 202: 1.2e-04 242: 8.8e-02 282: 7.6e-05
GCF_025994915.1_ASM2599491v1	Vibrio vulnificus strain VV20-8B-2 isolate homogenised shrimp	NZ_AP026553.1	OO986_RS17965	VV208B2_33910	WP_045597000.1	hypothetical protein	594547	596046	+	490	499	499	495	0.991984	498	0.997996	0	1021	58.4	2.6e-18	1.5e-15	1	7	47: 7.1e-04 87: 1.9e-03 127: 1.2e-06 167: 9.0e-05 207: 4.1e-07 247: 9.5e-03 287: 7.4e-05	OO986_RS17970	VV208B2_33920	WP_108694787.1	GGDEF domain-containing protein	596027	597610	+	491	527	527	523	0.99241	526	0.998102	0	1073	46.5	1e-14	6e-12	0.9999	7	42: 1.9e-04 82: 1.5e-04 122: 4.4e-06 162: 2.5e-03 202: 1.2e-04 242: 8.8e-02 282: 7.6e-05
GCF_002850455.1_ASM285045v1	Vibrio vulnificus strain VV2014DJH	NZ_CP019321.1	BWZ32_RS22345	BWZ32_22210	WP_045597000.1	hypothetical protein	1355993	1357492	+	1125	499	499	495	0.991984	498	0.997996	0	1021	58.4	2.6e-18	1.5e-15	1	7	47: 7.1e-04 87: 1.9e-03 127: 1.2e-06 167: 9.0e-05 207: 4.1e-07 247: 9.5e-03 287: 7.4e-05	BWZ32_RS22350	BWZ32_22215	WP_045621301.1	GGDEF domain-containing protein	1357473	1359056	+	1126	527	527	525	0.996205	526	0.998102	0	1077	46	1.4e-14	8.5e-12	0.9999	7	42: 1.9e-04 82: 1.5e-04 122: 4.4e-06 162: 3.7e-03 202: 1.2e-04 242: 8.8e-02 282: 7.6e-05
GCF_000039765.1_ASM3976v1	Vibrio vulnificus CMCP6	NC_004460.2	VV1_RS22240	VV2_1538	WP_011082387.1	hypothetical protein	1684924	1686423	-	1369	499	499	494	0.98998	497	0.995992	0	1018	58.4	2.6e-18	1.5e-15	1	7	47: 7.1e-04 87: 1.9e-03 127: 1.2e-06 167: 9.0e-05 207: 4.1e-07 247: 9.5e-03 287: 7.4e-05	VV1_RS22235	VV2_1537	WP_011082386.1	diguanylate cyclase	1683360	1684943	-	1368	527	527	526	0.998102	526	0.998102	0	1078	45.9	1.5e-14	8.7e-12	0.9999	7	42: 1.9e-04 82: 1.5e-04 122: 4.4e-06 162: 3.7e-03 202: 1.2e-04 242: 8.8e-02 282: 7.6e-05
GCF_000186585.1_ASM18658v1	Vibrio vulnificus MO6-24/O	NC_014966.1	VVMO6_RS16515	VVM_00683,VVMO6_03308	WP_011082387.1	lipopolysaccharide assembly protein LapB	398331	399830	-	314	499	499	494	0.98998	497	0.995992	0	1018	58.4	2.6e-18	1.5e-15	1	7	47: 7.1e-04 87: 1.9e-03 127: 1.2e-06 167: 9.0e-05 207: 4.1e-07 247: 9.5e-03 287: 7.4e-05	VVMO6_RS16510	VVM_00682,VVMO6_03307	WP_015727569.1	GGDEF domain-containing protein	396767	398350	-	313	527	527	527	1	527	1	0	1081	46	1.4e-14	8.5e-12	0.9999	7	42: 1.9e-04 82: 1.5e-04 122: 4.4e-06 162: 3.7e-03 202: 1.2e-04 242: 8.8e-02 282: 7.6e-05
GCF_009764115.1_ASM976411v1	Vibrio vulnificus strain 07-2444	NZ_CP046834.1	GPY41_RS03025	.	WP_158122297.1	hypothetical protein	722613	724112	-	581	499	499	494	0.98998	497	0.995992	0	1019	58.4	2.6e-18	1.5e-15	1	7	47: 7.1e-04 87: 1.9e-03 127: 1.2e-06 167: 9.0e-05 207: 4.1e-07 247: 9.5e-03 287: 7.4e-05	GPY41_RS03020	.	WP_158122296.1	GGDEF domain-containing protein	721049	722632	-	580	527	527	525	0.996205	526	0.998102	0	1076	46	1.4e-14	8.5e-12	0.9999	7	42: 1.9e-04 82: 1.5e-04 122: 4.4e-06 162: 3.7e-03 202: 1.2e-04 242: 8.8e-02 282: 7.6e-05
GCF_000746665.1_ASM74666v1	Vibrio vulnificus strain 93U204	NZ_CP009262.1	VV93_RS17020	VV93_v1c33380	WP_040110550.1	hypothetical protein	401172	402671	-	311	499	499	494	0.98998	498	0.997996	0	1019	58.2	3.1e-18	1.8e-15	1	7	47: 7.1e-04 87: 1.9e-03 127: 1.2e-06 167: 9.0e-05 207: 4.1e-07 247: 9.5e-03 287: 8.8e-05	VV93_RS17015	VV93_v1c33370	WP_011082386.1	diguanylate cyclase	399608	401191	-	310	527	527	526	0.998102	526	0.998102	0	1078	45.9	1.5e-14	8.7e-12	0.9999	7	42: 1.9e-04 82: 1.5e-04 122: 4.4e-06 162: 3.7e-03 202: 1.2e-04 242: 8.8e-02 282: 7.6e-05
GCF_002215135.1_ASM221513v1	Vibrio vulnificus strain CECT 4999	NZ_CP014637.1	VVCECT4999_RS18340	VVCECT4999_17275	WP_039449106.1	hypothetical protein	383713	385206	-	293	499	497	494	0.98998	495	0.991984	0	1012	56	1.4e-17	8.2e-15	1	7	47: 7.1e-04 87: 1.3e-03 127: 1.2e-06 167: 9.0e-05 207: 4.1e-07 247: 9.5e-03 287: 6.1e-04	VVCECT4999_RS18335	VVCECT4999_17270	WP_039449103.1	GGDEF domain-containing protein	382149	383732	-	292	527	527	525	0.996205	525	0.996205	0	1077	45	2.8e-14	1.6e-11	0.9998	7	42: 1.9e-04 82: 1.5e-04 122: 4.4e-06 162: 7.5e-03 202: 1.2e-04 242: 8.8e-02 282: 7.6e-05
GCF_001558515.2_ASM155851v2	Vibrio vulnificus strain FDAARGOS_119	NZ_CP014048.2	AL549_RS00315	AL549_00305	WP_045621379.1	hypothetical protein	73732	75231	+	62	499	499	493	0.987976	497	0.995992	0	1018	58.4	2.6e-18	1.5e-15	1	7	47: 7.1e-04 87: 1.9e-03 127: 1.2e-06 167: 9.0e-05 207: 4.1e-07 247: 9.5e-03 287: 7.4e-05	AL549_RS00320	AL549_00310	WP_015727569.1	GGDEF domain-containing protein	75212	76795	+	63	527	527	527	1	527	1	0	1081	46	1.4e-14	8.5e-12	0.9999	7	42: 1.9e-04 82: 1.5e-04 122: 4.4e-06 162: 3.7e-03 202: 1.2e-04 242: 8.8e-02 282: 7.6e-05
GCF_030220165.1_ASM3022016v1	Vibrio vulnificus strain VV2018	NZ_CP126699.1	QPX65_RS15750	QPX65_15750	WP_045621379.1	hypothetical protein	38373	39872	-	22	499	499	493	0.987976	497	0.995992	0	1018	58.4	2.6e-18	1.5e-15	1	7	47: 7.1e-04 87: 1.9e-03 127: 1.2e-06 167: 9.0e-05 207: 4.1e-07 247: 9.5e-03 287: 7.4e-05	QPX65_RS15745	QPX65_15745	WP_015727569.1	GGDEF domain-containing protein	36809	38392	-	21	527	527	527	1	527	1	0	1081	46	1.4e-14	8.5e-12	0.9999	7	42: 1.9e-04 82: 1.5e-04 122: 4.4e-06 162: 3.7e-03 202: 1.2e-04 242: 8.8e-02 282: 7.6e-05
GCF_009665215.1_ASM966521v1	Vibrio navarrensis strain 08-2462	NZ_CP035681.1	EWA66_RS18120	.	WP_039428058.1	hypothetical protein	783747	785243	+	670	499	498	402	0.805611	449	0.8998	0	853	59	1.7e-18	1e-15	1	7	47: 4.8e-04 87: 4.9e-03 127: 3.1e-05 167: 7.1e-05 207: 1.1e-07 247: 3.7e-03 287: 1.4e-05	EWA66_RS18125	.	WP_039442629.1	GGDEF domain-containing protein	785224	786807	+	671	527	527	452	0.857685	500	0.948767	0	912	50.6	6e-16	3.5e-13	1	7	42: 1.4e-04 82: 5.8e-04 122: 5.4e-07 162: 3.0e-03 202: 2.3e-04 242: 4.6e-02 282: 6.8e-06
GCF_009763725.1_ASM976372v1	Vibrio navarrensis strain 2462-79	NZ_CP046792.1	GPY30_RS22070	.	WP_039428058.1	hypothetical protein	1358452	1359948	+	1097	499	498	402	0.805611	449	0.8998	0	853	59	1.7e-18	1e-15	1	7	47: 4.8e-04 87: 4.9e-03 127: 3.1e-05 167: 7.1e-05 207: 1.1e-07 247: 3.7e-03 287: 1.4e-05	GPY30_RS22075	.	WP_158136605.1	GGDEF domain-containing protein	1359929	1361512	+	1098	527	527	453	0.859583	499	0.946869	0	911	51	4.5e-16	2.6e-13	1	7	42: 1.4e-04 82: 4.4e-04 122: 5.4e-07 162: 3.0e-03 202: 2.3e-04 242: 4.6e-02 282: 6.8e-06
GCF_014788305.1_ASM1478830v1	Vibrio navarrensis strain 2540-90	NZ_CP061844.1	IF132_RS02430	IF132_02420	WP_039428058.1	hypothetical protein	552578	554074	-	460	499	498	402	0.805611	449	0.8998	0	853	59	1.7e-18	1e-15	1	7	47: 4.8e-04 87: 4.9e-03 127: 3.1e-05 167: 7.1e-05 207: 1.1e-07 247: 3.7e-03 287: 1.4e-05	IF132_RS02425	IF132_02415	WP_039428061.1	GGDEF domain-containing protein	551014	552597	-	459	527	527	454	0.86148	500	0.948767	0	914	51	4.5e-16	2.6e-13	1	7	42: 1.4e-04 82: 4.4e-04 122: 5.4e-07 162: 3.0e-03 202: 2.3e-04 242: 4.6e-02 282: 6.8e-06
GCF_009665415.1_ASM966541v1	Vibrio cidicii strain 2423-01	NZ_CP035922.1	EWA64_RS20610	.	WP_061894663.1	hypothetical protein	1138119	1139615	+	977	499	498	399	0.799599	449	0.8998	0	847	61.8	2.4e-19	1.4e-16	1	7	47: 4.8e-04 87: 4.9e-03 127: 4.2e-06 167: 7.1e-05 207: 1.1e-07 247: 3.7e-03 287: 1.4e-05	EWA64_RS20615	.	WP_061894382.1	GGDEF domain-containing protein	1139596	1141179	+	978	527	527	452	0.857685	499	0.946869	0	911	48.4	2.6e-15	1.5e-12	0.9999	7	42: 1.4e-04 82: 5.8e-04 122: 5.4e-07 162: 3.0e-03 202: 9.6e-04 242: 5.6e-02 282: 6.8e-06
GCF_015767675.1_ASM1576767v1	Vibrio navarrensis strain 20-VB00237	NZ_CP065218.1	I3X05_RS19045	I3X05_19390	WP_045568645.1	hypothetical protein	517129	518625	+	443	499	498	399	0.799599	446	0.893788	0	846	59.2	1.6e-18	9.2e-16	1	7	47: 4.3e-04 87: 4.9e-03 127: 3.1e-05 167: 7.1e-05 207: 1.1e-07 247: 3.7e-03 287: 1.4e-05	I3X05_RS19050	I3X05_19395	WP_045568787.1	GGDEF domain-containing protein	518606	520189	+	444	527	527	453	0.859583	500	0.948767	0	913	51	4.4e-16	2.6e-13	1	7	42: 1.4e-04 82: 5.8e-04 122: 3.7e-07 162: 3.0e-03 202: 2.3e-04 242: 5.6e-02 282: 6.8e-06
GCF_002887655.1_ASM288765v1	Vibrio owensii strain 051011B	NZ_CP025797.1	C1S76_RS27405	.	WP_045413203.1	hypothetical protein	2111437	2112921	+	1823	499	494	371	0.743487	433	0.867735	0	788	63.8	6.2e-20	3.6e-17	1	7	47: 5.6e-03 87: 1.0e-03 127: 2.9e-06 167: 2.8e-05 207: 4.5e-07 247: 9.2e-04 287: 5.7e-06	C1S76_RS27410	.	WP_045413206.1	GGDEF domain-containing protein	2112905	2114488	+	1824	527	527	401	0.760911	468	0.888046	0	853	45.8	1.6e-14	9.5e-12	0.9999	6	42: 1.0e-04 82: 2.0e-04 122: 6.2e-06 162: 2.3e-02 202: 7.2e-04 282: 1.3e-04
GCF_002887615.1_ASM288761v1	Vibrio jasicida 090810c	NZ_CP025793.1	C1S73_RS26415	.	WP_038868473.1	hypothetical protein	2013453	2014937	+	1732	499	494	370	0.741483	429	0.859719	0	784	66.7	8.3e-21	4.9e-18	1	7	47: 2.6e-03 87: 1.0e-03 127: 2.9e-06 167: 2.8e-05 207: 4.5e-07 247: 5.9e-04 287: 2.4e-06	C1S73_RS26420	.	WP_038868471.1	GGDEF domain-containing protein	2014921	2016504	+	1733	527	527	394	0.747628	464	0.880455	0	835	44.7	3.4e-14	2e-11	0.9998	7	42: 1.6e-04 82: 5.9e-04 122: 3.1e-06 162: 2.9e-02 202: 4.8e-03 242: 9.6e-02 282: 3.9e-07
GCF_003691505.1_ASM369150v1	Vibrio owensii strain 1700302	NZ_CP033138.1	D0812_RS19125	D0812_19125	WP_009704947.1	hypothetical protein	292225	293709	-	279	499	494	370	0.741483	433	0.867735	0	786	63.8	6.2e-20	3.6e-17	1	7	47: 5.6e-03 87: 1.0e-03 127: 2.9e-06 167: 2.8e-05 207: 4.5e-07 247: 9.2e-04 287: 5.7e-06	D0812_RS19120	D0812_19120	WP_045479721.1	GGDEF domain-containing protein	290658	292241	-	278	527	527	402	0.762808	469	0.889943	0	855	46.4	1.1e-14	6.2e-12	0.9999	6	42: 1.0e-04 82: 2.0e-04 122: 6.2e-06 162: 2.3e-02 202: 4.7e-04 282: 1.3e-04
GCF_001310575.2_ASM131057v2	Vibrio owensii strain SH14	NZ_CP045860.1	APZ19_RS26895	APZ19_26895	WP_009704947.1	hypothetical protein	2142469	2143953	-	1893	499	494	370	0.741483	433	0.867735	0	786	63.8	6.2e-20	3.6e-17	1	7	47: 5.6e-03 87: 1.0e-03 127: 2.9e-06 167: 2.8e-05 207: 4.5e-07 247: 9.2e-04 287: 5.7e-06	APZ19_RS26890	APZ19_26890	WP_045479721.1	GGDEF domain-containing protein	2140902	2142485	-	1892	527	527	402	0.762808	469	0.889943	0	855	46.4	1.1e-14	6.2e-12	0.9999	6	42: 1.0e-04 82: 2.0e-04 122: 6.2e-06 162: 2.3e-02 202: 4.7e-04 282: 1.3e-04
GCF_003691545.1_ASM369154v1	Vibrio owensii strain V180403	NZ_CP033145.1	D0856_RS21385	D0856_21385	WP_009704947.1	hypothetical protein	603717	605201	-	561	499	494	370	0.741483	433	0.867735	0	786	63.8	6.2e-20	3.6e-17	1	7	47: 5.6e-03 87: 1.0e-03 127: 2.9e-06 167: 2.8e-05 207: 4.5e-07 247: 9.2e-04 287: 5.7e-06	D0856_RS21380	D0856_21380	WP_009704948.1	GGDEF domain-containing protein	602150	603733	-	560	527	527	402	0.762808	468	0.888046	0	854	46.4	1.1e-14	6.2e-12	0.9999	6	42: 1.0e-04 82: 2.0e-04 122: 6.2e-06 162: 2.3e-02 202: 4.7e-04 282: 1.3e-04
GCF_002021755.1_ASM202175v1	Vibrio owensii strain XSBZ03	NZ_CP019960.1	A9237_RS18015	A9237_18015	WP_009704947.1	hypothetical protein	298725	300209	-	281	499	494	370	0.741483	433	0.867735	0	786	63.8	6.2e-20	3.6e-17	1	7	47: 5.6e-03 87: 1.0e-03 127: 2.9e-06 167: 2.8e-05 207: 4.5e-07 247: 9.2e-04 287: 5.7e-06	A9237_RS18010	A9237_18010	WP_078608901.1	GGDEF domain-containing protein	297158	298741	-	280	527	527	402	0.762808	468	0.888046	0	854	46.4	1.1e-14	6.2e-12	0.9999	6	42: 1.0e-04 82: 2.0e-04 122: 6.2e-06 162: 2.3e-02 202: 4.7e-04 282: 1.3e-04
GCF_905175355.1_B1ASS3-Hybrid_2	Vibrio sp. B1ASS3	NZ_HG992743.1	KJB05_RS25865	ACOMICROBIO_NCLOACGD_05285	WP_009704947.1	hypothetical protein	1707522	1709006	+	1440	499	494	370	0.741483	433	0.867735	0	786	63.8	6.2e-20	3.6e-17	1	7	47: 5.6e-03 87: 1.0e-03 127: 2.9e-06 167: 2.8e-05 207: 4.5e-07 247: 9.2e-04 287: 5.7e-06	KJB05_RS25870	ACOMICROBIO_LOCUS4777	WP_009704948.1	GGDEF domain-containing protein	1708990	1710573	+	1441	527	527	402	0.762808	468	0.888046	0	854	46.4	1.1e-14	6.2e-12	0.9999	6	42: 1.0e-04 82: 2.0e-04 122: 6.2e-06 162: 2.3e-02 202: 4.7e-04 282: 1.3e-04
GCF_023277445.1_ASM2327744v1	Vibrio sp. ED002	NZ_CP080239.1	ITG12_RS26930	ITG12_26845	WP_038868473.1	hypothetical protein	2273724	2275208	-	1985	499	494	370	0.741483	429	0.859719	0	784	66.7	8.3e-21	4.9e-18	1	7	47: 2.6e-03 87: 1.0e-03 127: 2.9e-06 167: 2.8e-05 207: 4.5e-07 247: 5.9e-04 287: 2.4e-06	ITG12_RS26925	ITG12_26840	WP_038876327.1	GGDEF domain-containing protein	2272157	2273740	-	1984	527	527	393	0.745731	463	0.878558	0	833	44.7	3.4e-14	2e-11	0.9998	7	42: 1.6e-04 82: 5.9e-04 122: 3.1e-06 162: 2.9e-02 202: 4.8e-03 242: 9.6e-02 282: 3.9e-07
GCF_025917725.1_ASM2591772v1	Vibrio owensii strain GL-605	NZ_CP097859.1	M8C01_RS26805	.	WP_264407017.1	hypothetical protein	2112480	2113964	+	1817	499	494	369	0.739479	433	0.867735	0	786	63.8	6.2e-20	3.6e-17	1	7	47: 5.6e-03 87: 1.0e-03 127: 2.9e-06 167: 2.8e-05 207: 4.5e-07 247: 9.2e-04 287: 5.7e-06	M8C01_RS26810	.	WP_009704948.1	GGDEF domain-containing protein	2113948	2115531	+	1818	527	527	402	0.762808	468	0.888046	0	854	46.4	1.1e-14	6.2e-12	0.9999	6	42: 1.0e-04 82: 2.0e-04 122: 6.2e-06 162: 2.3e-02 202: 4.7e-04 282: 1.3e-04
GCF_028743655.1_ASM2874365v1	Vibrio campbellii strain 20220413_1	NZ_CP117989.1	PUN50_RS25730	PUN50_25730	WP_274291618.1	hypothetical protein	1999378	2000862	+	1735	499	494	365	0.731463	432	0.865731	0	779	62.4	1.7e-19	9.7e-17	1	7	47: 4.4e-03 87: 1.5e-03 127: 2.9e-06 167: 2.9e-05 207: 4.5e-07 247: 2.1e-03 287: 5.4e-06	PUN50_RS25735	PUN50_25735	WP_274291619.1	GGDEF domain-containing protein	2000846	2002429	+	1736	527	527	405	0.768501	468	0.888046	0	857	45.5	2e-14	1.2e-11	0.9998	6	42: 8.4e-05 82: 1.9e-04 122: 6.2e-06 162: 2.3e-02 202: 6.9e-04 282: 2.2e-04
GCF_002142655.1_ASM214265v1	Vibrio campbellii strain LA16-V1	NZ_CP021146.1	CAY59_RS20780	CAY59_20535	WP_045370710.1	lipopolysaccharide assembly protein LapB	865667	867151	+	709	499	494	365	0.731463	431	0.863727	0	778	61.9	2.3e-19	1.3e-16	1	7	47: 4.4e-03 87: 1.5e-03 127: 2.9e-06 167: 2.9e-05 207: 4.5e-07 247: 2.1e-03 287: 7.6e-06	CAY59_RS20785	CAY59_20540	WP_086370191.1	GGDEF domain-containing protein	867135	868718	+	710	527	527	404	0.766603	469	0.889943	0	857	45.7	1.7e-14	1e-11	0.9999	6	42: 8.4e-05 82: 1.9e-04 122: 6.2e-06 162: 1.9e-02 202: 6.9e-04 282: 2.2e-04
GCF_009764055.1_ASM976405v1	Vibrio parahaemolyticus strain 2012AW-0224	NZ_CP046829.1	GPY55_RS00415	.	WP_025550874.1	hypothetical protein	96688	98172	+	80	499	494	365	0.731463	434	0.869739	0	768	64.2	4.6e-20	2.7e-17	1	7	47: 4.5e-03 87: 1.3e-03 127: 4.8e-06 167: 4.9e-05 207: 9.5e-08 247: 6.1e-04 287: 9.7e-06	GPY55_RS00420	.	WP_005478159.1	GGDEF domain-containing protein	98156	99739	+	81	527	527	394	0.747628	463	0.878558	0	832	45.8	1.6e-14	9.4e-12	0.9999	7	42: 3.4e-04 82: 7.8e-04 122: 6.2e-06 162: 8.1e-03 202: 8.3e-04 242: 3.0e-02 282: 7.1e-07
GCF_009763565.1_ASM976356v1	Vibrio parahaemolyticus strain 2013V-1181	NZ_CP046784.1	GPY39_RS20685	.	WP_021450588.1	hypothetical protein	718632	720116	+	627	499	494	365	0.731463	434	0.869739	0	770	65.5	1.9e-20	1.1e-17	1	7	47: 1.7e-03 87: 1.3e-03 127: 4.8e-06 167: 4.9e-05 207: 9.5e-08 247: 6.1e-04 287: 9.7e-06	GPY39_RS20690	.	WP_005478159.1	GGDEF domain-containing protein	720100	721683	+	628	527	527	394	0.747628	463	0.878558	0	832	45.8	1.6e-14	9.4e-12	0.9999	7	42: 3.4e-04 82: 7.8e-04 122: 6.2e-06 162: 8.1e-03 202: 8.3e-04 242: 3.0e-02 282: 7.1e-07
GCF_009883875.1_ASM988387v1	Vibrio parahaemolyticus strain 20160303005-1	NZ_CP034299.1	EHC69_RS21940	EHC69_22175	WP_025553720.1	hypothetical protein	932677	934161	-	828	499	494	365	0.731463	435	0.871743	0	769	64.1	5e-20	2.9e-17	1	7	47: 4.9e-03 87: 1.3e-03 127: 4.8e-06 167: 4.9e-05 207: 9.5e-08 247: 6.1e-04 287: 9.7e-06	EHC69_RS21935	EHC69_22170	WP_005478159.1	GGDEF domain-containing protein	931110	932693	-	827	527	527	394	0.747628	463	0.878558	0	832	45.8	1.6e-14	9.4e-12	0.9999	7	42: 3.4e-04 82: 7.8e-04 122: 6.2e-06 162: 8.1e-03 202: 8.3e-04 242: 3.0e-02 282: 7.1e-07
GCF_001304775.1_ASM130477v1	Vibrio parahaemolyticus strain FORC_006	NZ_CP009766.1	FORC6_RS22230	FORC6_4330	WP_025550874.1	hypothetical protein	1429786	1431270	+	1251	499	494	365	0.731463	434	0.869739	0	768	64.2	4.6e-20	2.7e-17	1	7	47: 4.5e-03 87: 1.3e-03 127: 4.8e-06 167: 4.9e-05 207: 9.5e-08 247: 6.1e-04 287: 9.7e-06	FORC6_RS22235	FORC6_4331	WP_021822002.1	GGDEF domain-containing protein	1431254	1432837	+	1252	527	527	392	0.743833	463	0.878558	0	831	46	1.4e-14	8.3e-12	0.9999	7	42: 3.1e-04 82: 7.8e-04 122: 6.2e-06 162: 8.1e-03 202: 8.3e-04 242: 2.9e-02 282: 7.1e-07
GCF_001682175.1_ASM168217v1	Vibrio parahaemolyticus strain MAVP-Q	NZ_CP011885.1	AB831_RS24255	AB831_22935	WP_021450588.1	hypothetical protein	1584854	1586338	+	1382	499	494	365	0.731463	434	0.869739	0	770	65.5	1.9e-20	1.1e-17	1	7	47: 1.7e-03 87: 1.3e-03 127: 4.8e-06 167: 4.9e-05 207: 9.5e-08 247: 6.1e-04 287: 9.7e-06	AB831_RS24260	AB831_22940	WP_005478159.1	GGDEF domain-containing protein	1586322	1587905	+	1383	527	527	394	0.747628	463	0.878558	0	832	45.8	1.6e-14	9.4e-12	0.9999	7	42: 3.4e-04 82: 7.8e-04 122: 6.2e-06 162: 8.1e-03 202: 8.3e-04 242: 3.0e-02 282: 7.1e-07
GCF_002209725.2_ASM220972v2	Vibrio parahaemolyticus strain MAVP-Q	NZ_CP022472.1	BGM07_RS07370	BGM07_007380	WP_021450588.1	hypothetical protein	1584856	1586340	+	1382	499	494	365	0.731463	434	0.869739	0	770	65.5	1.9e-20	1.1e-17	1	7	47: 1.7e-03 87: 1.3e-03 127: 4.8e-06 167: 4.9e-05 207: 9.5e-08 247: 6.1e-04 287: 9.7e-06	BGM07_RS07375	BGM07_007385	WP_005478159.1	GGDEF domain-containing protein	1586324	1587907	+	1383	527	527	394	0.747628	463	0.878558	0	832	45.8	1.6e-14	9.4e-12	0.9999	7	42: 3.4e-04 82: 7.8e-04 122: 6.2e-06 162: 8.1e-03 202: 8.3e-04 242: 3.0e-02 282: 7.1e-07
GCF_002220985.3_HGAP	Vibrio parahaemolyticus strain MAVP-R	NZ_CP022553.2	BSG32_RS23920	BSG32_23930	WP_021450588.1	hypothetical protein	1342356	1343840	+	1173	499	494	365	0.731463	434	0.869739	0	770	65.5	1.9e-20	1.1e-17	1	7	47: 1.7e-03 87: 1.3e-03 127: 4.8e-06 167: 4.9e-05 207: 9.5e-08 247: 6.1e-04 287: 9.7e-06	BSG32_RS23925	BSG32_23935	WP_089190052.1	GGDEF domain-containing protein	1343824	1345407	+	1174	527	527	393	0.745731	462	0.87666	0	830	45.8	1.6e-14	9.4e-12	0.9999	7	42: 3.4e-04 82: 7.8e-04 122: 6.2e-06 162: 8.1e-03 202: 8.3e-04 242: 3.0e-02 282: 7.1e-07
GCF_023716605.1_ASM2371660v1	Vibrio sp. SCSIO 43155	NZ_CP071853.1	J4N44_RS24945	J4N44_24860	WP_252045370.1	hypothetical protein	1812012	1813496	+	1565	499	494	365	0.731463	432	0.865731	0	778	64.4	4.2e-20	2.5e-17	1	7	47: 6.2e-03 87: 1.0e-03 127: 2.9e-06 167: 2.8e-05 207: 4.5e-07 247: 8.1e-04 287: 4.1e-06	J4N44_RS24950	J4N44_24865	WP_033008588.1	GGDEF domain-containing protein	1813480	1815063	+	1566	527	527	402	0.762808	467	0.886148	0	839	44.7	3.4e-14	2e-11	0.9998	7	42: 2.4e-04 82: 5.9e-04 122: 6.2e-06 162: 1.7e-02 202: 1.8e-04 242: 1.8e-01 282: 4.4e-06
GCF_948151475.1_BF5_0283_v1	Vibrio campbellii isolate BF5_0283	NZ_OX411213.1	QMX76_RS22370	.	WP_025790672.1	hypothetical protein	1035170	1036654	+	855	499	494	364	0.729459	431	0.863727	0	776	62.4	1.7e-19	9.7e-17	1	7	47: 4.4e-03 87: 1.5e-03 127: 2.9e-06 167: 2.9e-05 207: 4.5e-07 247: 2.1e-03 287: 5.4e-06	QMX76_RS22375	.	WP_282251433.1	GGDEF domain-containing protein	1036638	1038221	+	856	527	527	403	0.764706	469	0.889943	0	855	46.3	1.1e-14	6.7e-12	0.9999	6	42: 8.4e-05 82: 1.9e-04 122: 6.2e-06 162: 2.3e-02 202: 3.9e-04 282: 2.2e-04
GCF_003691485.1_ASM369148v1	Vibrio campbellii strain 170502	NZ_CP033135.1	D0784_RS24170	D0784_24160	WP_025790672.1	hypothetical protein	1678536	1680020	+	1427	499	494	364	0.729459	431	0.863727	0	776	62.4	1.7e-19	9.7e-17	1	7	47: 4.4e-03 87: 1.5e-03 127: 2.9e-06 167: 2.9e-05 207: 4.5e-07 247: 2.1e-03 287: 5.4e-06	D0784_RS24175	D0784_24165	WP_122020822.1	GGDEF domain-containing protein	1680004	1681587	+	1428	527	527	405	0.768501	469	0.889943	0	857	45.5	2e-14	1.2e-11	0.9998	6	42: 8.4e-05 82: 1.9e-04 122: 6.2e-06 162: 2.3e-02 202: 6.9e-04 282: 2.2e-04
GCF_002906475.1_ASM290647v1	Vibrio campbellii strain BoB-53	NZ_CP026322.1	C1N50_RS17695	C1N50_17690	WP_103413925.1	hypothetical protein	224739	226223	-	211	499	494	364	0.729459	431	0.863727	0	777	63.1	1e-19	5.9e-17	1	7	47: 4.4e-03 87: 1.5e-03 127: 2.9e-06 167: 2.9e-05 207: 4.5e-07 247: 1.3e-03 287: 5.4e-06	C1N50_RS17690	C1N50_17685	WP_005432204.1	GGDEF domain-containing protein	223172	224755	-	210	527	527	405	0.768501	469	0.889943	0	858	45.5	2e-14	1.2e-11	0.9998	6	42: 8.4e-05 82: 1.9e-04 122: 6.2e-06 162: 2.3e-02 202: 6.9e-04 282: 2.2e-04
GCF_002906455.1_ASM290645v1	Vibrio campbellii strain BoB-90	NZ_CP026316.1	C1N51_RS18560	C1N51_18565	WP_025790672.1	hypothetical protein	250251	251735	-	237	499	494	364	0.729459	431	0.863727	0	776	62.4	1.7e-19	9.7e-17	1	7	47: 4.4e-03 87: 1.5e-03 127: 2.9e-06 167: 2.9e-05 207: 4.5e-07 247: 2.1e-03 287: 5.4e-06	C1N51_RS18555	C1N51_18560	WP_005432204.1	GGDEF domain-containing protein	248684	250267	-	236	527	527	405	0.768501	469	0.889943	0	858	45.5	2e-14	1.2e-11	0.9998	6	42: 8.4e-05 82: 1.9e-04 122: 6.2e-06 162: 2.3e-02 202: 6.9e-04 282: 2.2e-04
GCF_022453845.1_ASM2245384v1	Vibrio campbellii strain IFL1	NZ_CP092683.1	MKR81_RS25925	MKR81_25925	WP_025790672.1	hypothetical protein	2155120	2156604	-	1860	499	494	364	0.729459	431	0.863727	0	776	62.4	1.7e-19	9.7e-17	1	7	47: 4.4e-03 87: 1.5e-03 127: 2.9e-06 167: 2.9e-05 207: 4.5e-07 247: 2.1e-03 287: 5.4e-06	MKR81_RS25920	MKR81_25920	WP_005432204.1	GGDEF domain-containing protein	2153553	2155136	-	1859	527	527	405	0.768501	469	0.889943	0	858	45.5	2e-14	1.2e-11	0.9998	6	42: 8.4e-05 82: 1.9e-04 122: 6.2e-06 162: 2.3e-02 202: 6.9e-04 282: 2.2e-04
GCF_002953355.1_ASM295335v1	Vibrio diabolicus strain FDAARGOS_99	NZ_CP014133.1	AL468_RS00685	AL468_16930	WP_104973089.1	hypothetical protein	151497	152981	+	134	499	494	364	0.729459	433	0.867735	0	769	69.1	1.6e-21	9.3e-19	1	7	47: 3.4e-04 87: 1.0e-03 127: 3.8e-06 167: 2.9e-05 207: 9.5e-08 247: 1.0e-03 287: 6.8e-06	AL468_RS00690	AL468_16935	WP_085344179.1	diguanylate cyclase	152965	154548	+	135	527	527	392	0.743833	462	0.87666	0	833	49.3	1.5e-15	8.5e-13	1	7	42: 1.6e-04 82: 2.6e-04 122: 6.5e-06 162: 7.3e-03 202: 1.1e-03 242: 2.5e-02 282: 3.7e-07
GCF_024971935.1_ASM2497193v1	Vibrio harveyi strain 1	NZ_CP080097.1	KZR01_RS08920	.	WP_061065928.1	hypothetical protein	1984389	1985873	-	1723	499	494	364	0.729459	432	0.865731	0	777	64.4	4.2e-20	2.5e-17	1	7	47: 6.2e-03 87: 1.0e-03 127: 2.9e-06 167: 2.8e-05 207: 4.5e-07 247: 8.1e-04 287: 4.1e-06	KZR01_RS08915	.	WP_033008588.1	GGDEF domain-containing protein	1982822	1984405	-	1722	527	527	402	0.762808	467	0.886148	0	839	44.7	3.4e-14	2e-11	0.9998	7	42: 2.4e-04 82: 5.9e-04 122: 6.2e-06 162: 1.7e-02 202: 1.8e-04 242: 1.8e-01 282: 4.4e-06
GCF_028885585.1_ASM2888558v1	Vibrio harveyi strain 160-19	NZ_CP118533.1	PWS06_RS21975	.	WP_017818509.1	hypothetical protein	1120248	1121732	+	931	499	494	364	0.729459	432	0.865731	0	778	64.4	4.2e-20	2.5e-17	1	7	47: 6.2e-03 87: 1.0e-03 127: 2.9e-06 167: 2.8e-05 207: 4.5e-07 247: 8.1e-04 287: 4.1e-06	PWS06_RS21980	.	WP_033008588.1	GGDEF domain-containing protein	1121716	1123299	+	932	527	527	402	0.762808	467	0.886148	0	839	44.7	3.4e-14	2e-11	0.9998	7	42: 2.4e-04 82: 5.9e-04 122: 6.2e-06 162: 1.7e-02 202: 1.8e-04 242: 1.8e-01 282: 4.4e-06
GCF_009665315.1_ASM966531v1	Vibrio harveyi strain 2011V-1164	NZ_CP035692.1	EPB58_RS07870	.	WP_017189588.1	hypothetical protein	1773860	1775344	+	1535	499	494	364	0.729459	432	0.865731	0	778	64.4	4.2e-20	2.5e-17	1	7	47: 6.2e-03 87: 1.0e-03 127: 2.9e-06 167: 2.8e-05 207: 4.5e-07 247: 8.1e-04 287: 4.1e-06	EPB58_RS07875	.	WP_033008588.1	GGDEF domain-containing protein	1775328	1776911	+	1536	527	527	402	0.762808	467	0.886148	0	839	44.7	3.4e-14	2e-11	0.9998	7	42: 2.4e-04 82: 5.9e-04 122: 6.2e-06 162: 1.7e-02 202: 1.8e-04 242: 1.8e-01 282: 4.4e-06
GCF_002850295.1_ASM285029v1	Vibrio harveyi strain 345	NZ_CP025538.1	CU052_RS17895	CU052_18310	WP_017818509.1	hypothetical protein	96306	97790	-	81	499	494	364	0.729459	432	0.865731	0	778	64.4	4.2e-20	2.5e-17	1	7	47: 6.2e-03 87: 1.0e-03 127: 2.9e-06 167: 2.8e-05 207: 4.5e-07 247: 8.1e-04 287: 4.1e-06	CU052_RS17890	CU052_18305	WP_033008588.1	GGDEF domain-containing protein	94739	96322	-	80	527	527	402	0.762808	467	0.886148	0	839	44.7	3.4e-14	2e-11	0.9998	7	42: 2.4e-04 82: 5.9e-04 122: 6.2e-06 162: 1.7e-02 202: 1.8e-04 242: 1.8e-01 282: 4.4e-06
GCF_039542195.1_ASM3954219v1	Vibrio harveyi strain 45T2	NZ_CP154265.1	AAIA70_RS21975	AAIA70_21975	WP_017818509.1	hypothetical protein	1184464	1185948	-	1082	499	494	364	0.729459	432	0.865731	0	778	64.4	4.2e-20	2.5e-17	1	7	47: 6.2e-03 87: 1.0e-03 127: 2.9e-06 167: 2.8e-05 207: 4.5e-07 247: 8.1e-04 287: 4.1e-06	AAIA70_RS21970	AAIA70_21970	WP_033008588.1	GGDEF domain-containing protein	1182897	1184480	-	1081	527	527	402	0.762808	467	0.886148	0	839	44.7	3.4e-14	2e-11	0.9998	7	42: 2.4e-04 82: 5.9e-04 122: 6.2e-06 162: 1.7e-02 202: 1.8e-04 242: 1.8e-01 282: 4.4e-06
GCF_028885545.1_ASM2888554v1	Vibrio harveyi strain A2	NZ_CP118531.1	PUT85_RS21635	.	WP_017818509.1	hypothetical protein	1120166	1121650	+	932	499	494	364	0.729459	432	0.865731	0	778	64.4	4.2e-20	2.5e-17	1	7	47: 6.2e-03 87: 1.0e-03 127: 2.9e-06 167: 2.8e-05 207: 4.5e-07 247: 8.1e-04 287: 4.1e-06	PUT85_RS21640	.	WP_033008588.1	GGDEF domain-containing protein	1121634	1123217	+	933	527	527	402	0.762808	467	0.886148	0	839	44.7	3.4e-14	2e-11	0.9998	7	42: 2.4e-04 82: 5.9e-04 122: 6.2e-06 162: 1.7e-02 202: 1.8e-04 242: 1.8e-01 282: 4.4e-06
GCF_000770115.1_ASM77011v2	Vibrio harveyi strain ATCC 33843 (392 [MAV])	NZ_CP009468.1	LA59_RS19440	LA59_19465	WP_069687790.1	hypothetical protein	624916	626400	+	545	499	494	364	0.729459	432	0.865731	0	778	64.4	4.2e-20	2.5e-17	1	7	47: 6.2e-03 87: 1.0e-03 127: 2.9e-06 167: 2.8e-05 207: 4.5e-07 247: 8.1e-04 287: 4.1e-06	LA59_RS19445	LA59_19470	WP_033008588.1	GGDEF domain-containing protein	626384	627967	+	546	527	527	402	0.762808	467	0.886148	0	839	44.7	3.4e-14	2e-11	0.9998	7	42: 2.4e-04 82: 5.9e-04 122: 6.2e-06 162: 1.7e-02 202: 1.8e-04 242: 1.8e-01 282: 4.4e-06
GCF_001558435.2_ASM155843v2	Vibrio harveyi strain FDAARGOS_107	NZ_CP014039.2	AL538_RS18320	AL538_17365	WP_061065928.1	hypothetical protein	49427	50911	+	42	499	494	364	0.729459	432	0.865731	0	777	64.4	4.2e-20	2.5e-17	1	7	47: 6.2e-03 87: 1.0e-03 127: 2.9e-06 167: 2.8e-05 207: 4.5e-07 247: 8.1e-04 287: 4.1e-06	AL538_RS18325	AL538_17370	WP_033008588.1	GGDEF domain-containing protein	50895	52478	+	43	527	527	402	0.762808	467	0.886148	0	839	44.7	3.4e-14	2e-11	0.9998	7	42: 2.4e-04 82: 5.9e-04 122: 6.2e-06 162: 1.7e-02 202: 1.8e-04 242: 1.8e-01 282: 4.4e-06
GCF_028898625.1_ASM2889862v1	Vibrio harveyi strain fish1	NZ_CP118577.1	PWW27_RS25615	.	WP_061065928.1	hypothetical protein	1952449	1953933	-	1744	499	494	364	0.729459	432	0.865731	0	777	64.4	4.2e-20	2.5e-17	1	7	47: 6.2e-03 87: 1.0e-03 127: 2.9e-06 167: 2.8e-05 207: 4.5e-07 247: 8.1e-04 287: 4.1e-06	PWW27_RS25610	.	WP_033008588.1	GGDEF domain-containing protein	1950882	1952465	-	1743	527	527	402	0.762808	467	0.886148	0	839	44.7	3.4e-14	2e-11	0.9998	7	42: 2.4e-04 82: 5.9e-04 122: 6.2e-06 162: 1.7e-02 202: 1.8e-04 242: 1.8e-01 282: 4.4e-06
GCF_028898665.1_ASM2889866v1	Vibrio harveyi strain fish2	NZ_CP118579.1	PWW22_RS23760	.	WP_017818509.1	hypothetical protein	1535806	1537290	-	1363	499	494	364	0.729459	432	0.865731	0	778	64.4	4.2e-20	2.5e-17	1	7	47: 6.2e-03 87: 1.0e-03 127: 2.9e-06 167: 2.8e-05 207: 4.5e-07 247: 8.1e-04 287: 4.1e-06	PWW22_RS23755	.	WP_033008588.1	GGDEF domain-containing protein	1534239	1535822	-	1362	527	527	402	0.762808	467	0.886148	0	839	44.7	3.4e-14	2e-11	0.9998	7	42: 2.4e-04 82: 5.9e-04 122: 6.2e-06 162: 1.7e-02 202: 1.8e-04 242: 1.8e-01 282: 4.4e-06
GCF_028898645.1_ASM2889864v1	Vibrio harveyi strain fish4	NZ_CP118583.1	PWW29_RS25890	.	WP_005452884.1	hypothetical protein	1959123	1960607	-	1738	499	494	364	0.729459	432	0.865731	0	778	64.4	4.2e-20	2.5e-17	1	7	47: 6.2e-03 87: 1.0e-03 127: 2.9e-06 167: 2.8e-05 207: 4.5e-07 247: 8.1e-04 287: 4.1e-06	PWW29_RS25885	.	WP_017818508.1	GGDEF domain-containing protein	1957556	1959139	-	1737	527	527	403	0.764706	468	0.888046	0	841	44.7	3.4e-14	2e-11	0.9998	7	42: 2.4e-04 82: 5.9e-04 122: 6.2e-06 162: 1.7e-02 202: 1.8e-04 242: 1.8e-01 282: 4.4e-06
GCF_028898825.1_ASM2889882v1	Vibrio harveyi strain fish5	NZ_CP118585.1	PWW25_RS24615	.	WP_017818509.1	hypothetical protein	1707349	1708833	+	1468	499	494	364	0.729459	432	0.865731	0	778	64.4	4.2e-20	2.5e-17	1	7	47: 6.2e-03 87: 1.0e-03 127: 2.9e-06 167: 2.8e-05 207: 4.5e-07 247: 8.1e-04 287: 4.1e-06	PWW25_RS24620	.	WP_017818508.1	GGDEF domain-containing protein	1708817	1710400	+	1469	527	527	403	0.764706	468	0.888046	0	841	44.7	3.4e-14	2e-11	0.9998	7	42: 2.4e-04 82: 5.9e-04 122: 6.2e-06 162: 1.7e-02 202: 1.8e-04 242: 1.8e-01 282: 4.4e-06
GCF_037997145.1_ASM3799714v1	Vibrio harveyi strain NH-LM1	NZ_CP150466.1	VUK78_RS02885	VUK78_02885	WP_017189588.1	hypothetical protein	655626	657110	+	561	499	494	364	0.729459	432	0.865731	0	778	64.4	4.2e-20	2.5e-17	1	7	47: 6.2e-03 87: 1.0e-03 127: 2.9e-06 167: 2.8e-05 207: 4.5e-07 247: 8.1e-04 287: 4.1e-06	VUK78_RS02890	VUK78_02890	WP_033008588.1	GGDEF domain-containing protein	657094	658677	+	562	527	527	402	0.762808	467	0.886148	0	839	44.7	3.4e-14	2e-11	0.9998	7	42: 2.4e-04 82: 5.9e-04 122: 6.2e-06 162: 1.7e-02 202: 1.8e-04 242: 1.8e-01 282: 4.4e-06
GCF_001908435.2_ASM190843v2	Vibrio harveyi strain QT520	NZ_CP018681.2	BG259_RS17980	BG259_18050	WP_017818509.1	hypothetical protein	174539	176023	-	165	499	494	364	0.729459	432	0.865731	0	778	64.4	4.2e-20	2.5e-17	1	7	47: 6.2e-03 87: 1.0e-03 127: 2.9e-06 167: 2.8e-05 207: 4.5e-07 247: 8.1e-04 287: 4.1e-06	BG259_RS17975	BG259_18045	WP_033008588.1	GGDEF domain-containing protein	172972	174555	-	164	527	527	402	0.762808	467	0.886148	0	839	44.7	3.4e-14	2e-11	0.9998	7	42: 2.4e-04 82: 5.9e-04 122: 6.2e-06 162: 1.7e-02 202: 1.8e-04 242: 1.8e-01 282: 4.4e-06
GCF_030060435.1_ASM3006043v1	Vibrio harveyi strain SB1	NZ_CP125876.1	QMY49_RS21215	QMY49_21215	WP_114092098.1	hypothetical protein	1025738	1027222	-	949	499	494	364	0.729459	432	0.865731	0	779	63.8	6.3e-20	3.7e-17	1	7	47: 6.2e-03 87: 1.5e-03 127: 2.9e-06 167: 2.8e-05 207: 4.5e-07 247: 8.1e-04 287: 4.1e-06	QMY49_RS21210	QMY49_21210	WP_033008588.1	GGDEF domain-containing protein	1024171	1025754	-	948	527	527	402	0.762808	467	0.886148	0	839	44.7	3.4e-14	2e-11	0.9998	7	42: 2.4e-04 82: 5.9e-04 122: 6.2e-06 162: 1.7e-02 202: 1.8e-04 242: 1.8e-01 282: 4.4e-06
GCF_028551315.1_ASM2855131v1	Vibrio harveyi strain VH21FL	NZ_CP117055.1	PQE20_RS24630	PQE20_24630	WP_017189588.1	hypothetical protein	1757336	1758820	+	1543	499	494	364	0.729459	432	0.865731	0	778	64.4	4.2e-20	2.5e-17	1	7	47: 6.2e-03 87: 1.0e-03 127: 2.9e-06 167: 2.8e-05 207: 4.5e-07 247: 8.1e-04 287: 4.1e-06	PQE20_RS24635	PQE20_24635	WP_033008588.1	GGDEF domain-containing protein	1758804	1760387	+	1544	527	527	402	0.762808	467	0.886148	0	839	44.7	3.4e-14	2e-11	0.9998	7	42: 2.4e-04 82: 5.9e-04 122: 6.2e-06 162: 1.7e-02 202: 1.8e-04 242: 1.8e-01 282: 4.4e-06
GCF_036351935.1_ASM3635193v1	Vibrio harveyi strain WHSS0915	NZ_CP143558.1	V1M48_RS07985	V1M48_07985	WP_017818509.1	hypothetical protein	1798299	1799783	+	1573	499	494	364	0.729459	432	0.865731	0	778	64.4	4.2e-20	2.5e-17	1	7	47: 6.2e-03 87: 1.0e-03 127: 2.9e-06 167: 2.8e-05 207: 4.5e-07 247: 8.1e-04 287: 4.1e-06	V1M48_RS07990	V1M48_07990	WP_330471696.1	GGDEF domain-containing protein	1799767	1801350	+	1574	527	527	401	0.760911	467	0.886148	0	838	44.7	3.4e-14	2e-11	0.9998	7	42: 2.4e-04 82: 5.9e-04 122: 6.2e-06 162: 1.7e-02 202: 1.8e-04 242: 1.8e-01 282: 4.4e-06
GCF_021397735.1_ASM2139773v1	Vibrio harveyi strain XH2145	NZ_CP090178.1	LXG94_RS02990	LXG94_02990	WP_017818509.1	hypothetical protein	678968	680452	+	585	499	494	364	0.729459	432	0.865731	0	778	64.4	4.2e-20	2.5e-17	1	7	47: 6.2e-03 87: 1.0e-03 127: 2.9e-06 167: 2.8e-05 207: 4.5e-07 247: 8.1e-04 287: 4.1e-06	LXG94_RS02995	LXG94_02995	WP_038899352.1	GGDEF domain-containing protein	680436	682019	+	586	527	527	402	0.762808	466	0.88425	0	838	42.3	1.9e-13	1.1e-10	0.9995	7	42: 2.4e-04 82: 5.9e-04 122: 6.2e-06 162: 1.7e-02 202: 1.0e-03 242: 1.8e-01 282: 4.4e-06
GCF_002906655.1_ASM290665v1	Vibrio hyugaensis strain 090810a	NZ_CP025795.1	C1S74_RS25085	.	WP_045398673.1	hypothetical protein	1818374	1819858	+	1512	499	494	364	0.729459	427	0.855711	0	775	66.1	1.2e-20	7.3e-18	1	7	47: 2.6e-03 87: 1.0e-03 127: 5.6e-06 167: 2.0e-05 207: 4.5e-07 247: 2.6e-04 287: 5.9e-06	C1S74_RS25090	.	WP_045398676.1	GGDEF domain-containing protein	1819842	1821425	+	1513	527	527	398	0.755218	464	0.880455	0	841	46	1.4e-14	8.4e-12	0.9999	7	42: 1.6e-04 82: 5.9e-04 122: 3.1e-06 162: 2.9e-02 202: 2.1e-03 242: 9.6e-02 282: 3.6e-07
GCF_009649015.1_ASM964901v1	Vibrio parahaemolyticus 10329	NZ_CP045795.1	GH799_RS16670	GH799_16670	WP_005462926.1	hypothetical protein	28159	29643	+	21	499	494	364	0.729459	434	0.869739	0	768	64.5	3.8e-20	2.2e-17	1	7	47: 3.6e-03 87: 1.3e-03 127: 4.8e-06 167: 4.9e-05 207: 9.5e-08 247: 6.1e-04 287: 9.7e-06	GH799_RS16675	GH799_16675	WP_005478159.1	GGDEF domain-containing protein	29627	31210	+	22	527	527	394	0.747628	463	0.878558	0	832	45.8	1.6e-14	9.4e-12	0.9999	7	42: 3.4e-04 82: 7.8e-04 122: 6.2e-06 162: 8.1e-03 202: 8.3e-04 242: 3.0e-02 282: 7.1e-07
GCF_034480505.1_ASM3448050v1	Vibrio parahaemolyticus isolate BM18B	NZ_CP129933.1	QZL36_RS22010	.	WP_005462926.1	hypothetical protein	1576241	1577725	+	1336	499	494	364	0.729459	434	0.869739	0	768	64.5	3.8e-20	2.2e-17	1	7	47: 3.6e-03 87: 1.3e-03 127: 4.8e-06 167: 4.9e-05 207: 9.5e-08 247: 6.1e-04 287: 9.7e-06	QZL36_RS22015	.	WP_005478159.1	GGDEF domain-containing protein	1577709	1579292	+	1337	527	527	394	0.747628	463	0.878558	0	832	45.8	1.6e-14	9.4e-12	0.9999	7	42: 3.4e-04 82: 7.8e-04 122: 6.2e-06 162: 8.1e-03 202: 8.3e-04 242: 3.0e-02 282: 7.1e-07
GCF_003119375.1_ASM311937v1	Vibrio parahaemolyticus isolate R13	NZ_CP028343.1	C7Y67_RS18805	C7Y67_18795	WP_005462926.1	hypothetical protein	333396	334880	+	281	499	494	364	0.729459	434	0.869739	0	768	64.5	3.8e-20	2.2e-17	1	7	47: 3.6e-03 87: 1.3e-03 127: 4.8e-06 167: 4.9e-05 207: 9.5e-08 247: 6.1e-04 287: 9.7e-06	C7Y67_RS18810	C7Y67_18800	WP_025546049.1	GGDEF domain-containing protein	334864	336447	+	282	527	527	393	0.745731	462	0.87666	0	830	44.4	4.3e-14	2.6e-11	0.9998	7	42: 3.1e-04 82: 7.8e-04 122: 6.2e-06 162: 8.1e-03 202: 8.3e-04 242: 3.0e-02 282: 2.1e-06
GCF_000430425.1_ASM43042v1	Vibrio parahaemolyticus O1:K33 str. CDC_K4557	NC_021822.1	HK81_RS06015	M636_06230	WP_020838170.1	hypothetical protein	1384960	1386444	+	1188	499	494	364	0.729459	434	0.869739	0	767	64.5	3.8e-20	2.2e-17	1	7	47: 3.6e-03 87: 1.3e-03 127: 4.8e-06 167: 4.9e-05 207: 9.5e-08 247: 6.1e-04 287: 9.7e-06	HK81_RS06020	M636_06235	WP_005485863.1	GGDEF domain-containing protein	1386428	1388011	+	1189	527	527	393	0.745731	463	0.878558	0	831	45.9	1.5e-14	8.6e-12	0.9999	7	42: 3.1e-04 82: 7.8e-04 122: 6.2e-06 162: 8.1e-03 202: 8.3e-04 242: 3.0e-02 282: 7.1e-07
GCF_000430405.1_ASM43040v1	Vibrio parahaemolyticus O1:Kuk str. FDA_R31	NC_021821.1	HK86_RS16390	M634_16850	WP_005462926.1	hypothetical protein	150403	151887	+	121	499	494	364	0.729459	434	0.869739	0	768	64.5	3.8e-20	2.2e-17	1	7	47: 3.6e-03 87: 1.3e-03 127: 4.8e-06 167: 4.9e-05 207: 9.5e-08 247: 6.1e-04 287: 9.7e-06	HK86_RS16395	M634_16855	WP_005478159.1	GGDEF domain-containing protein	151871	153454	+	122	527	527	394	0.747628	463	0.878558	0	832	45.8	1.6e-14	9.4e-12	0.9999	7	42: 3.4e-04 82: 7.8e-04 122: 6.2e-06 162: 8.1e-03 202: 8.3e-04 242: 3.0e-02 282: 7.1e-07
GCF_000196095.1_ASM19609v1	Vibrio parahaemolyticus RIMD 2210633	NC_004605.1	VP_RS22230	VPA1477	WP_005462926.1	hypothetical protein	1576604	1578088	+	1371	499	494	364	0.729459	434	0.869739	0	768	64.5	3.8e-20	2.2e-17	1	7	47: 3.6e-03 87: 1.3e-03 127: 4.8e-06 167: 4.9e-05 207: 9.5e-08 247: 6.1e-04 287: 9.7e-06	VP_RS22235	VPA1478	WP_005478159.1	GGDEF domain-containing protein	1578072	1579655	+	1372	527	527	394	0.747628	463	0.878558	0	832	45.8	1.6e-14	9.4e-12	0.9999	7	42: 3.4e-04 82: 7.8e-04 122: 6.2e-06 162: 8.1e-03 202: 8.3e-04 242: 3.0e-02 282: 7.1e-07
GCF_025917705.1_ASM2591770v1	Vibrio parahaemolyticus strain 16-VB00198	NZ_CP097356.1	M5598_RS20865	M5598_20825	WP_005462926.1	hypothetical protein	1110369	1111853	-	984	499	494	364	0.729459	434	0.869739	0	768	64.5	3.8e-20	2.2e-17	1	7	47: 3.6e-03 87: 1.3e-03 127: 4.8e-06 167: 4.9e-05 207: 9.5e-08 247: 6.1e-04 287: 9.7e-06	M5598_RS20860	M5598_20820	WP_005478159.1	GGDEF domain-containing protein	1108802	1110385	-	983	527	527	394	0.747628	463	0.878558	0	832	45.8	1.6e-14	9.4e-12	0.9999	7	42: 3.4e-04 82: 7.8e-04 122: 6.2e-06 162: 8.1e-03 202: 8.3e-04 242: 3.0e-02 282: 7.1e-07
GCF_003691525.1_ASM369152v1	Vibrio parahaemolyticus strain 160807	NZ_CP033142.1	D0871_RS20115	D0871_20115	WP_005462926.1	hypothetical protein	516761	518245	+	447	499	494	364	0.729459	434	0.869739	0	768	64.5	3.8e-20	2.2e-17	1	7	47: 3.6e-03 87: 1.3e-03 127: 4.8e-06 167: 4.9e-05 207: 9.5e-08 247: 6.1e-04 287: 9.7e-06	D0871_RS20120	D0871_20120	WP_005485863.1	GGDEF domain-containing protein	518229	519812	+	448	527	527	393	0.745731	463	0.878558	0	831	45.9	1.5e-14	8.6e-12	0.9999	7	42: 3.1e-04 82: 7.8e-04 122: 6.2e-06 162: 8.1e-03 202: 8.3e-04 242: 3.0e-02 282: 7.1e-07
GCF_025920045.1_ASM2592004v1	Vibrio parahaemolyticus strain 17-VB00214	NZ_CP062154.1	IHE41_RS17765	IHE41_17730	WP_005462926.1	hypothetical protein	419657	421141	-	374	499	494	364	0.729459	434	0.869739	0	768	64.5	3.8e-20	2.2e-17	1	7	47: 3.6e-03 87: 1.3e-03 127: 4.8e-06 167: 4.9e-05 207: 9.5e-08 247: 6.1e-04 287: 9.7e-06	IHE41_RS17760	IHE41_17725	WP_005478159.1	GGDEF domain-containing protein	418090	419673	-	373	527	527	394	0.747628	463	0.878558	0	832	45.8	1.6e-14	9.4e-12	0.9999	7	42: 3.4e-04 82: 7.8e-04 122: 6.2e-06 162: 8.1e-03 202: 8.3e-04 242: 3.0e-02 282: 7.1e-07
GCF_009734325.1_ASM973432v1	Vibrio parahaemolyticus strain 19-021-D1	NZ_CP046412.1	GNY17_RS20325	GNY17_20325	WP_025790672.1	hypothetical protein	498590	500074	+	425	499	494	364	0.729459	431	0.863727	0	776	62.4	1.7e-19	9.7e-17	1	7	47: 4.4e-03 87: 1.5e-03 127: 2.9e-06 167: 2.9e-05 207: 4.5e-07 247: 2.1e-03 287: 5.4e-06	GNY17_RS20330	GNY17_20330	WP_025790671.1	GGDEF domain-containing protein	500058	501641	+	426	527	527	401	0.760911	467	0.886148	0	848	45.3	2.3e-14	1.4e-11	0.9998	6	42: 8.4e-05 82: 2.2e-04 122: 6.2e-06 162: 2.3e-02 202: 6.9e-04 282: 2.2e-04
GCF_025920025.1_ASM2592002v1	Vibrio parahaemolyticus strain 19-VB00998	NZ_CP062151.1	IF561_RS18115	IF561_18105	WP_005462926.1	hypothetical protein	419656	421140	-	374	499	494	364	0.729459	434	0.869739	0	768	64.5	3.8e-20	2.2e-17	1	7	47: 3.6e-03 87: 1.3e-03 127: 4.8e-06 167: 4.9e-05 207: 9.5e-08 247: 6.1e-04 287: 9.7e-06	IF561_RS18110	IF561_18100	WP_005478159.1	GGDEF domain-containing protein	418089	419672	-	373	527	527	394	0.747628	463	0.878558	0	832	45.8	1.6e-14	9.4e-12	0.9999	7	42: 3.4e-04 82: 7.8e-04 122: 6.2e-06 162: 8.1e-03 202: 8.3e-04 242: 3.0e-02 282: 7.1e-07
GCF_015779285.1_ASM1577928v1	Vibrio parahaemolyticus strain 20-082A3	NZ_CP065370.1	I5M77_RS22955	I5M77_22955	WP_025790672.1	hypothetical protein	1261565	1263049	-	1124	499	494	364	0.729459	431	0.863727	0	776	62.4	1.7e-19	9.7e-17	1	7	47: 4.4e-03 87: 1.5e-03 127: 2.9e-06 167: 2.9e-05 207: 4.5e-07 247: 2.1e-03 287: 5.4e-06	I5M77_RS22950	I5M77_22950	WP_025790671.1	GGDEF domain-containing protein	1259998	1261581	-	1123	527	527	401	0.760911	467	0.886148	0	848	45.3	2.3e-14	1.4e-11	0.9998	6	42: 8.4e-05 82: 2.2e-04 122: 6.2e-06 162: 2.3e-02 202: 6.9e-04 282: 2.2e-04
GCF_020041945.1_ASM2004194v1	Vibrio parahaemolyticus strain 20-082E4	NZ_CP083362.1	K9N54_RS20310	K9N54_20190	WP_025790672.1	hypothetical protein	655024	656508	+	582	499	494	364	0.729459	431	0.863727	0	776	62.4	1.7e-19	9.7e-17	1	7	47: 4.4e-03 87: 1.5e-03 127: 2.9e-06 167: 2.9e-05 207: 4.5e-07 247: 2.1e-03 287: 5.4e-06	K9N54_RS20315	K9N54_20195	WP_025790671.1	GGDEF domain-containing protein	656492	658075	+	583	527	527	401	0.760911	467	0.886148	0	848	45.3	2.3e-14	1.4e-11	0.9998	6	42: 8.4e-05 82: 2.2e-04 122: 6.2e-06 162: 2.3e-02 202: 6.9e-04 282: 2.2e-04
GCF_009764075.1_ASM976407v1	Vibrio parahaemolyticus strain 2010V-1106	NZ_CP046827.1	GPY32_RS02725	.	WP_005462926.1	hypothetical protein	585844	587328	+	497	499	494	364	0.729459	434	0.869739	0	768	64.5	3.8e-20	2.2e-17	1	7	47: 3.6e-03 87: 1.3e-03 127: 4.8e-06 167: 4.9e-05 207: 9.5e-08 247: 6.1e-04 287: 9.7e-06	GPY32_RS02730	.	WP_005478159.1	GGDEF domain-containing protein	587312	588895	+	498	527	527	394	0.747628	463	0.878558	0	832	45.8	1.6e-14	9.4e-12	0.9999	7	42: 3.4e-04 82: 7.8e-04 122: 6.2e-06 162: 8.1e-03 202: 8.3e-04 242: 3.0e-02 282: 7.1e-07
GCF_009665495.1_ASM966549v1	Vibrio parahaemolyticus strain 2012AW-0154	NZ_CP035702.1	EPB54_RS21355	.	WP_005462926.1	hypothetical protein	664710	666194	+	568	499	494	364	0.729459	434	0.869739	0	768	64.5	3.8e-20	2.2e-17	1	7	47: 3.6e-03 87: 1.3e-03 127: 4.8e-06 167: 4.9e-05 207: 9.5e-08 247: 6.1e-04 287: 9.7e-06	EPB54_RS21360	.	WP_005478159.1	GGDEF domain-containing protein	666178	667761	+	569	527	527	394	0.747628	463	0.878558	0	832	45.8	1.6e-14	9.4e-12	0.9999	7	42: 3.4e-04 82: 7.8e-04 122: 6.2e-06 162: 8.1e-03 202: 8.3e-04 242: 3.0e-02 282: 7.1e-07
GCF_009763445.1_ASM976344v1	Vibrio parahaemolyticus strain 2012AW-0353	NZ_CP046764.1	GPY19_RS17355	.	WP_005462926.1	hypothetical protein	144559	146043	+	121	499	494	364	0.729459	434	0.869739	0	768	64.5	3.8e-20	2.2e-17	1	7	47: 3.6e-03 87: 1.3e-03 127: 4.8e-06 167: 4.9e-05 207: 9.5e-08 247: 6.1e-04 287: 9.7e-06	GPY19_RS17360	.	WP_005478159.1	GGDEF domain-containing protein	146027	147610	+	122	527	527	394	0.747628	463	0.878558	0	832	45.8	1.6e-14	9.4e-12	0.9999	7	42: 3.4e-04 82: 7.8e-04 122: 6.2e-06 162: 8.1e-03 202: 8.3e-04 242: 3.0e-02 282: 7.1e-07
GCF_003085735.1_ASM308573v1	Vibrio parahaemolyticus strain 20130629002S01	NZ_CP020035.1	Vp2S01_RS24900	Vp2S01_A1460	WP_005462926.1	hypothetical protein	1589778	1591262	+	1366	499	494	364	0.729459	434	0.869739	0	768	64.5	3.8e-20	2.2e-17	1	7	47: 3.6e-03 87: 1.3e-03 127: 4.8e-06 167: 4.9e-05 207: 9.5e-08 247: 6.1e-04 287: 9.7e-06	Vp2S01_RS24905	Vp2S01_A1461	WP_005485863.1	GGDEF domain-containing protein	1591246	1592829	+	1367	527	527	393	0.745731	463	0.878558	0	831	45.9	1.5e-14	8.6e-12	0.9999	7	42: 3.1e-04 82: 7.8e-04 122: 6.2e-06 162: 8.1e-03 202: 8.3e-04 242: 3.0e-02 282: 7.1e-07
GCF_009763605.1_ASM976360v1	Vibrio parahaemolyticus strain 2013V-1136	NZ_CP046786.1	GPY45_RS25290	.	WP_005462926.1	hypothetical protein	1759487	1760971	-	1496	499	494	364	0.729459	434	0.869739	0	768	64.5	3.8e-20	2.2e-17	1	7	47: 3.6e-03 87: 1.3e-03 127: 4.8e-06 167: 4.9e-05 207: 9.5e-08 247: 6.1e-04 287: 9.7e-06	GPY45_RS25285	.	WP_089202768.1	GGDEF domain-containing protein	1757920	1759503	-	1495	527	527	392	0.743833	463	0.878558	0	828	45.8	1.6e-14	9.4e-12	0.9999	7	42: 3.4e-04 82: 7.8e-04 122: 6.2e-06 162: 8.1e-03 202: 8.3e-04 242: 3.0e-02 282: 7.1e-07
GCF_009763645.1_ASM976364v1	Vibrio parahaemolyticus strain 2013V-1146	NZ_CP046809.1	GP469_RS18950	.	WP_005462926.1	hypothetical protein	451877	453361	-	406	499	494	364	0.729459	434	0.869739	0	768	64.5	3.8e-20	2.2e-17	1	7	47: 3.6e-03 87: 1.3e-03 127: 4.8e-06 167: 4.9e-05 207: 9.5e-08 247: 6.1e-04 287: 9.7e-06	GP469_RS18945	.	WP_005478159.1	GGDEF domain-containing protein	450310	451893	-	405	527	527	394	0.747628	463	0.878558	0	832	45.8	1.6e-14	9.4e-12	0.9999	7	42: 3.4e-04 82: 7.8e-04 122: 6.2e-06 162: 8.1e-03 202: 8.3e-04 242: 3.0e-02 282: 7.1e-07
GCF_009763545.1_ASM976354v1	Vibrio parahaemolyticus strain 2013V-1244	NZ_CP046781.1	GPY17_RS01970	.	WP_083110867.1	hypothetical protein	437519	439003	+	362	499	494	364	0.729459	433	0.867735	0	766	64.5	3.8e-20	2.2e-17	1	7	47: 3.6e-03 87: 1.3e-03 127: 4.8e-06 167: 4.9e-05 207: 9.5e-08 247: 6.1e-04 287: 9.7e-06	GPY17_RS01975	.	WP_042772352.1	GGDEF domain-containing protein	438987	440570	+	363	527	527	394	0.747628	462	0.87666	0	830	45.8	1.6e-14	9.4e-12	0.9999	7	42: 3.4e-04 82: 7.8e-04 122: 6.2e-06 162: 8.1e-03 202: 8.3e-04 242: 3.0e-02 282: 7.1e-07
GCF_009883815.1_ASM988381v1	Vibrio parahaemolyticus strain 20140624012-1	NZ_CP034286.1	EHC70_RS24935	EHC70_25230	WP_005462926.1	hypothetical protein	1802943	1804427	+	1570	499	494	364	0.729459	434	0.869739	0	768	64.5	3.8e-20	2.2e-17	1	7	47: 3.6e-03 87: 1.3e-03 127: 4.8e-06 167: 4.9e-05 207: 9.5e-08 247: 6.1e-04 287: 9.7e-06	EHC70_RS24940	EHC70_25235	WP_005478159.1	GGDEF domain-containing protein	1804411	1805994	+	1571	527	527	394	0.747628	463	0.878558	0	832	45.8	1.6e-14	9.4e-12	0.9999	7	42: 3.4e-04 82: 7.8e-04 122: 6.2e-06 162: 8.1e-03 202: 8.3e-04 242: 3.0e-02 282: 7.1e-07
GCF_009883835.1_ASM988383v1	Vibrio parahaemolyticus strain 20140722001-1	NZ_CP034290.1	EHC64_RS17075	EHC64_17325	WP_005462926.1	hypothetical protein	28803	30287	+	22	499	494	364	0.729459	434	0.869739	0	768	64.5	3.8e-20	2.2e-17	1	7	47: 3.6e-03 87: 1.3e-03 127: 4.8e-06 167: 4.9e-05 207: 9.5e-08 247: 6.1e-04 287: 9.7e-06	EHC64_RS17080	EHC64_17330	WP_005478159.1	GGDEF domain-containing protein	30271	31854	+	23	527	527	394	0.747628	463	0.878558	0	832	45.8	1.6e-14	9.4e-12	0.9999	7	42: 3.4e-04 82: 7.8e-04 122: 6.2e-06 162: 8.1e-03 202: 8.3e-04 242: 3.0e-02 282: 7.1e-07
GCF_028609685.1_ASM2860968v1	Vibrio parahaemolyticus strain 20140723005	NZ_CP047991.1	GSR97_RS15885	GSR97_16685	WP_005462926.1	hypothetical protein	31795	33279	-	25	499	494	364	0.729459	434	0.869739	0	768	64.5	3.8e-20	2.2e-17	1	7	47: 3.6e-03 87: 1.3e-03 127: 4.8e-06 167: 4.9e-05 207: 9.5e-08 247: 6.1e-04 287: 9.7e-06	GSR97_RS15880	GSR97_16680	WP_078531683.1	GGDEF domain-containing protein	30228	31811	-	24	527	527	394	0.747628	463	0.878558	0	833	46.2	1.2e-14	7.1e-12	0.9999	7	42: 3.4e-04 82: 5.9e-04 122: 6.2e-06 162: 8.1e-03 202: 8.3e-04 242: 3.0e-02 282: 7.1e-07
GCF_009883855.1_ASM988385v1	Vibrio parahaemolyticus strain 20140829008-1	NZ_CP034295.1	EHC66_RS16660	EHC66_16890	WP_005462926.1	hypothetical protein	28475	29959	+	21	499	494	364	0.729459	434	0.869739	0	768	64.5	3.8e-20	2.2e-17	1	7	47: 3.6e-03 87: 1.3e-03 127: 4.8e-06 167: 4.9e-05 207: 9.5e-08 247: 6.1e-04 287: 9.7e-06	EHC66_RS16665	EHC66_16895	WP_005478159.1	GGDEF domain-containing protein	29943	31526	+	22	527	527	394	0.747628	463	0.878558	0	832	45.8	1.6e-14	9.4e-12	0.9999	7	42: 3.4e-04 82: 7.8e-04 122: 6.2e-06 162: 8.1e-03 202: 8.3e-04 242: 3.0e-02 282: 7.1e-07
GCF_009763525.1_ASM976352v1	Vibrio parahaemolyticus strain 2014V-1066	NZ_CP046780.1	GPY25_RS22185	.	WP_005462926.1	hypothetical protein	1205801	1207285	+	1025	499	494	364	0.729459	434	0.869739	0	768	64.5	3.8e-20	2.2e-17	1	7	47: 3.6e-03 87: 1.3e-03 127: 4.8e-06 167: 4.9e-05 207: 9.5e-08 247: 6.1e-04 287: 9.7e-06	GPY25_RS22190	.	WP_005478159.1	GGDEF domain-containing protein	1207269	1208852	+	1026	527	527	394	0.747628	463	0.878558	0	832	45.8	1.6e-14	9.4e-12	0.9999	7	42: 3.4e-04 82: 7.8e-04 122: 6.2e-06 162: 8.1e-03 202: 8.3e-04 242: 3.0e-02 282: 7.1e-07
GCF_009763505.1_ASM976350v1	Vibrio parahaemolyticus strain 2014V-1125	NZ_CP046777.1	GPY34_RS06140	.	WP_005462926.1	hypothetical protein	1295961	1297445	-	1141	499	494	364	0.729459	434	0.869739	0	768	64.5	3.8e-20	2.2e-17	1	7	47: 3.6e-03 87: 1.3e-03 127: 4.8e-06 167: 4.9e-05 207: 9.5e-08 247: 6.1e-04 287: 9.7e-06	GPY34_RS06135	.	WP_005478159.1	GGDEF domain-containing protein	1294394	1295977	-	1140	527	527	394	0.747628	463	0.878558	0	832	45.8	1.6e-14	9.4e-12	0.9999	7	42: 3.4e-04 82: 7.8e-04 122: 6.2e-06 162: 8.1e-03 202: 8.3e-04 242: 3.0e-02 282: 7.1e-07
GCF_028609705.1_ASM2860970v1	Vibrio parahaemolyticus strain 20150710009	NZ_CP047996.1	GSS20_RS21635	GSS20_22835	WP_005462926.1	hypothetical protein	1336891	1338375	+	1166	499	494	364	0.729459	434	0.869739	0	768	64.5	3.8e-20	2.2e-17	1	7	47: 3.6e-03 87: 1.3e-03 127: 4.8e-06 167: 4.9e-05 207: 9.5e-08 247: 6.1e-04 287: 9.7e-06	GSS20_RS21640	GSS20_22840	WP_078531683.1	GGDEF domain-containing protein	1338359	1339942	+	1167	527	527	394	0.747628	463	0.878558	0	833	46.2	1.2e-14	7.1e-12	0.9999	7	42: 3.4e-04 82: 5.9e-04 122: 6.2e-06 162: 8.1e-03 202: 8.3e-04 242: 3.0e-02 282: 7.1e-07
GCF_009883895.1_ASM988389v1	Vibrio parahaemolyticus strain 20151116002-3	NZ_CP034306.1	EHC68_RS22750	EHC68_23040	WP_005462926.1	hypothetical protein	1108595	1110079	-	965	499	494	364	0.729459	434	0.869739	0	768	64.5	3.8e-20	2.2e-17	1	7	47: 3.6e-03 87: 1.3e-03 127: 4.8e-06 167: 4.9e-05 207: 9.5e-08 247: 6.1e-04 287: 9.7e-06	EHC68_RS22745	EHC68_23035	WP_005485863.1	GGDEF domain-containing protein	1107028	1108611	-	964	527	527	393	0.745731	463	0.878558	0	831	45.9	1.5e-14	8.6e-12	0.9999	7	42: 3.1e-04 82: 7.8e-04 122: 6.2e-06 162: 8.1e-03 202: 8.3e-04 242: 3.0e-02 282: 7.1e-07
GCF_009763165.1_ASM976316v1	Vibrio parahaemolyticus strain 2015AW-0174	NZ_CP046753.1	GPY21_RS03225	.	WP_005462926.1	hypothetical protein	656526	658010	-	595	499	494	364	0.729459	434	0.869739	0	768	64.5	3.8e-20	2.2e-17	1	7	47: 3.6e-03 87: 1.3e-03 127: 4.8e-06 167: 4.9e-05 207: 9.5e-08 247: 6.1e-04 287: 9.7e-06	GPY21_RS03220	.	WP_005478159.1	GGDEF domain-containing protein	654959	656542	-	594	527	527	394	0.747628	463	0.878558	0	832	45.8	1.6e-14	9.4e-12	0.9999	7	42: 3.4e-04 82: 7.8e-04 122: 6.2e-06 162: 8.1e-03 202: 8.3e-04 242: 3.0e-02 282: 7.1e-07
GCF_019321785.1_ASM1932178v1	Vibrio parahaemolyticus strain 64	NZ_CP074416.1	J5O00_RS18630	.	WP_029804236.1	hypothetical protein	445756	447240	-	433	499	494	364	0.729459	435	0.871743	0	769	64.5	3.8e-20	2.2e-17	1	7	47: 3.6e-03 87: 1.3e-03 127: 4.8e-06 167: 4.9e-05 207: 9.5e-08 247: 6.1e-04 287: 9.7e-06	J5O00_RS18625	.	WP_005478159.1	GGDEF domain-containing protein	444189	445772	-	432	527	527	394	0.747628	463	0.878558	0	832	45.8	1.6e-14	9.4e-12	0.9999	7	42: 3.4e-04 82: 7.8e-04 122: 6.2e-06 162: 8.1e-03 202: 8.3e-04 242: 3.0e-02 282: 7.1e-07
GCF_009763425.1_ASM976342v1	Vibrio parahaemolyticus strain AM46865	NZ_CP046762.1	GPY27_RS20765	.	WP_140093828.1	hypothetical protein	961434	962918	+	822	499	494	364	0.729459	434	0.869739	0	766	64.5	3.8e-20	2.2e-17	1	7	47: 3.6e-03 87: 1.3e-03 127: 4.8e-06 167: 4.9e-05 207: 9.5e-08 247: 6.1e-04 287: 9.7e-06	GPY27_RS20770	.	WP_140093826.1	GGDEF domain-containing protein	962902	964485	+	823	527	527	393	0.745731	463	0.878558	0	831	46.1	1.3e-14	7.8e-12	0.9999	7	42: 3.4e-04 82: 7.8e-04 122: 6.2e-06 162: 8.1e-03 202: 8.3e-04 242: 2.3e-02 282: 7.1e-07
GCF_009763405.1_ASM976340v1	Vibrio parahaemolyticus strain AM51552	NZ_CP046759.1	GPY31_RS05385	.	WP_083110867.1	hypothetical protein	1139194	1140678	-	991	499	494	364	0.729459	433	0.867735	0	766	64.5	3.8e-20	2.2e-17	1	7	47: 3.6e-03 87: 1.3e-03 127: 4.8e-06 167: 4.9e-05 207: 9.5e-08 247: 6.1e-04 287: 9.7e-06	GPY31_RS05380	.	WP_042772352.1	GGDEF domain-containing protein	1137627	1139210	-	990	527	527	394	0.747628	462	0.87666	0	830	45.8	1.6e-14	9.4e-12	0.9999	7	42: 3.4e-04 82: 7.8e-04 122: 6.2e-06 162: 8.1e-03 202: 8.3e-04 242: 3.0e-02 282: 7.1e-07
GCF_001558495.2_ASM155849v2	Vibrio parahaemolyticus strain ATCC 17802	NZ_CP014047.2	AL464_RS24980	AL464_22805	WP_029804236.1	hypothetical protein	1737854	1739338	-	1497	499	494	364	0.729459	435	0.871743	0	769	64.5	3.8e-20	2.2e-17	1	7	47: 3.6e-03 87: 1.3e-03 127: 4.8e-06 167: 4.9e-05 207: 9.5e-08 247: 6.1e-04 287: 9.7e-06	AL464_RS24975	AL464_22800	WP_005478159.1	GGDEF domain-containing protein	1736287	1737870	-	1496	527	527	394	0.747628	463	0.878558	0	832	45.8	1.6e-14	9.4e-12	0.9999	7	42: 3.4e-04 82: 7.8e-04 122: 6.2e-06 162: 8.1e-03 202: 8.3e-04 242: 3.0e-02 282: 7.1e-07
GCF_034480135.1_ASM3448013v1	Vibrio parahaemolyticus strain BM21A	NZ_CP129939.1	QZL43_RS22620	.	WP_005462926.1	hypothetical protein	1478209	1479693	+	1263	499	494	364	0.729459	434	0.869739	0	768	64.5	3.8e-20	2.2e-17	1	7	47: 3.6e-03 87: 1.3e-03 127: 4.8e-06 167: 4.9e-05 207: 9.5e-08 247: 6.1e-04 287: 9.7e-06	QZL43_RS22625	.	WP_042771507.1	GGDEF domain-containing protein	1479677	1481260	+	1264	527	527	394	0.747628	464	0.880455	0	833	45.8	1.6e-14	9.4e-12	0.9999	7	42: 3.4e-04 82: 7.8e-04 122: 6.2e-06 162: 8.1e-03 202: 8.3e-04 242: 3.0e-02 282: 7.1e-07
GCF_030994225.1_ASM3099422v1	Vibrio parahaemolyticus strain BM24B	NZ_CP099929.1	NI384_RS22250	NI384_22305	WP_005462926.1	hypothetical protein	1614486	1615970	-	1389	499	494	364	0.729459	434	0.869739	0	768	64.5	3.8e-20	2.2e-17	1	7	47: 3.6e-03 87: 1.3e-03 127: 4.8e-06 167: 4.9e-05 207: 9.5e-08 247: 6.1e-04 287: 9.7e-06	NI384_RS22245	NI384_22300	WP_005478159.1	GGDEF domain-containing protein	1612919	1614502	-	1388	527	527	394	0.747628	463	0.878558	0	832	45.8	1.6e-14	9.4e-12	0.9999	7	42: 3.4e-04 82: 7.8e-04 122: 6.2e-06 162: 8.1e-03 202: 8.3e-04 242: 3.0e-02 282: 7.1e-07
GCF_030994165.1_ASM3099416v1	Vibrio parahaemolyticus strain BM25	NZ_CP099922.1	NI387_RS20435	NI387_20725	WP_005462926.1	hypothetical protein	975060	976544	-	854	499	494	364	0.729459	434	0.869739	0	768	64.5	3.8e-20	2.2e-17	1	7	47: 3.6e-03 87: 1.3e-03 127: 4.8e-06 167: 4.9e-05 207: 9.5e-08 247: 6.1e-04 287: 9.7e-06	NI387_RS20430	NI387_20720	WP_042771507.1	GGDEF domain-containing protein	973493	975076	-	853	527	527	394	0.747628	464	0.880455	0	833	45.8	1.6e-14	9.4e-12	0.9999	7	42: 3.4e-04 82: 7.8e-04 122: 6.2e-06 162: 8.1e-03 202: 8.3e-04 242: 3.0e-02 282: 7.1e-07
GCF_030994565.1_ASM3099456v1	Vibrio parahaemolyticus strain BM26A	NZ_CP099935.1	NI380_RS20645	NI380_20960	WP_005462926.1	hypothetical protein	1112266	1113750	+	925	499	494	364	0.729459	434	0.869739	0	768	64.5	3.8e-20	2.2e-17	1	7	47: 3.6e-03 87: 1.3e-03 127: 4.8e-06 167: 4.9e-05 207: 9.5e-08 247: 6.1e-04 287: 9.7e-06	NI380_RS20650	NI380_20965	WP_005485863.1	GGDEF domain-containing protein	1113734	1115317	+	926	527	527	393	0.745731	463	0.878558	0	831	45.9	1.5e-14	8.6e-12	0.9999	7	42: 3.1e-04 82: 7.8e-04 122: 6.2e-06 162: 8.1e-03 202: 8.3e-04 242: 3.0e-02 282: 7.1e-07
GCF_036670155.1_ASM3667015v1	Vibrio parahaemolyticus strain BM26A	NZ_CP141291.1	QZD84_RS22845	.	WP_005462926.1	hypothetical protein	1547439	1548923	+	1316	499	494	364	0.729459	434	0.869739	0	768	64.5	3.8e-20	2.2e-17	1	7	47: 3.6e-03 87: 1.3e-03 127: 4.8e-06 167: 4.9e-05 207: 9.5e-08 247: 6.1e-04 287: 9.7e-06	QZD84_RS22850	.	WP_005485863.1	GGDEF domain-containing protein	1548907	1550490	+	1317	527	527	393	0.745731	463	0.878558	0	831	45.9	1.5e-14	8.6e-12	0.9999	7	42: 3.1e-04 82: 7.8e-04 122: 6.2e-06 162: 8.1e-03 202: 8.3e-04 242: 3.0e-02 282: 7.1e-07
GCF_001700835.1_ASM170083v1	Vibrio parahaemolyticus strain CHN25	NZ_CP010884.1	vpachn25_RS22535	VpaChn25_A1366	WP_005462926.1	hypothetical protein	1537986	1539470	+	1330	499	494	364	0.729459	434	0.869739	0	768	64.5	3.8e-20	2.2e-17	1	7	47: 3.6e-03 87: 1.3e-03 127: 4.8e-06 167: 4.9e-05 207: 9.5e-08 247: 6.1e-04 287: 9.7e-06	vpachn25_RS22540	VpaChn25_A1367	WP_017447268.1	GGDEF domain-containing protein	1539454	1541037	+	1331	527	527	393	0.745731	463	0.878558	0	831	45.8	1.6e-14	9.4e-12	0.9999	7	42: 3.4e-04 82: 7.8e-04 122: 6.2e-06 162: 8.1e-03 202: 8.3e-04 242: 3.0e-02 282: 7.1e-07
GCF_004194515.1_ASM419451v1	Vibrio parahaemolyticus strain D3112	NZ_CP034566.1	EKH72_RS18100	.	WP_020838170.1	hypothetical protein	333877	335361	+	278	499	494	364	0.729459	434	0.869739	0	767	64.5	3.8e-20	2.2e-17	1	7	47: 3.6e-03 87: 1.3e-03 127: 4.8e-06 167: 4.9e-05 207: 9.5e-08 247: 6.1e-04 287: 9.7e-06	EKH72_RS18105	.	WP_005478159.1	GGDEF domain-containing protein	335345	336928	+	279	527	527	394	0.747628	463	0.878558	0	832	45.8	1.6e-14	9.4e-12	0.9999	7	42: 3.4e-04 82: 7.8e-04 122: 6.2e-06 162: 8.1e-03 202: 8.3e-04 242: 3.0e-02 282: 7.1e-07
GCF_023206515.1_ASM2320651v1	Vibrio parahaemolyticus strain DHO76	NZ_CP066247.1	H9K57_RS23100	H9K57_22985	WP_005462926.1	hypothetical protein	1427429	1428913	+	1432	499	494	364	0.729459	434	0.869739	0	768	64.5	3.8e-20	2.2e-17	1	7	47: 3.6e-03 87: 1.3e-03 127: 4.8e-06 167: 4.9e-05 207: 9.5e-08 247: 6.1e-04 287: 9.7e-06	H9K57_RS23105	H9K57_22990	WP_005485863.1	GGDEF domain-containing protein	1428914	1430497	+	1433	527	527	393	0.745731	463	0.878558	0	831	45.9	1.5e-14	8.6e-12	0.9999	7	42: 3.1e-04 82: 7.8e-04 122: 6.2e-06 162: 8.1e-03 202: 8.3e-04 242: 3.0e-02 282: 7.1e-07
GCF_023205915.1_ASM2320591v1	Vibrio parahaemolyticus strain DLM1799	NZ_CP064036.1	H9K44_RS19015	H9K44_18985	WP_005462926.1	hypothetical protein	731942	733426	-	662	499	494	364	0.729459	434	0.869739	0	768	64.5	3.8e-20	2.2e-17	1	7	47: 3.6e-03 87: 1.3e-03 127: 4.8e-06 167: 4.9e-05 207: 9.5e-08 247: 6.1e-04 287: 9.7e-06	H9K44_RS19010	H9K44_18980	WP_005478159.1	GGDEF domain-containing protein	730375	731958	-	661	527	527	394	0.747628	463	0.878558	0	832	45.8	1.6e-14	9.4e-12	0.9999	7	42: 3.4e-04 82: 7.8e-04 122: 6.2e-06 162: 8.1e-03 202: 8.3e-04 242: 3.0e-02 282: 7.1e-07
GCF_018135645.1_ASM1813564v1	Vibrio parahaemolyticus strain FB-11	NZ_CP073069.1	KBU60_RS21585	KBU60_21585	WP_005462926.1	hypothetical protein	1358336	1359820	-	1183	499	494	364	0.729459	434	0.869739	0	768	64.5	3.8e-20	2.2e-17	1	7	47: 3.6e-03 87: 1.3e-03 127: 4.8e-06 167: 4.9e-05 207: 9.5e-08 247: 6.1e-04 287: 9.7e-06	KBU60_RS21580	KBU60_21580	WP_005485863.1	GGDEF domain-containing protein	1356769	1358352	-	1182	527	527	393	0.745731	463	0.878558	0	831	45.9	1.5e-14	8.6e-12	0.9999	7	42: 3.1e-04 82: 7.8e-04 122: 6.2e-06 162: 8.1e-03 202: 8.3e-04 242: 3.0e-02 282: 7.1e-07
GCF_002073775.2_ASM207377v2	Vibrio parahaemolyticus strain FDAARGOS_191	NZ_CP020428.2	A6J30_RS21405	A6J30_20725	WP_005462926.1	hypothetical protein	989653	991137	-	882	499	494	364	0.729459	434	0.869739	0	768	64.5	3.8e-20	2.2e-17	1	7	47: 3.6e-03 87: 1.3e-03 127: 4.8e-06 167: 4.9e-05 207: 9.5e-08 247: 6.1e-04 287: 9.7e-06	A6J30_RS21400	A6J30_20720	WP_005478159.1	GGDEF domain-containing protein	988086	989669	-	881	527	527	394	0.747628	463	0.878558	0	832	45.8	1.6e-14	9.4e-12	0.9999	7	42: 3.4e-04 82: 7.8e-04 122: 6.2e-06 162: 8.1e-03 202: 8.3e-04 242: 3.0e-02 282: 7.1e-07
GCF_001188185.2_ASM118818v2	Vibrio parahaemolyticus strain FDAARGOS_51	NZ_CP026042.1	RK51_RS25260	RK51_025255	WP_005462926.1	hypothetical protein	1735724	1737208	-	1535	499	494	364	0.729459	434	0.869739	0	768	64.5	3.8e-20	2.2e-17	1	7	47: 3.6e-03 87: 1.3e-03 127: 4.8e-06 167: 4.9e-05 207: 9.5e-08 247: 6.1e-04 287: 9.7e-06	RK51_RS25255	RK51_025250	WP_005478159.1	GGDEF domain-containing protein	1734157	1735740	-	1534	527	527	394	0.747628	463	0.878558	0	832	45.8	1.6e-14	9.4e-12	0.9999	7	42: 3.4e-04 82: 7.8e-04 122: 6.2e-06 162: 8.1e-03 202: 8.3e-04 242: 3.0e-02 282: 7.1e-07
GCF_008693745.1_ASM869374v1	Vibrio parahaemolyticus strain FDAARGOS_662	NZ_CP044070.1	FOB70_RS08190	FOB70_08190	WP_005462926.1	hypothetical protein	1697657	1699141	-	1504	499	494	364	0.729459	434	0.869739	0	768	64.5	3.8e-20	2.2e-17	1	7	47: 3.6e-03 87: 1.3e-03 127: 4.8e-06 167: 4.9e-05 207: 9.5e-08 247: 6.1e-04 287: 9.7e-06	FOB70_RS08185	FOB70_08185	WP_005478159.1	GGDEF domain-containing protein	1696090	1697673	-	1503	527	527	394	0.747628	463	0.878558	0	832	45.8	1.6e-14	9.4e-12	0.9999	7	42: 3.4e-04 82: 7.8e-04 122: 6.2e-06 162: 8.1e-03 202: 8.3e-04 242: 3.0e-02 282: 7.1e-07
GCF_008693625.1_ASM869362v1	Vibrio parahaemolyticus strain FDAARGOS_667	NZ_CP044063.1	FOB75_RS19635	FOB75_19635	WP_005462926.1	hypothetical protein	674536	676020	+	575	499	494	364	0.729459	434	0.869739	0	768	64.5	3.8e-20	2.2e-17	1	7	47: 3.6e-03 87: 1.3e-03 127: 4.8e-06 167: 4.9e-05 207: 9.5e-08 247: 6.1e-04 287: 9.7e-06	FOB75_RS19640	FOB75_19640	WP_005478159.1	GGDEF domain-containing protein	676004	677587	+	576	527	527	394	0.747628	463	0.878558	0	832	45.8	1.6e-14	9.4e-12	0.9999	7	42: 3.4e-04 82: 7.8e-04 122: 6.2e-06 162: 8.1e-03 202: 8.3e-04 242: 3.0e-02 282: 7.1e-07
GCF_001433415.1_ASM143341v1	Vibrio parahaemolyticus strain FORC_004	NZ_CP009848.1	FORC4_RS21900	FORC4_4200	WP_005462926.1	hypothetical protein	1459106	1460590	+	1260	499	494	364	0.729459	434	0.869739	0	768	64.5	3.8e-20	2.2e-17	1	7	47: 3.6e-03 87: 1.3e-03 127: 4.8e-06 167: 4.9e-05 207: 9.5e-08 247: 6.1e-04 287: 9.7e-06	FORC4_RS21905	FORC4_4201	WP_025546049.1	GGDEF domain-containing protein	1460574	1462157	+	1261	527	527	393	0.745731	462	0.87666	0	830	44.4	4.3e-14	2.6e-11	0.9998	7	42: 3.1e-04 82: 7.8e-04 122: 6.2e-06 162: 8.1e-03 202: 8.3e-04 242: 3.0e-02 282: 2.1e-06
GCF_001244315.1_ASM124431v1	Vibrio parahaemolyticus strain FORC_008	NZ_CP009983.1	FORC8_RS21810	FORC8_4247	WP_005462926.1	hypothetical protein	1488854	1490338	+	1311	499	494	364	0.729459	434	0.869739	0	768	64.5	3.8e-20	2.2e-17	1	7	47: 3.6e-03 87: 1.3e-03 127: 4.8e-06 167: 4.9e-05 207: 9.5e-08 247: 6.1e-04 287: 9.7e-06	FORC8_RS21815	FORC8_4248	WP_053048264.1	GGDEF domain-containing protein	1490322	1491905	+	1312	527	527	394	0.747628	463	0.878558	0	832	45.8	1.6e-14	9.4e-12	0.9999	7	42: 3.4e-04 82: 7.8e-04 122: 6.2e-06 162: 8.1e-03 202: 8.3e-04 242: 3.0e-02 282: 7.1e-07
GCF_001636035.1_ASM163603v1	Vibrio parahaemolyticus strain FORC_014	NZ_CP011407.1	FORC14_RS22600	FORC14_4434	WP_005462926.1	hypothetical protein	1664187	1665671	+	1454	499	494	364	0.729459	434	0.869739	0	768	64.5	3.8e-20	2.2e-17	1	7	47: 3.6e-03 87: 1.3e-03 127: 4.8e-06 167: 4.9e-05 207: 9.5e-08 247: 6.1e-04 287: 9.7e-06	FORC14_RS22605	FORC14_4435	WP_005478159.1	GGDEF domain-containing protein	1665655	1667238	+	1455	527	527	394	0.747628	463	0.878558	0	832	45.8	1.6e-14	9.4e-12	0.9999	7	42: 3.4e-04 82: 7.8e-04 122: 6.2e-06 162: 8.1e-03 202: 8.3e-04 242: 3.0e-02 282: 7.1e-07
GCF_001887055.1_ASM188705v1	Vibrio parahaemolyticus strain FORC_018	NZ_CP013827.1	FORC18_RS22605	FORC18_4251	WP_005462926.1	hypothetical protein	1488855	1490339	+	1309	499	494	364	0.729459	434	0.869739	0	768	64.5	3.8e-20	2.2e-17	1	7	47: 3.6e-03 87: 1.3e-03 127: 4.8e-06 167: 4.9e-05 207: 9.5e-08 247: 6.1e-04 287: 9.7e-06	FORC18_RS22610	FORC18_4252	WP_053048264.1	GGDEF domain-containing protein	1490323	1491906	+	1310	527	527	394	0.747628	463	0.878558	0	832	45.8	1.6e-14	9.4e-12	0.9999	7	42: 3.4e-04 82: 7.8e-04 122: 6.2e-06 162: 8.1e-03 202: 8.3e-04 242: 3.0e-02 282: 7.1e-07
GCF_001879585.1_ASM187958v1	Vibrio parahaemolyticus strain FORC_022	NZ_CP013249.1	FORC22_RS23500	FORC22_4488	WP_005462926.1	hypothetical protein	1582243	1583727	+	1372	499	494	364	0.729459	434	0.869739	0	768	64.5	3.8e-20	2.2e-17	1	7	47: 3.6e-03 87: 1.3e-03 127: 4.8e-06 167: 4.9e-05 207: 9.5e-08 247: 6.1e-04 287: 9.7e-06	FORC22_RS23505	FORC22_4489	WP_005478159.1	GGDEF domain-containing protein	1583711	1585294	+	1373	527	527	394	0.747628	463	0.878558	0	832	45.8	1.6e-14	9.4e-12	0.9999	7	42: 3.4e-04 82: 7.8e-04 122: 6.2e-06 162: 8.1e-03 202: 8.3e-04 242: 3.0e-02 282: 7.1e-07
GCF_001758605.1_ASM175860v1	Vibrio parahaemolyticus strain FORC_023 isolate 378	NZ_CP012951.1	FORC23_RS21510	FORC23_4080	WP_005462926.1	hypothetical protein	1460977	1462461	+	1273	499	494	364	0.729459	434	0.869739	0	768	64.5	3.8e-20	2.2e-17	1	7	47: 3.6e-03 87: 1.3e-03 127: 4.8e-06 167: 4.9e-05 207: 9.5e-08 247: 6.1e-04 287: 9.7e-06	FORC23_RS21515	FORC23_4081	WP_070226478.1	GGDEF domain-containing protein	1462445	1464028	+	1274	527	527	393	0.745731	462	0.87666	0	830	45.8	1.6e-14	9.4e-12	0.9999	7	42: 3.4e-04 82: 7.8e-04 122: 6.2e-06 162: 8.1e-03 202: 8.3e-04 242: 3.0e-02 282: 7.1e-07
GCF_003612715.1_ASM361271v1	Vibrio parahaemolyticus strain FORC_071	NZ_CP023486.1	FORC71_RS24305	FORC71_4350	WP_065779287.1	hypothetical protein	1558422	1559906	+	1350	499	494	364	0.729459	434	0.869739	0	767	64.5	3.8e-20	2.2e-17	1	7	47: 3.6e-03 87: 1.3e-03 127: 4.8e-06 167: 4.9e-05 207: 9.5e-08 247: 6.1e-04 287: 9.7e-06	FORC71_RS24310	FORC71_4351	WP_005478159.1	GGDEF domain-containing protein	1559890	1561473	+	1351	527	527	394	0.747628	463	0.878558	0	832	45.8	1.6e-14	9.4e-12	0.9999	7	42: 3.4e-04 82: 7.8e-04 122: 6.2e-06 162: 8.1e-03 202: 8.3e-04 242: 3.0e-02 282: 7.1e-07
GCF_003612695.1_ASM361269v1	Vibrio parahaemolyticus strain FORC_072	NZ_CP023473.1	FORC72_RS24670	FORC72_4385	WP_005462926.1	hypothetical protein	1487410	1488894	+	1287	499	494	364	0.729459	434	0.869739	0	768	64.5	3.8e-20	2.2e-17	1	7	47: 3.6e-03 87: 1.3e-03 127: 4.8e-06 167: 4.9e-05 207: 9.5e-08 247: 6.1e-04 287: 9.7e-06	FORC72_RS24675	FORC72_4386	WP_005485863.1	GGDEF domain-containing protein	1488878	1490461	+	1288	527	527	393	0.745731	463	0.878558	0	831	45.9	1.5e-14	8.6e-12	0.9999	7	42: 3.1e-04 82: 7.8e-04 122: 6.2e-06 162: 8.1e-03 202: 8.3e-04 242: 3.0e-02 282: 7.1e-07
GCF_030059845.1_ASM3005984v1	Vibrio parahaemolyticus strain G855	NZ_CP125857.1	QMY43_RS18600	QMY43_18600	WP_005462926.1	hypothetical protein	545758	547242	-	486	499	494	364	0.729459	434	0.869739	0	768	64.5	3.8e-20	2.2e-17	1	7	47: 3.6e-03 87: 1.3e-03 127: 4.8e-06 167: 4.9e-05 207: 9.5e-08 247: 6.1e-04 287: 9.7e-06	QMY43_RS18595	QMY43_18595	WP_005478159.1	GGDEF domain-containing protein	544191	545774	-	485	527	527	394	0.747628	463	0.878558	0	832	45.8	1.6e-14	9.4e-12	0.9999	7	42: 3.4e-04 82: 7.8e-04 122: 6.2e-06 162: 8.1e-03 202: 8.3e-04 242: 3.0e-02 282: 7.1e-07
GCF_025917745.1_ASM2591774v1	Vibrio parahaemolyticus strain GL-601	NZ_CP097874.1	NAG75_RS20175	.	WP_208893961.1	hypothetical protein	715025	716509	+	636	499	494	364	0.729459	434	0.869739	0	768	64.5	3.8e-20	2.2e-17	1	7	47: 3.6e-03 87: 1.3e-03 127: 4.8e-06 167: 4.9e-05 207: 9.5e-08 247: 6.1e-04 287: 9.7e-06	NAG75_RS20180	.	WP_005478159.1	GGDEF domain-containing protein	716493	718076	+	637	527	527	394	0.747628	463	0.878558	0	832	45.8	1.6e-14	9.4e-12	0.9999	7	42: 3.4e-04 82: 7.8e-04 122: 6.2e-06 162: 8.1e-03 202: 8.3e-04 242: 3.0e-02 282: 7.1e-07
GCF_030552955.1_ASM3055295v1	Vibrio parahaemolyticus strain HZ	NZ_CP130652.1	Q4437_RS18920	Q4437_18920	WP_005462926.1	hypothetical protein	754113	755597	-	684	499	494	364	0.729459	434	0.869739	0	768	64.5	3.8e-20	2.2e-17	1	7	47: 3.6e-03 87: 1.3e-03 127: 4.8e-06 167: 4.9e-05 207: 9.5e-08 247: 6.1e-04 287: 9.7e-06	Q4437_RS18915	Q4437_18915	WP_005478159.1	GGDEF domain-containing protein	752546	754129	-	683	527	527	394	0.747628	463	0.878558	0	832	45.8	1.6e-14	9.4e-12	0.9999	7	42: 3.4e-04 82: 7.8e-04 122: 6.2e-06 162: 8.1e-03 202: 8.3e-04 242: 3.0e-02 282: 7.1e-07
GCF_028609665.1_ASM2860966v1	Vibrio parahaemolyticus strain HZ-52	NZ_CP047986.1	GSS61_RS20305	GSS61_21365	WP_005462926.1	hypothetical protein	826920	828404	-	742	499	494	364	0.729459	434	0.869739	0	768	64.5	3.8e-20	2.2e-17	1	7	47: 3.6e-03 87: 1.3e-03 127: 4.8e-06 167: 4.9e-05 207: 9.5e-08 247: 6.1e-04 287: 9.7e-06	GSS61_RS20300	GSS61_21360	WP_005485863.1	GGDEF domain-containing protein	825353	826936	-	741	527	527	393	0.745731	463	0.878558	0	831	45.9	1.5e-14	8.6e-12	0.9999	7	42: 3.1e-04 82: 7.8e-04 122: 6.2e-06 162: 8.1e-03 202: 8.3e-04 242: 3.0e-02 282: 7.1e-07
GCF_034480095.1_ASM3448009v1	Vibrio parahaemolyticus strain I13A	NZ_CP129937.1	QZL40_RS22475	.	WP_005462926.1	hypothetical protein	1533967	1535451	+	1316	499	494	364	0.729459	434	0.869739	0	768	64.5	3.8e-20	2.2e-17	1	7	47: 3.6e-03 87: 1.3e-03 127: 4.8e-06 167: 4.9e-05 207: 9.5e-08 247: 6.1e-04 287: 9.7e-06	QZL40_RS22480	.	WP_193289161.1	GGDEF domain-containing protein	1535435	1537018	+	1317	527	527	393	0.745731	463	0.878558	0	831	45.9	1.5e-14	8.6e-12	0.9999	7	42: 3.1e-04 82: 7.8e-04 122: 6.2e-06 162: 8.1e-03 202: 8.3e-04 242: 3.0e-02 282: 7.1e-07
GCF_038253855.1_ASM3825385v1	Vibrio parahaemolyticus strain I14B	NZ_CP141288.1	QZL39_RS22340	.	WP_005462926.1	hypothetical protein	1512139	1513623	+	1285	499	494	364	0.729459	434	0.869739	0	768	64.5	3.8e-20	2.2e-17	1	7	47: 3.6e-03 87: 1.3e-03 127: 4.8e-06 167: 4.9e-05 207: 9.5e-08 247: 6.1e-04 287: 9.7e-06	QZL39_RS22345	.	WP_193289161.1	GGDEF domain-containing protein	1513607	1515190	+	1286	527	527	393	0.745731	463	0.878558	0	831	45.9	1.5e-14	8.6e-12	0.9999	7	42: 3.1e-04 82: 7.8e-04 122: 6.2e-06 162: 8.1e-03 202: 8.3e-04 242: 3.0e-02 282: 7.1e-07
GCF_030994145.1_ASM3099414v1	Vibrio parahaemolyticus strain Isc14B	NZ_CP099920.1	NI388_RS17480	NI388_18125	WP_005462926.1	hypothetical protein	439668	441152	+	365	499	494	364	0.729459	434	0.869739	0	768	64.5	3.8e-20	2.2e-17	1	7	47: 3.6e-03 87: 1.3e-03 127: 4.8e-06 167: 4.9e-05 207: 9.5e-08 247: 6.1e-04 287: 9.7e-06	NI388_RS17485	NI388_18130	WP_193289161.1	GGDEF domain-containing protein	441136	442719	+	366	527	527	393	0.745731	463	0.878558	0	831	45.9	1.5e-14	8.6e-12	0.9999	7	42: 3.1e-04 82: 7.8e-04 122: 6.2e-06 162: 8.1e-03 202: 8.3e-04 242: 3.0e-02 282: 7.1e-07
GCF_030998145.1_ASM3099814v1	Vibrio parahaemolyticus strain Isc4A	NZ_CP099954.1	NI383_RS05900	NI383_05860	WP_005462926.1	hypothetical protein	1305247	1306731	-	1150	499	494	364	0.729459	434	0.869739	0	768	64.5	3.8e-20	2.2e-17	1	7	47: 3.6e-03 87: 1.3e-03 127: 4.8e-06 167: 4.9e-05 207: 9.5e-08 247: 6.1e-04 287: 9.7e-06	NI383_RS05895	NI383_05855	WP_024700185.1	GGDEF domain-containing protein	1303680	1305263	-	1149	527	527	392	0.743833	463	0.878558	0	830	45.9	1.5e-14	8.6e-12	0.9999	7	42: 3.1e-04 82: 7.8e-04 122: 6.2e-06 162: 8.1e-03 202: 8.3e-04 242: 3.0e-02 282: 7.1e-07
GCF_030994185.1_ASM3099418v1	Vibrio parahaemolyticus strain Isc7	NZ_CP099923.1	NI386_RS04965	NI386_04945	WP_005462926.1	hypothetical protein	1098860	1100344	-	967	499	494	364	0.729459	434	0.869739	0	768	64.5	3.8e-20	2.2e-17	1	7	47: 3.6e-03 87: 1.3e-03 127: 4.8e-06 167: 4.9e-05 207: 9.5e-08 247: 6.1e-04 287: 9.7e-06	NI386_RS04960	NI386_04940	WP_193289161.1	GGDEF domain-containing protein	1097293	1098876	-	966	527	527	393	0.745731	463	0.878558	0	831	45.9	1.5e-14	8.6e-12	0.9999	7	42: 3.1e-04 82: 7.8e-04 122: 6.2e-06 162: 8.1e-03 202: 8.3e-04 242: 3.0e-02 282: 7.1e-07
GCF_033573735.1_ASM3357373v1	Vibrio parahaemolyticus strain LC	NZ_CP119302.1	PY372_RS19420	PY372_19595	WP_005462926.1	hypothetical protein	725024	726508	+	618	499	494	364	0.729459	434	0.869739	0	768	64.5	3.8e-20	2.2e-17	1	7	47: 3.6e-03 87: 1.3e-03 127: 4.8e-06 167: 4.9e-05 207: 9.5e-08 247: 6.1e-04 287: 9.7e-06	PY372_RS19425	PY372_19600	WP_005485863.1	GGDEF domain-containing protein	726492	728075	+	619	527	527	393	0.745731	463	0.878558	0	831	45.9	1.5e-14	8.6e-12	0.9999	7	42: 3.1e-04 82: 7.8e-04 122: 6.2e-06 162: 8.1e-03 202: 8.3e-04 242: 3.0e-02 282: 7.1e-07
GCF_026650865.1_ASM2665086v1	Vibrio parahaemolyticus strain LH214H214_1	NZ_CP085858.1	JK088_RS21615	JK088_21605	WP_005462926.1	hypothetical protein	1261871	1263355	+	1078	499	494	364	0.729459	434	0.869739	0	768	64.5	3.8e-20	2.2e-17	1	7	47: 3.6e-03 87: 1.3e-03 127: 4.8e-06 167: 4.9e-05 207: 9.5e-08 247: 6.1e-04 287: 9.7e-06	JK088_RS21620	JK088_21610	WP_017447268.1	GGDEF domain-containing protein	1263339	1264922	+	1079	527	527	393	0.745731	463	0.878558	0	831	45.8	1.6e-14	9.4e-12	0.9999	7	42: 3.4e-04 82: 7.8e-04 122: 6.2e-06 162: 8.1e-03 202: 8.3e-04 242: 3.0e-02 282: 7.1e-07
GCF_021729965.1_ASM2172996v1	Vibrio parahaemolyticus strain LH24	NZ_CP068623.1	JHS83_RS15885	JHS83_15850	WP_005462926.1	hypothetical protein	31795	33279	-	25	499	494	364	0.729459	434	0.869739	0	768	64.5	3.8e-20	2.2e-17	1	7	47: 3.6e-03 87: 1.3e-03 127: 4.8e-06 167: 4.9e-05 207: 9.5e-08 247: 6.1e-04 287: 9.7e-06	JHS83_RS15880	JHS83_15845	WP_078531683.1	GGDEF domain-containing protein	30228	31811	-	24	527	527	394	0.747628	463	0.878558	0	833	46.2	1.2e-14	7.1e-12	0.9999	7	42: 3.4e-04 82: 5.9e-04 122: 6.2e-06 162: 8.1e-03 202: 8.3e-04 242: 3.0e-02 282: 7.1e-07
GCF_021729985.1_ASM2172998v1	Vibrio parahaemolyticus strain LH80	NZ_CP068628.1	JHS95_RS22510	JHS95_22400	WP_005462926.1	hypothetical protein	1330221	1331705	-	1184	499	494	364	0.729459	434	0.869739	0	768	64.5	3.8e-20	2.2e-17	1	7	47: 3.6e-03 87: 1.3e-03 127: 4.8e-06 167: 4.9e-05 207: 9.5e-08 247: 6.1e-04 287: 9.7e-06	JHS95_RS22505	JHS95_22395	WP_140061513.1	GGDEF domain-containing protein	1328654	1330237	-	1183	527	527	393	0.745731	462	0.87666	0	830	45.8	1.6e-14	9.4e-12	0.9999	7	42: 3.4e-04 82: 7.8e-04 122: 6.2e-06 162: 8.1e-03 202: 8.3e-04 242: 3.0e-02 282: 7.1e-07
GCF_013393845.1_ASM1339384v1	Vibrio parahaemolyticus strain LVP1	NZ_CP040099.1	FDP11_RS07990	FDP11_08590	WP_178981632.1	hypothetical protein	1811806	1813290	-	1576	499	494	364	0.729459	433	0.867735	0	768	64.5	3.8e-20	2.2e-17	1	7	47: 3.6e-03 87: 1.3e-03 127: 4.8e-06 167: 4.9e-05 207: 9.5e-08 247: 6.1e-04 287: 9.7e-06	FDP11_RS07985	FDP11_08585	WP_005478159.1	GGDEF domain-containing protein	1810239	1811822	-	1575	527	527	394	0.747628	463	0.878558	0	832	45.8	1.6e-14	9.4e-12	0.9999	7	42: 3.4e-04 82: 7.8e-04 122: 6.2e-06 162: 8.1e-03 202: 8.3e-04 242: 3.0e-02 282: 7.1e-07
GCF_013393885.1_ASM1339388v1	Vibrio parahaemolyticus strain LVP66	NZ_CP040104.1	FDV79_RS17665	FDV79_18920	WP_005462926.1	hypothetical protein	390621	392105	-	353	499	494	364	0.729459	434	0.869739	0	768	64.5	3.8e-20	2.2e-17	1	7	47: 3.6e-03 87: 1.3e-03 127: 4.8e-06 167: 4.9e-05 207: 9.5e-08 247: 6.1e-04 287: 9.7e-06	FDV79_RS17660	FDV79_18915	WP_140379673.1	GGDEF domain-containing protein	389054	390637	-	352	527	527	392	0.743833	463	0.878558	0	830	45.6	1.9e-14	1.1e-11	0.9998	7	42: 3.1e-04 82: 7.8e-04 122: 6.2e-06 162: 8.1e-03 202: 8.3e-04 242: 3.0e-02 282: 9.0e-07
GCF_033441435.1_ASM3344143v1	Vibrio parahaemolyticus strain M0904	NZ_CP133892.1	RHS38_RS23125	.	WP_005462926.1	hypothetical protein	1524765	1526249	+	1342	499	494	364	0.729459	434	0.869739	0	768	64.5	3.8e-20	2.2e-17	1	7	47: 3.6e-03 87: 1.3e-03 127: 4.8e-06 167: 4.9e-05 207: 9.5e-08 247: 6.1e-04 287: 9.7e-06	RHS38_RS23130	.	WP_025546049.1	GGDEF domain-containing protein	1526233	1527816	+	1343	527	527	393	0.745731	462	0.87666	0	830	44.4	4.3e-14	2.6e-11	0.9998	7	42: 3.1e-04 82: 7.8e-04 122: 6.2e-06 162: 8.1e-03 202: 8.3e-04 242: 3.0e-02 282: 2.1e-06
GCF_002290245.2_ASM229024v2	Vibrio parahaemolyticus strain MAVP-26	NZ_CP023247.2	YA91_RS00430	YA91_07185	WP_005462926.1	hypothetical protein	87456	88940	-	86	499	494	364	0.729459	434	0.869739	0	768	64.5	3.8e-20	2.2e-17	1	7	47: 3.6e-03 87: 1.3e-03 127: 4.8e-06 167: 4.9e-05 207: 9.5e-08 247: 6.1e-04 287: 9.7e-06	YA91_RS00425	YA91_07190	WP_005478159.1	GGDEF domain-containing protein	85889	87472	-	85	527	527	394	0.747628	463	0.878558	0	832	45.8	1.6e-14	9.4e-12	0.9999	7	42: 3.4e-04 82: 7.8e-04 122: 6.2e-06 162: 8.1e-03 202: 8.3e-04 242: 3.0e-02 282: 7.1e-07
GCF_001996365.2_ASM199636v2	Vibrio parahaemolyticus strain MVP1	NZ_CP043422.1	BSR23_RS22635	BSR23_022635	WP_005462926.1	hypothetical protein	1063541	1065025	-	933	499	494	364	0.729459	434	0.869739	0	768	64.5	3.8e-20	2.2e-17	1	7	47: 3.6e-03 87: 1.3e-03 127: 4.8e-06 167: 4.9e-05 207: 9.5e-08 247: 6.1e-04 287: 9.7e-06	BSR23_RS22630	BSR23_022630	WP_005478159.1	GGDEF domain-containing protein	1061974	1063557	-	932	527	527	394	0.747628	463	0.878558	0	832	45.8	1.6e-14	9.4e-12	0.9999	7	42: 3.4e-04 82: 7.8e-04 122: 6.2e-06 162: 8.1e-03 202: 8.3e-04 242: 3.0e-02 282: 7.1e-07
GCF_030064635.1_ASM3006463v1	Vibrio parahaemolyticus strain PH1273	NZ_CP114187.1	O2T11_RS16430	O2T11_16430	WP_005462926.1	hypothetical protein	28092	29576	+	21	499	494	364	0.729459	434	0.869739	0	768	64.5	3.8e-20	2.2e-17	1	7	47: 3.6e-03 87: 1.3e-03 127: 4.8e-06 167: 4.9e-05 207: 9.5e-08 247: 6.1e-04 287: 9.7e-06	O2T11_RS16435	O2T11_16435	WP_005478159.1	GGDEF domain-containing protein	29560	31143	+	22	527	527	394	0.747628	463	0.878558	0	832	45.8	1.6e-14	9.4e-12	0.9999	7	42: 3.4e-04 82: 7.8e-04 122: 6.2e-06 162: 8.1e-03 202: 8.3e-04 242: 3.0e-02 282: 7.1e-07
GCF_030064615.2_ASM3006461v2	Vibrio parahaemolyticus strain PH1339	NZ_CP114184.2	O1N17_RS18485	O1N17_18475	WP_005462926.1	hypothetical protein	435876	437360	-	395	499	494	364	0.729459	434	0.869739	0	768	64.5	3.8e-20	2.2e-17	1	7	47: 3.6e-03 87: 1.3e-03 127: 4.8e-06 167: 4.9e-05 207: 9.5e-08 247: 6.1e-04 287: 9.7e-06	O1N17_RS18480	O1N17_18470	WP_005485863.1	GGDEF domain-containing protein	434309	435892	-	394	527	527	393	0.745731	463	0.878558	0	831	45.9	1.5e-14	8.6e-12	0.9999	7	42: 3.1e-04 82: 7.8e-04 122: 6.2e-06 162: 8.1e-03 202: 8.3e-04 242: 3.0e-02 282: 7.1e-07
GCF_003076895.1_ASM307689v1	Vibrio parahaemolyticus strain R14	NZ_CP028142.1	C9I78_RS24350	C9I78_24345	WP_005462926.1	hypothetical protein	1480147	1481631	-	1295	499	494	364	0.729459	434	0.869739	0	768	64.5	3.8e-20	2.2e-17	1	7	47: 3.6e-03 87: 1.3e-03 127: 4.8e-06 167: 4.9e-05 207: 9.5e-08 247: 6.1e-04 287: 9.7e-06	C9I78_RS24345	C9I78_24340	WP_025546049.1	GGDEF domain-containing protein	1478580	1480163	-	1294	527	527	393	0.745731	462	0.87666	0	830	44.4	4.3e-14	2.6e-11	0.9998	7	42: 3.1e-04 82: 7.8e-04 122: 6.2e-06 162: 8.1e-03 202: 8.3e-04 242: 3.0e-02 282: 2.1e-06
GCF_028228685.1_ASM2822868v1	Vibrio parahaemolyticus strain RMDVP1	NZ_CP102433.1	NR793_RS07015	NR793_07040	WP_005462926.1	hypothetical protein	1573701	1575185	+	1374	499	494	364	0.729459	434	0.869739	0	768	64.5	3.8e-20	2.2e-17	1	7	47: 3.6e-03 87: 1.3e-03 127: 4.8e-06 167: 4.9e-05 207: 9.5e-08 247: 6.1e-04 287: 9.7e-06	NR793_RS07020	NR793_07045	WP_005478159.1	GGDEF domain-containing protein	1575169	1576752	+	1375	527	527	394	0.747628	463	0.878558	0	832	45.8	1.6e-14	9.4e-12	0.9999	7	42: 3.4e-04 82: 7.8e-04 122: 6.2e-06 162: 8.1e-03 202: 8.3e-04 242: 3.0e-02 282: 7.1e-07
GCF_030704285.1_ASM3070428v1	Vibrio parahaemolyticus strain RP0132	NZ_CP131930.1	Q7W79_RS02955	Q7W79_02955	WP_005462926.1	hypothetical protein	647030	648514	-	570	499	494	364	0.729459	434	0.869739	0	768	64.5	3.8e-20	2.2e-17	1	7	47: 3.6e-03 87: 1.3e-03 127: 4.8e-06 167: 4.9e-05 207: 9.5e-08 247: 6.1e-04 287: 9.7e-06	Q7W79_RS02950	Q7W79_02950	WP_005478159.1	GGDEF domain-containing protein	645463	647046	-	569	527	527	394	0.747628	463	0.878558	0	832	45.8	1.6e-14	9.4e-12	0.9999	7	42: 3.4e-04 82: 7.8e-04 122: 6.2e-06 162: 8.1e-03 202: 8.3e-04 242: 3.0e-02 282: 7.1e-07
GCF_030238725.2_HCMUS_Vpara_1	Vibrio parahaemolyticus strain ST110-8	NZ_CP160383.1	QRP18_RS24190	QRP18_24190	WP_029861846.1	hypothetical protein	1789122	1790606	+	1591	499	494	364	0.729459	434	0.869739	0	767	64.5	3.8e-20	2.2e-17	1	7	47: 3.6e-03 87: 1.3e-03 127: 4.8e-06 167: 4.9e-05 207: 9.5e-08 247: 6.1e-04 287: 9.7e-06	QRP18_RS24195	QRP18_24195	WP_110176520.1	GGDEF domain-containing protein	1790590	1792173	+	1592	527	527	392	0.743833	464	0.880455	0	830	45.8	1.6e-14	9.4e-12	0.9999	7	42: 3.4e-04 82: 7.8e-04 122: 6.2e-06 162: 8.1e-03 202: 8.3e-04 242: 3.0e-02 282: 7.1e-07
GCF_021730025.1_ASM2173002v1	Vibrio parahaemolyticus strain TJ-187	NZ_CP068648.1	JHS88_RS15885	JHS88_15860	WP_005462926.1	hypothetical protein	31795	33279	-	25	499	494	364	0.729459	434	0.869739	0	768	64.5	3.8e-20	2.2e-17	1	7	47: 3.6e-03 87: 1.3e-03 127: 4.8e-06 167: 4.9e-05 207: 9.5e-08 247: 6.1e-04 287: 9.7e-06	JHS88_RS15880	JHS88_15855	WP_078531683.1	GGDEF domain-containing protein	30228	31811	-	24	527	527	394	0.747628	463	0.878558	0	833	46.2	1.2e-14	7.1e-12	0.9999	7	42: 3.4e-04 82: 5.9e-04 122: 6.2e-06 162: 8.1e-03 202: 8.3e-04 242: 3.0e-02 282: 7.1e-07
GCF_021730005.1_ASM2173000v1	Vibrio parahaemolyticus strain TJ-20	NZ_CP068630.1	JHT10_RS04055	JHT10_04055	WP_029804236.1	hypothetical protein	893622	895106	-	799	499	494	364	0.729459	435	0.871743	0	769	64.5	3.8e-20	2.2e-17	1	7	47: 3.6e-03 87: 1.3e-03 127: 4.8e-06 167: 4.9e-05 207: 9.5e-08 247: 6.1e-04 287: 9.7e-06	JHT10_RS04050	JHT10_04050	WP_005478159.1	GGDEF domain-containing protein	892055	893638	-	798	527	527	394	0.747628	463	0.878558	0	832	45.8	1.6e-14	9.4e-12	0.9999	7	42: 3.4e-04 82: 7.8e-04 122: 6.2e-06 162: 8.1e-03 202: 8.3e-04 242: 3.0e-02 282: 7.1e-07
GCF_014217295.1_ASM1421729v1	Vibrio parahaemolyticus strain TJA114	NZ_CP060087.1	H5404_RS07245	H5404_07245	WP_005462926.1	hypothetical protein	1627755	1629239	+	1431	499	494	364	0.729459	434	0.869739	0	768	64.5	3.8e-20	2.2e-17	1	7	47: 3.6e-03 87: 1.3e-03 127: 4.8e-06 167: 4.9e-05 207: 9.5e-08 247: 6.1e-04 287: 9.7e-06	H5404_RS07250	H5404_07250	WP_140218439.1	GGDEF domain-containing protein	1629223	1630806	+	1432	527	527	393	0.745731	463	0.878558	0	830	46.1	1.3e-14	7.9e-12	0.9999	7	42: 3.4e-04 82: 7.8e-04 122: 6.2e-06 162: 8.1e-03 202: 8.3e-04 242: 3.0e-02 282: 5.9e-07
GCF_033441455.1_ASM3344145v1	Vibrio parahaemolyticus strain TW01	NZ_CP133901.1	RHS39_RS22870	RHS39_22870	WP_005462926.1	hypothetical protein	1481564	1483048	+	1262	499	494	364	0.729459	434	0.869739	0	768	64.5	3.8e-20	2.2e-17	1	7	47: 3.6e-03 87: 1.3e-03 127: 4.8e-06 167: 4.9e-05 207: 9.5e-08 247: 6.1e-04 287: 9.7e-06	RHS39_RS22875	RHS39_22875	WP_025788485.1	GGDEF domain-containing protein	1483032	1484615	+	1263	527	527	394	0.747628	463	0.878558	0	832	44.9	3.1e-14	1.8e-11	0.9998	7	42: 3.4e-04 82: 7.8e-04 122: 6.2e-06 162: 1.9e-02 202: 8.3e-04 242: 3.0e-02 282: 7.1e-07
GCF_006517795.1_ASM651779v1	Vibrio parahaemolyticus strain Vb0624	NZ_CP041201.1	FKM99_RS01690	FKM99_01690	WP_141179303.1	hypothetical protein	348686	350170	-	324	499	494	364	0.729459	434	0.869739	0	767	64.6	3.6e-20	2.1e-17	1	7	47: 3.4e-03 87: 1.3e-03 127: 4.8e-06 167: 4.9e-05 207: 9.5e-08 247: 6.1e-04 287: 9.7e-06	FKM99_RS01685	FKM99_01685	WP_005478159.1	GGDEF domain-containing protein	347119	348702	-	323	527	527	394	0.747628	463	0.878558	0	832	45.8	1.6e-14	9.4e-12	0.9999	7	42: 3.4e-04 82: 7.8e-04 122: 6.2e-06 162: 8.1e-03 202: 8.3e-04 242: 3.0e-02 282: 7.1e-07
GCF_039658525.1_ASM3965852v1	Vibrio parahaemolyticus strain vp-201806	NZ_CP150858.1	AABD48_RS22690	AABD48_22695	WP_005462926.1	hypothetical protein	1394048	1395532	-	1206	499	494	364	0.729459	434	0.869739	0	768	64.5	3.8e-20	2.2e-17	1	7	47: 3.6e-03 87: 1.3e-03 127: 4.8e-06 167: 4.9e-05 207: 9.5e-08 247: 6.1e-04 287: 9.7e-06	AABD48_RS22685	AABD48_22690	WP_005485863.1	GGDEF domain-containing protein	1392481	1394064	-	1205	527	527	393	0.745731	463	0.878558	0	831	45.9	1.5e-14	8.6e-12	0.9999	7	42: 3.1e-04 82: 7.8e-04 122: 6.2e-06 162: 8.1e-03 202: 8.3e-04 242: 3.0e-02 282: 7.1e-07
GCF_039658545.1_ASM3965854v1	Vibrio parahaemolyticus strain vp-201911	NZ_CP150863.1	AABD50_RS20965	AABD50_20965	WP_005462926.1	hypothetical protein	1253787	1255271	+	1091	499	494	364	0.729459	434	0.869739	0	768	64.5	3.8e-20	2.2e-17	1	7	47: 3.6e-03 87: 1.3e-03 127: 4.8e-06 167: 4.9e-05 207: 9.5e-08 247: 6.1e-04 287: 9.7e-06	AABD50_RS20970	AABD50_20970	WP_005478159.1	GGDEF domain-containing protein	1255255	1256838	+	1092	527	527	394	0.747628	463	0.878558	0	832	45.8	1.6e-14	9.4e-12	0.9999	7	42: 3.4e-04 82: 7.8e-04 122: 6.2e-06 162: 8.1e-03 202: 8.3e-04 242: 3.0e-02 282: 7.1e-07
GCF_038741195.1_ASM3874119v1	Vibrio parahaemolyticus strain vp-HL-201910	NZ_CP152364.1	WN937_RS18605	WN937_18605	WP_005462926.1	hypothetical protein	420973	422457	-	380	499	494	364	0.729459	434	0.869739	0	768	64.5	3.8e-20	2.2e-17	1	7	47: 3.6e-03 87: 1.3e-03 127: 4.8e-06 167: 4.9e-05 207: 9.5e-08 247: 6.1e-04 287: 9.7e-06	WN937_RS18600	WN937_18600	WP_005478159.1	GGDEF domain-containing protein	419406	420989	-	379	527	527	394	0.747628	463	0.878558	0	832	45.8	1.6e-14	9.4e-12	0.9999	7	42: 3.4e-04 82: 7.8e-04 122: 6.2e-06 162: 8.1e-03 202: 8.3e-04 242: 3.0e-02 282: 7.1e-07
GCF_026970915.1_ASM2697091v1	Vibrio parahaemolyticus strain vp-HL-202005	NZ_CP114195.1	O1Q84_RS21600	O1Q84_21600	WP_005462926.1	hypothetical protein	992894	994378	+	871	499	494	364	0.729459	434	0.869739	0	768	64.5	3.8e-20	2.2e-17	1	7	47: 3.6e-03 87: 1.3e-03 127: 4.8e-06 167: 4.9e-05 207: 9.5e-08 247: 6.1e-04 287: 9.7e-06	O1Q84_RS21605	O1Q84_21605	WP_005478159.1	GGDEF domain-containing protein	994362	995945	+	872	527	527	394	0.747628	463	0.878558	0	832	45.8	1.6e-14	9.4e-12	0.9999	7	42: 3.4e-04 82: 7.8e-04 122: 6.2e-06 162: 8.1e-03 202: 8.3e-04 242: 3.0e-02 282: 7.1e-07
GCF_038050815.1_ASM3805081v1	Vibrio parahaemolyticus strain vp-HL-202006	NZ_CP150903.1	AABD47_RS24495	AABD47_24495	WP_005462926.1	hypothetical protein	1719300	1720784	-	1535	499	494	364	0.729459	434	0.869739	0	768	64.5	3.8e-20	2.2e-17	1	7	47: 3.6e-03 87: 1.3e-03 127: 4.8e-06 167: 4.9e-05 207: 9.5e-08 247: 6.1e-04 287: 9.7e-06	AABD47_RS24490	AABD47_24490	WP_005478159.1	GGDEF domain-containing protein	1717733	1719316	-	1534	527	527	394	0.747628	463	0.878558	0	832	45.8	1.6e-14	9.4e-12	0.9999	7	42: 3.4e-04 82: 7.8e-04 122: 6.2e-06 162: 8.1e-03 202: 8.3e-04 242: 3.0e-02 282: 7.1e-07
GCF_038050985.1_ASM3805098v1	Vibrio parahaemolyticus strain vp-HL-202008	NZ_CP150910.1	AABD49_RS18740	AABD49_18740	WP_005462926.1	hypothetical protein	435898	437382	-	389	499	494	364	0.729459	434	0.869739	0	768	64.5	3.8e-20	2.2e-17	1	7	47: 3.6e-03 87: 1.3e-03 127: 4.8e-06 167: 4.9e-05 207: 9.5e-08 247: 6.1e-04 287: 9.7e-06	AABD49_RS18735	AABD49_18735	WP_005478159.1	GGDEF domain-containing protein	434331	435914	-	388	527	527	394	0.747628	463	0.878558	0	832	45.8	1.6e-14	9.4e-12	0.9999	7	42: 3.4e-04 82: 7.8e-04 122: 6.2e-06 162: 8.1e-03 202: 8.3e-04 242: 3.0e-02 282: 7.1e-07
GCF_038070605.1_ASM3807060v1	Vibrio parahaemolyticus strain vp-HL-202212	NZ_CP150948.1	AABD46_RS22225	AABD46_22225	WP_005462926.1	hypothetical protein	1470052	1471536	+	1299	499	494	364	0.729459	434	0.869739	0	768	64.5	3.8e-20	2.2e-17	1	7	47: 3.6e-03 87: 1.3e-03 127: 4.8e-06 167: 4.9e-05 207: 9.5e-08 247: 6.1e-04 287: 9.7e-06	AABD46_RS22230	AABD46_22230	WP_005478159.1	GGDEF domain-containing protein	1471520	1473103	+	1300	527	527	394	0.747628	463	0.878558	0	832	45.8	1.6e-14	9.4e-12	0.9999	7	42: 3.4e-04 82: 7.8e-04 122: 6.2e-06 162: 8.1e-03 202: 8.3e-04 242: 3.0e-02 282: 7.1e-07
GCF_040126105.1_ASM4012610v1	Vibrio parahaemolyticus strain vp-pir-201806	NZ_CP151156.1	AADH43_RS17615	AADH43_17615	WP_005462926.1	hypothetical protein	339501	340985	-	303	499	494	364	0.729459	434	0.869739	0	768	64.5	3.8e-20	2.2e-17	1	7	47: 3.6e-03 87: 1.3e-03 127: 4.8e-06 167: 4.9e-05 207: 9.5e-08 247: 6.1e-04 287: 9.7e-06	AADH43_RS17610	AADH43_17610	WP_005485863.1	GGDEF domain-containing protein	337934	339517	-	302	527	527	393	0.745731	463	0.878558	0	831	45.9	1.5e-14	8.6e-12	0.9999	7	42: 3.1e-04 82: 7.8e-04 122: 6.2e-06 162: 8.1e-03 202: 8.3e-04 242: 3.0e-02 282: 7.1e-07
GCF_021730065.1_ASM2173006v1	Vibrio parahaemolyticus strain VP120	NZ_CP068639.1	JHT21_RS19630	JHT21_19605	WP_029804236.1	hypothetical protein	893622	895106	-	799	499	494	364	0.729459	435	0.871743	0	769	64.5	3.8e-20	2.2e-17	1	7	47: 3.6e-03 87: 1.3e-03 127: 4.8e-06 167: 4.9e-05 207: 9.5e-08 247: 6.1e-04 287: 9.7e-06	JHT21_RS19625	JHT21_19600	WP_005478159.1	GGDEF domain-containing protein	892055	893638	-	798	527	527	394	0.747628	463	0.878558	0	832	45.8	1.6e-14	9.4e-12	0.9999	7	42: 3.4e-04 82: 7.8e-04 122: 6.2e-06 162: 8.1e-03 202: 8.3e-04 242: 3.0e-02 282: 7.1e-07
GCF_021730085.1_ASM2173008v1	Vibrio parahaemolyticus strain VP157	NZ_CP068642.1	JHS79_RS24190	JHS79_24005	WP_005462926.1	hypothetical protein	1467296	1468780	+	1305	499	494	364	0.729459	434	0.869739	0	768	64.5	3.8e-20	2.2e-17	1	7	47: 3.6e-03 87: 1.3e-03 127: 4.8e-06 167: 4.9e-05 207: 9.5e-08 247: 6.1e-04 287: 9.7e-06	JHS79_RS24195	JHS79_24010	WP_024700185.1	GGDEF domain-containing protein	1468764	1470347	+	1306	527	527	392	0.743833	463	0.878558	0	830	45.9	1.5e-14	8.6e-12	0.9999	7	42: 3.1e-04 82: 7.8e-04 122: 6.2e-06 162: 8.1e-03 202: 8.3e-04 242: 3.0e-02 282: 7.1e-07
GCF_030291875.1_ASM3029187v1	Vibrio parahaemolyticus strain VP16	NZ_CP127847.1	QRT07_RS18975	QRT07_18975	WP_020838170.1	hypothetical protein	814386	815870	+	698	499	494	364	0.729459	434	0.869739	0	767	64.5	3.8e-20	2.2e-17	1	7	47: 3.6e-03 87: 1.3e-03 127: 4.8e-06 167: 4.9e-05 207: 9.5e-08 247: 6.1e-04 287: 9.7e-06	QRT07_RS18980	QRT07_18980	WP_005485863.1	GGDEF domain-containing protein	815854	817437	+	699	527	527	393	0.745731	463	0.878558	0	831	45.9	1.5e-14	8.6e-12	0.9999	7	42: 3.1e-04 82: 7.8e-04 122: 6.2e-06 162: 8.1e-03 202: 8.3e-04 242: 3.0e-02 282: 7.1e-07
GCF_028551295.1_ASM2855129v1	Vibrio parahaemolyticus strain VP220218	NZ_CP117038.1	PPW95_RS03275	PPW95_03275	WP_005462926.1	hypothetical protein	770199	771683	+	631	499	494	364	0.729459	434	0.869739	0	768	64.5	3.8e-20	2.2e-17	1	7	47: 3.6e-03 87: 1.3e-03 127: 4.8e-06 167: 4.9e-05 207: 9.5e-08 247: 6.1e-04 287: 9.7e-06	PPW95_RS03280	PPW95_03280	WP_005485863.1	GGDEF domain-containing protein	771667	773250	+	632	527	527	393	0.745731	463	0.878558	0	831	45.9	1.5e-14	8.6e-12	0.9999	7	42: 3.1e-04 82: 7.8e-04 122: 6.2e-06 162: 8.1e-03 202: 8.3e-04 242: 3.0e-02 282: 7.1e-07
GCF_040254425.1_ASM4025442v1	Vibrio parahaemolyticus strain VP93	NZ_CP158306.1	ABRA92_RS23215	.	WP_005462926.1	hypothetical protein	1522794	1524278	+	1330	499	494	364	0.729459	434	0.869739	0	768	64.5	3.8e-20	2.2e-17	1	7	47: 3.6e-03 87: 1.3e-03 127: 4.8e-06 167: 4.9e-05 207: 9.5e-08 247: 6.1e-04 287: 9.7e-06	ABRA92_RS23220	.	WP_005478159.1	GGDEF domain-containing protein	1524262	1525845	+	1331	527	527	394	0.747628	463	0.878558	0	832	45.8	1.6e-14	9.4e-12	0.9999	7	42: 3.4e-04 82: 7.8e-04 122: 6.2e-06 162: 8.1e-03 202: 8.3e-04 242: 3.0e-02 282: 7.1e-07
GCF_004006515.1_ASM400651v1	Vibrio parahaemolyticus strain VPD14	NZ_CP031782.1	D0853_RS22655	D0853_22695	WP_005462926.1	hypothetical protein	1272015	1273499	+	1091	499	494	364	0.729459	434	0.869739	0	768	64.5	3.8e-20	2.2e-17	1	7	47: 3.6e-03 87: 1.3e-03 127: 4.8e-06 167: 4.9e-05 207: 9.5e-08 247: 6.1e-04 287: 9.7e-06	D0853_RS22660	D0853_22700	WP_005478159.1	GGDEF domain-containing protein	1273483	1275066	+	1092	527	527	394	0.747628	463	0.878558	0	832	45.8	1.6e-14	9.4e-12	0.9999	7	42: 3.4e-04 82: 7.8e-04 122: 6.2e-06 162: 8.1e-03 202: 8.3e-04 242: 3.0e-02 282: 7.1e-07
GCF_033100075.1_ASM3310007v1	Vibrio parahaemolyticus strain X1	NZ_CP136904.1	R1T29_RS18030	R1T29_18030	WP_203503415.1	hypothetical protein	432696	434180	-	393	499	494	364	0.729459	433	0.867735	0	768	64.5	3.8e-20	2.2e-17	1	7	47: 3.6e-03 87: 1.3e-03 127: 4.8e-06 167: 4.9e-05 207: 9.5e-08 247: 6.1e-04 287: 9.7e-06	R1T29_RS18025	R1T29_18025	WP_005485863.1	GGDEF domain-containing protein	431129	432712	-	392	527	527	393	0.745731	463	0.878558	0	831	45.9	1.5e-14	8.6e-12	0.9999	7	42: 3.1e-04 82: 7.8e-04 122: 6.2e-06 162: 8.1e-03 202: 8.3e-04 242: 3.0e-02 282: 7.1e-07
GCF_023205955.1_ASM2320595v1	Vibrio parahaemolyticus strain XMO116	NZ_CP064042.1	H9J98_RS19100	H9J98_18980	WP_005462926.1	hypothetical protein	545674	547158	-	501	499	494	364	0.729459	434	0.869739	0	768	64.5	3.8e-20	2.2e-17	1	7	47: 3.6e-03 87: 1.3e-03 127: 4.8e-06 167: 4.9e-05 207: 9.5e-08 247: 6.1e-04 287: 9.7e-06	H9J98_RS19095	H9J98_18975	WP_005478159.1	GGDEF domain-containing protein	544107	545690	-	500	527	527	394	0.747628	463	0.878558	0	832	45.8	1.6e-14	9.4e-12	0.9999	7	42: 3.4e-04 82: 7.8e-04 122: 6.2e-06 162: 8.1e-03 202: 8.3e-04 242: 3.0e-02 282: 7.1e-07
GCF_000568495.1_ASM56849v1	Vibrio parahaemolyticus UCM-V493	NZ_CP007005.1	VPUCM_RS22370	VPUCM_21308	WP_005462926.1	hypothetical protein	1415768	1417252	+	1247	499	494	364	0.729459	434	0.869739	0	768	64.5	3.8e-20	2.2e-17	1	7	47: 3.6e-03 87: 1.3e-03 127: 4.8e-06 167: 4.9e-05 207: 9.5e-08 247: 6.1e-04 287: 9.7e-06	VPUCM_RS22375	VPUCM_21309	WP_017447268.1	GGDEF domain-containing protein	1417236	1418819	+	1248	527	527	393	0.745731	463	0.878558	0	831	45.8	1.6e-14	9.4e-12	0.9999	7	42: 3.4e-04 82: 7.8e-04 122: 6.2e-06 162: 8.1e-03 202: 8.3e-04 242: 3.0e-02 282: 7.1e-07
GCF_905175335.1_LMG10946-Hybrid_2	Vibrio sp. B1FIG11 isolate LMG10946-nano	NZ_HG992752.1	KHO06_RS19025	ACOMICROBIO_LMKGKHOH_04595	WP_182052468.1	hypothetical protein	465884	467368	-	424	499	494	364	0.729459	431	0.863727	0	777	62.4	1.6e-19	9.4e-17	1	7	47: 4.4e-03 87: 1.5e-03 127: 2.9e-06 167: 2.9e-05 207: 4.5e-07 247: 2.1e-03 287: 5.4e-06	KHO06_RS19020	ACOMICROBIO_LOCUS3689	WP_212583142.1	GGDEF domain-containing protein	464317	465900	-	423	527	527	404	0.766603	468	0.888046	0	856	45.5	2e-14	1.2e-11	0.9998	6	42: 8.4e-05 82: 1.9e-04 122: 6.2e-06 162: 2.3e-02 202: 6.9e-04 282: 2.2e-04
GCF_000017705.1_ASM1770v1	Vibrio campbellii ATCC BAA-1116	NC_009784.1	VIBHAR_RS19105	VIBHAR_05116	WP_011999377.1	hypothetical protein	353176	354660	-	314	499	494	363	0.727455	430	0.861723	0	775	62.6	1.4e-19	8.1e-17	1	7	47: 4.4e-03 87: 1.2e-03 127: 2.9e-06 167: 2.9e-05 207: 4.5e-07 247: 2.1e-03 287: 5.4e-06	VIBHAR_RS19100	VIBHAR_05115	WP_011999376.1	GGDEF domain-containing protein	351609	353192	-	313	527	527	403	0.764706	468	0.888046	0	854	45.5	2.1e-14	1.2e-11	0.9998	6	42: 8.4e-05 82: 1.9e-04 122: 6.4e-06 162: 2.3e-02 202: 6.9e-04 282: 2.2e-04
GCF_000464435.1_ASM46443v1	Vibrio campbellii ATCC BAA-1116	NC_022270.1	M892_RS25150	M892_25665	WP_011999377.1	hypothetical protein	1718351	1719835	+	1423	499	494	363	0.727455	430	0.861723	0	775	62.6	1.4e-19	8.1e-17	1	7	47: 4.4e-03 87: 1.2e-03 127: 2.9e-06 167: 2.9e-05 207: 4.5e-07 247: 2.1e-03 287: 5.4e-06	M892_RS25155	M892_25670	WP_011999376.1	GGDEF domain-containing protein	1719819	1721402	+	1424	527	527	403	0.764706	468	0.888046	0	854	45.5	2.1e-14	1.2e-11	0.9998	6	42: 8.4e-05 82: 1.9e-04 122: 6.4e-06 162: 2.3e-02 202: 6.9e-04 282: 2.2e-04
GCF_002163755.1_ASM216375v1	Vibrio campbellii CAIM 519 = NBRC 15631 = ATCC 25920 strain ATCC 25920 CAIM 519T	NZ_CP015864.1	A8140_RS21160	A8140_20095	WP_005535338.1	hypothetical protein	1138990	1140474	+	1014	499	494	363	0.727455	431	0.863727	0	774	62.9	1.2e-19	7e-17	1	7	47: 4.4e-03 87: 1.5e-03 127: 2.9e-06 167: 2.1e-05 207: 4.5e-07 247: 2.1e-03 287: 5.4e-06	A8140_RS21165	A8140_20100	WP_005535341.1	GGDEF domain-containing protein	1140458	1142041	+	1015	527	527	402	0.762808	470	0.891841	0	855	45.7	1.7e-14	1e-11	0.9999	6	42: 8.4e-05 82: 1.9e-04 122: 8.1e-06 162: 2.3e-02 202: 6.9e-04 282: 1.4e-04
GCF_002140055.1_ASM214005v1	Vibrio campbellii strain 20130629003S01	NZ_CP020077.1	Vc3S01_RS19605	Vc3S01_A0442	WP_077201971.1	hypothetical protein	448252	449736	-	419	499	494	363	0.727455	430	0.861723	0	773	60.9	4.5e-19	2.7e-16	1	7	47: 4.4e-03 87: 1.5e-03 127: 2.9e-06 167: 2.9e-05 207: 4.5e-07 247: 6.2e-03 287: 5.4e-06	Vc3S01_RS19600	Vc3S01_A0441	WP_005432204.1	GGDEF domain-containing protein	446685	448268	-	418	527	527	405	0.768501	469	0.889943	0	858	45.5	2e-14	1.2e-11	0.9998	6	42: 8.4e-05 82: 1.9e-04 122: 6.2e-06 162: 2.3e-02 202: 6.9e-04 282: 2.2e-04
GCF_003312585.1_ASM331258v1	Vibrio campbellii strain DS40M4	NZ_CP030789.1	DSB67_RS21335	DSB67_21340	WP_010645152.1	hypothetical protein	1139851	1141335	-	1002	499	494	363	0.727455	430	0.861723	0	773	62.4	1.7e-19	9.9e-17	1	7	47: 4.4e-03 87: 1.5e-03 127: 2.9e-06 167: 2.9e-05 207: 4.5e-07 247: 2.1e-03 287: 5.4e-06	DSB67_RS21330	DSB67_21335	WP_010645154.1	GGDEF domain-containing protein	1138284	1139867	-	1001	527	527	404	0.766603	470	0.891841	0	858	45.5	2.1e-14	1.2e-11	0.9998	6	42: 8.4e-05 82: 1.9e-04 122: 6.4e-06 162: 2.3e-02 202: 6.9e-04 282: 2.2e-04
GCF_024442175.1_ASM2444217v1	Vibrio campbellii strain LJC014	NZ_CP050468.1	HB761_RS17635	HB761_17610	WP_255943552.1	hypothetical protein	384159	385643	-	371	499	494	363	0.727455	430	0.861723	0	774	63	1.1e-19	6.3e-17	1	7	47: 4.4e-03 87: 9.5e-04 127: 2.9e-06 167: 2.9e-05 207: 4.5e-07 247: 2.1e-03 287: 5.4e-06	HB761_RS17630	HB761_17605	WP_255943550.1	GGDEF domain-containing protein	382592	384175	-	370	527	527	404	0.766603	468	0.888046	0	855	45.5	2e-14	1.2e-11	0.9998	6	42: 8.4e-05 82: 1.9e-04 122: 6.2e-06 162: 2.3e-02 202: 6.9e-04 282: 2.2e-04
GCF_001969325.1_ASM196932v1	Vibrio campbellii strain LMB29	NZ_CP019294.1	BWP24_RS24260	BWP24_24300	WP_077201971.1	hypothetical protein	1772079	1773563	+	1509	499	494	363	0.727455	430	0.861723	0	773	60.9	4.5e-19	2.7e-16	1	7	47: 4.4e-03 87: 1.5e-03 127: 2.9e-06 167: 2.9e-05 207: 4.5e-07 247: 6.2e-03 287: 5.4e-06	BWP24_RS24265	BWP24_24305	WP_005432204.1	GGDEF domain-containing protein	1773547	1775130	+	1510	527	527	405	0.768501	469	0.889943	0	858	45.5	2e-14	1.2e-11	0.9998	6	42: 8.4e-05 82: 1.9e-04 122: 6.2e-06 162: 2.3e-02 202: 6.9e-04 282: 2.2e-04
GCF_040969975.1_ASM4096997v1	Vibrio diabolicus strain 3098	NZ_CP162908.1	AB4L27_RS22125	AB4L27_22125	WP_256936388.1	hypothetical protein	1610425	1611909	-	1403	499	494	363	0.727455	433	0.867735	0	768	68.4	2.6e-21	1.5e-18	1	7	47: 3.4e-04 87: 1.0e-03 127: 3.8e-06 167: 2.9e-05 207: 1.5e-07 247: 1.0e-03 287: 6.8e-06	AB4L27_RS22120	AB4L27_22120	WP_104972897.1	diguanylate cyclase	1608858	1610441	-	1402	527	527	393	0.745731	462	0.87666	0	832	49	1.7e-15	1e-12	1	7	42: 1.6e-04 82: 2.6e-04 122: 6.5e-06 162: 7.3e-03 202: 1.1e-03 242: 3.3e-02 282: 3.7e-07
GCF_002953395.1_ASM295339v1	Vibrio diabolicus strain FDAARGOS_105	NZ_CP014037.1	AL537_RS24995	AL537_24990	WP_104972896.1	hypothetical protein	1817271	1818755	+	1592	499	494	363	0.727455	432	0.865731	0	767	68.6	2.3e-21	1.3e-18	1	7	47: 3.5e-04 87: 1.0e-03 127: 3.8e-06 167: 2.9e-05 207: 9.5e-08 247: 1.0e-03 287: 9.4e-06	AL537_RS25000	AL537_24995	WP_104972897.1	diguanylate cyclase	1818739	1820322	+	1593	527	527	393	0.745731	462	0.87666	0	832	49	1.7e-15	1e-12	1	7	42: 1.6e-04 82: 2.6e-04 122: 6.5e-06 162: 7.3e-03 202: 1.1e-03 242: 3.3e-02 282: 3.7e-07
GCF_002953335.1_ASM295333v1	Vibrio diabolicus strain FDAARGOS_96	NZ_CP014095.1	AL552_RS21585	AL552_04475	WP_047009573.1	hypothetical protein	941609	943093	-	828	499	494	363	0.727455	433	0.867735	0	768	69.1	1.6e-21	9.3e-19	1	7	47: 3.4e-04 87: 1.0e-03 127: 3.8e-06 167: 2.9e-05 207: 9.5e-08 247: 1.0e-03 287: 6.8e-06	AL552_RS21580	AL552_04470	WP_006741935.1	diguanylate cyclase	940042	941625	-	827	527	527	393	0.745731	462	0.87666	0	832	49	1.7e-15	1e-12	1	7	42: 1.6e-04 82: 2.6e-04 122: 6.5e-06 162: 7.3e-03 202: 1.1e-03 242: 3.3e-02 282: 3.7e-07
GCF_020717785.1_ASM2071778v1	Vibrio diabolicus strain NV27	NZ_CP085844.1	LJY22_RS22055	LJY22_22040	WP_047009573.1	lipopolysaccharide assembly protein LapB	1619598	1621082	-	1393	499	494	363	0.727455	433	0.867735	0	768	69.1	1.6e-21	9.3e-19	1	7	47: 3.4e-04 87: 1.0e-03 127: 3.8e-06 167: 2.9e-05 207: 9.5e-08 247: 1.0e-03 287: 6.8e-06	LJY22_RS22050	LJY22_22035	WP_257897678.1	diguanylate cyclase	1618031	1619614	-	1392	527	527	392	0.743833	461	0.874763	0	829	49	1.7e-15	1e-12	1	7	42: 1.6e-04 82: 2.6e-04 122: 6.5e-06 162: 7.3e-03 202: 1.1e-03 242: 3.3e-02 282: 3.7e-07
GCF_016812015.1_ASM1681201v1	Vibrio diabolicus strain SLV18	NZ_CP069197.1	JOS67_RS19475	JOS67_19480	WP_047009573.1	hypothetical protein	700918	702402	-	638	499	494	363	0.727455	433	0.867735	0	768	69.1	1.6e-21	9.3e-19	1	7	47: 3.4e-04 87: 1.0e-03 127: 3.8e-06 167: 2.9e-05 207: 9.5e-08 247: 1.0e-03 287: 6.8e-06	JOS67_RS19470	JOS67_19475	WP_124008065.1	diguanylate cyclase	699351	700934	-	637	527	527	392	0.743833	462	0.87666	0	832	49.3	1.5e-15	8.5e-13	1	7	42: 1.6e-04 82: 2.6e-04 122: 6.5e-06 162: 7.3e-03 202: 1.1e-03 242: 2.5e-02 282: 3.7e-07
GCF_028885605.1_ASM2888560v1	Vibrio harveyi strain 94/17	NZ_CP118529.1	PWS04_RS26095	.	WP_274792687.1	hypothetical protein	1839711	1841195	+	1587	499	494	363	0.727455	432	0.865731	0	776	64.4	4.2e-20	2.5e-17	1	7	47: 6.2e-03 87: 1.0e-03 127: 2.9e-06 167: 2.8e-05 207: 4.5e-07 247: 8.1e-04 287: 4.1e-06	PWS04_RS26100	.	WP_033008588.1	GGDEF domain-containing protein	1841179	1842762	+	1588	527	527	402	0.762808	467	0.886148	0	839	44.7	3.4e-14	2e-11	0.9998	7	42: 2.4e-04 82: 5.9e-04 122: 6.2e-06 162: 1.7e-02 202: 1.8e-04 242: 1.8e-01 282: 4.4e-06
GCF_028898705.1_ASM2889870v1	Vibrio harveyi strain fish10	NZ_CP118597.1	PWW26_RS25330	.	WP_253649909.1	hypothetical protein	1683344	1684828	-	1479	499	494	363	0.727455	432	0.865731	0	777	64.4	4.2e-20	2.5e-17	1	7	47: 6.2e-03 87: 1.0e-03 127: 2.9e-06 167: 2.8e-05 207: 4.5e-07 247: 8.1e-04 287: 4.1e-06	PWW26_RS25325	.	WP_274879300.1	GGDEF domain-containing protein	1681777	1683360	-	1478	527	527	402	0.762808	468	0.888046	0	840	44.7	3.4e-14	2e-11	0.9998	7	42: 2.4e-04 82: 5.9e-04 122: 6.2e-06 162: 1.7e-02 202: 1.8e-04 242: 1.8e-01 282: 4.4e-06
GCF_028898745.1_ASM2889874v1	Vibrio harveyi strain fish12	NZ_CP118591.1	PWW24_RS24910	.	WP_274792687.1	hypothetical protein	1638813	1640297	+	1436	499	494	363	0.727455	432	0.865731	0	776	64.4	4.2e-20	2.5e-17	1	7	47: 6.2e-03 87: 1.0e-03 127: 2.9e-06 167: 2.8e-05 207: 4.5e-07 247: 8.1e-04 287: 4.1e-06	PWW24_RS24915	.	WP_033008588.1	GGDEF domain-containing protein	1640281	1641864	+	1437	527	527	402	0.762808	467	0.886148	0	839	44.7	3.4e-14	2e-11	0.9998	7	42: 2.4e-04 82: 5.9e-04 122: 6.2e-06 162: 1.7e-02 202: 1.8e-04 242: 1.8e-01 282: 4.4e-06
GCF_028898685.1_ASM2889868v1	Vibrio harveyi strain fish3	NZ_CP118581.1	PWW32_RS25310	.	WP_274792687.1	hypothetical protein	1761153	1762637	+	1546	499	494	363	0.727455	432	0.865731	0	776	64.4	4.2e-20	2.5e-17	1	7	47: 6.2e-03 87: 1.0e-03 127: 2.9e-06 167: 2.8e-05 207: 4.5e-07 247: 8.1e-04 287: 4.1e-06	PWW32_RS25315	.	WP_033008588.1	GGDEF domain-containing protein	1762621	1764204	+	1547	527	527	402	0.762808	467	0.886148	0	839	44.7	3.4e-14	2e-11	0.9998	7	42: 2.4e-04 82: 5.9e-04 122: 6.2e-06 162: 1.7e-02 202: 1.8e-04 242: 1.8e-01 282: 4.4e-06
GCF_028898725.1_ASM2889872v1	Vibrio harveyi strain fish6	NZ_CP118587.1	PWW23_RS22425	.	WP_274792687.1	hypothetical protein	1142500	1143984	-	1068	499	494	363	0.727455	432	0.865731	0	776	64.4	4.2e-20	2.5e-17	1	7	47: 6.2e-03 87: 1.0e-03 127: 2.9e-06 167: 2.8e-05 207: 4.5e-07 247: 8.1e-04 287: 4.1e-06	PWW23_RS22420	.	WP_033008588.1	GGDEF domain-containing protein	1140933	1142516	-	1067	527	527	402	0.762808	467	0.886148	0	839	44.7	3.4e-14	2e-11	0.9998	7	42: 2.4e-04 82: 5.9e-04 122: 6.2e-06 162: 1.7e-02 202: 1.8e-04 242: 1.8e-01 282: 4.4e-06
GCF_039544385.1_ASM3954438v1	Vibrio harveyi strain N8T11	NZ_CP154267.1	AAIA71_RS23760	AAIA71_23760	WP_274792687.1	hypothetical protein	1310718	1312202	+	1122	499	494	363	0.727455	432	0.865731	0	776	64.4	4.2e-20	2.5e-17	1	7	47: 6.2e-03 87: 1.0e-03 127: 2.9e-06 167: 2.8e-05 207: 4.5e-07 247: 8.1e-04 287: 4.1e-06	AAIA71_RS23765	AAIA71_23765	WP_033008588.1	GGDEF domain-containing protein	1312186	1313769	+	1123	527	527	402	0.762808	467	0.886148	0	839	44.7	3.4e-14	2e-11	0.9998	7	42: 2.4e-04 82: 5.9e-04 122: 6.2e-06 162: 1.7e-02 202: 1.8e-04 242: 1.8e-01 282: 4.4e-06
GCF_009184745.1_ASM918474v1	Vibrio harveyi strain WXL538	NZ_CP045071.1	F9277_RS27925	F9277_27925	WP_152164491.1	hypothetical protein	2205620	2207104	+	1922	499	494	363	0.727455	432	0.865731	0	777	64.4	4.2e-20	2.5e-17	1	7	47: 6.2e-03 87: 1.0e-03 127: 2.9e-06 167: 2.8e-05 207: 4.5e-07 247: 8.1e-04 287: 4.1e-06	F9277_RS27930	F9277_27930	WP_033008588.1	GGDEF domain-containing protein	2207088	2208671	+	1923	527	527	402	0.762808	467	0.886148	0	839	44.7	3.4e-14	2e-11	0.9998	7	42: 2.4e-04 82: 5.9e-04 122: 6.2e-06 162: 1.7e-02 202: 1.8e-04 242: 1.8e-01 282: 4.4e-06
GCF_000328405.1_ASM32840v1	Vibrio parahaemolyticus BB22OP	NC_019971.1	VPBB_RS22000	VPBB_A1350	WP_015313570.1	hypothetical protein	1517084	1518568	+	1328	499	494	363	0.727455	433	0.867735	0	765	62.9	1.2e-19	6.9e-17	1	7	47: 3.6e-03 87: 1.3e-03 127: 4.8e-06 167: 4.9e-05 207: 9.5e-08 247: 1.9e-03 287: 9.7e-06	VPBB_RS22005	VPBB_A1351	WP_005485863.1	GGDEF domain-containing protein	1518552	1520135	+	1329	527	527	393	0.745731	463	0.878558	0	831	45.9	1.5e-14	8.6e-12	0.9999	7	42: 3.1e-04 82: 7.8e-04 122: 6.2e-06 162: 8.1e-03 202: 8.3e-04 242: 3.0e-02 282: 7.1e-07
GCF_034480485.1_ASM3448048v1	Vibrio parahaemolyticus isolate BM24A	NZ_CP129931.1	QZL34_RS22340	.	WP_322533237.1	hypothetical protein	1499585	1501069	+	1301	499	494	363	0.727455	433	0.867735	0	765	66.3	1.1e-20	6.5e-18	1	7	47: 3.6e-03 87: 3.8e-04 127: 4.8e-06 167: 4.9e-05 207: 9.5e-08 247: 6.1e-04 287: 9.7e-06	QZL34_RS22345	.	WP_024700185.1	GGDEF domain-containing protein	1501053	1502636	+	1302	527	527	392	0.743833	463	0.878558	0	830	45.9	1.5e-14	8.6e-12	0.9999	7	42: 3.1e-04 82: 7.8e-04 122: 6.2e-06 162: 8.1e-03 202: 8.3e-04 242: 3.0e-02 282: 7.1e-07
GCF_009763625.1_ASM976362v1	Vibrio parahaemolyticus strain 2013V-1174	NZ_CP046788.1	GPY29_RS17385	.	WP_029837949.1	hypothetical protein	129350	130834	+	98	499	494	363	0.727455	434	0.869739	0	766	63.9	5.7e-20	3.3e-17	1	7	47: 3.6e-03 87: 1.3e-03 127: 4.8e-06 167: 7.3e-05 207: 9.5e-08 247: 6.1e-04 287: 9.7e-06	GPY29_RS17390	.	WP_029837952.1	GGDEF domain-containing protein	130818	132401	+	99	527	527	395	0.749526	463	0.878558	0	833	45.8	1.6e-14	9.4e-12	0.9999	7	42: 3.4e-04 82: 7.8e-04 122: 6.2e-06 162: 8.1e-03 202: 8.3e-04 242: 3.0e-02 282: 7.1e-07
GCF_009763025.1_ASM976302v1	Vibrio parahaemolyticus strain AM43962	NZ_CP046775.1	GPY46_RS03460	.	WP_031412092.1	hypothetical protein	728338	729822	+	642	499	494	363	0.727455	434	0.869739	0	767	63.8	6.2e-20	3.7e-17	1	7	47: 3.6e-03 87: 1.3e-03 127: 4.8e-06 167: 4.9e-05 207: 9.5e-08 247: 1.0e-03 287: 9.7e-06	GPY46_RS03465	.	WP_140110983.1	GGDEF domain-containing protein	729806	731389	+	643	527	527	392	0.743833	463	0.878558	0	828	45.8	1.6e-14	9.4e-12	0.9999	7	42: 3.4e-04 82: 7.8e-04 122: 6.2e-06 162: 8.1e-03 202: 8.3e-04 242: 3.0e-02 282: 7.1e-07
GCF_023205895.1_ASM2320589v1	Vibrio parahaemolyticus strain DLM1805	NZ_CP064034.1	H9K48_RS21300	H9K48_21245	WP_086584898.1	hypothetical protein	1282005	1283489	-	1126	499	494	363	0.727455	434	0.869739	0	766	64.5	3.8e-20	2.2e-17	1	7	47: 3.6e-03 87: 1.3e-03 127: 4.8e-06 167: 4.9e-05 207: 9.5e-08 247: 6.1e-04 287: 9.7e-06	H9K48_RS21295	H9K48_21240	WP_005478159.1	GGDEF domain-containing protein	1280438	1282021	-	1125	527	527	394	0.747628	463	0.878558	0	832	45.8	1.6e-14	9.4e-12	0.9999	7	42: 3.4e-04 82: 7.8e-04 122: 6.2e-06 162: 8.1e-03 202: 8.3e-04 242: 3.0e-02 282: 7.1e-07
GCF_013393865.1_ASM1339386v1	Vibrio parahaemolyticus strain LVP2	NZ_CP040102.1	FDV78_RS21860	FDV78_23340	WP_179001796.1	hypothetical protein	1043269	1044753	-	923	499	494	363	0.727455	433	0.867735	0	765	62.4	1.7e-19	9.8e-17	1	7	47: 3.6e-03 87: 1.3e-03 127: 4.8e-06 167: 4.9e-05 207: 9.5e-08 247: 6.1e-04 287: 4.2e-05	FDV78_RS21855	FDV78_23335	WP_005485863.1	GGDEF domain-containing protein	1041702	1043285	-	922	527	527	393	0.745731	463	0.878558	0	831	45.9	1.5e-14	8.6e-12	0.9999	7	42: 3.1e-04 82: 7.8e-04 122: 6.2e-06 162: 8.1e-03 202: 8.3e-04 242: 3.0e-02 282: 7.1e-07
GCF_039658515.1_ASM3965851v1	Vibrio parahaemolyticus strain NJIFDCVp7	NZ_CP150865.1	WMZ02_RS23610	WMZ02_23610	WP_346338539.1	hypothetical protein	1607358	1608842	+	1404	499	494	363	0.727455	435	0.871743	0	767	63.9	5.8e-20	3.4e-17	1	7	47: 3.6e-03 87: 1.3e-03 127: 7.3e-06 167: 4.9e-05 207: 9.5e-08 247: 6.1e-04 287: 9.7e-06	WMZ02_RS23615	WMZ02_23615	WP_346338540.1	GGDEF domain-containing protein	1608826	1610409	+	1405	527	527	392	0.743833	463	0.878558	0	830	45.9	1.5e-14	8.6e-12	0.9999	7	42: 3.1e-04 82: 7.8e-04 122: 6.2e-06 162: 8.1e-03 202: 8.3e-04 242: 3.0e-02 282: 7.1e-07
GCF_000024825.1_ASM2482v1	Vibrio antiquarius	NC_013457.1	VEA_RS21215	VEA_001247	WP_006741934.1	hypothetical protein	1412275	1413759	-	1218	499	494	362	0.725451	433	0.867735	0	765	68.4	2.6e-21	1.5e-18	1	7	47: 3.4e-04 87: 1.0e-03 127: 6.2e-06 167: 2.9e-05 207: 9.5e-08 247: 1.0e-03 287: 6.8e-06	VEA_RS21210	VEA_001246	WP_006741935.1	diguanylate cyclase	1410708	1412291	-	1217	527	527	393	0.745731	462	0.87666	0	832	49	1.7e-15	1e-12	1	7	42: 1.6e-04 82: 2.6e-04 122: 6.5e-06 162: 7.3e-03 202: 1.1e-03 242: 3.3e-02 282: 3.7e-07
GCF_024442235.1_ASM2444223v1	Vibrio campbellii strain LJC011	NZ_CP050479.1	HB764_RS18595	HB764_18465	WP_255959524.1	hypothetical protein	587849	589333	+	546	499	494	362	0.725451	430	0.861723	0	772	62.4	1.7e-19	1e-16	1	7	47: 4.4e-03 87: 1.5e-03 127: 2.9e-06 167: 2.9e-05 207: 4.5e-07 247: 2.1e-03 287: 5.4e-06	HB764_RS18600	HB764_18470	WP_255959526.1	GGDEF domain-containing protein	589317	590900	+	547	527	527	401	0.760911	467	0.886148	0	852	45.5	2.1e-14	1.2e-11	0.9998	6	42: 8.5e-05 82: 1.9e-04 122: 6.4e-06 162: 2.3e-02 202: 6.9e-04 282: 2.2e-04
GCF_024442215.1_ASM2444221v1	Vibrio campbellii strain LJC012	NZ_CP050476.1	HB763_RS22520	HB763_22505	WP_255986033.1	hypothetical protein	1409267	1410751	-	1212	499	494	362	0.725451	430	0.861723	0	773	62.8	1.2e-19	7.3e-17	1	7	47: 4.4e-03 87: 1.1e-03 127: 2.9e-06 167: 2.9e-05 207: 4.5e-07 247: 2.1e-03 287: 5.4e-06	HB763_RS22515	HB763_22500	WP_255986032.1	GGDEF domain-containing protein	1407700	1409283	-	1211	527	527	402	0.762808	467	0.886148	0	851	45.5	2.1e-14	1.2e-11	0.9998	6	42: 8.4e-05 82: 1.9e-04 122: 6.4e-06 162: 2.3e-02 202: 6.9e-04 282: 2.2e-04
GCF_024442195.1_ASM2444219v1	Vibrio campbellii strain LJC013	NZ_CP050471.1	HB762_RS20440	HB762_20335	WP_255904391.1	lipopolysaccharide assembly protein LapB	845806	847290	+	783	499	494	362	0.725451	430	0.861723	0	771	61.3	3.4e-19	2e-16	1	7	47: 7.3e-03 87: 1.4e-03 127: 2.8e-06 167: 2.9e-05 207: 6.5e-07 247: 2.1e-03 287: 5.4e-06	HB762_RS20445	HB762_20340	WP_255904393.1	GGDEF domain-containing protein	847274	848857	+	784	527	527	403	0.764706	468	0.888046	0	854	45.5	2.1e-14	1.2e-11	0.9998	6	42: 8.4e-05 82: 1.9e-04 122: 6.4e-06 162: 2.3e-02 202: 6.9e-04 282: 2.2e-04
GCF_024442155.1_ASM2444215v1	Vibrio campbellii strain LJC015	NZ_CP050465.1	HB760_RS21245	HB760_21105	WP_255904391.1	lipopolysaccharide assembly protein LapB	1091431	1092915	-	995	499	494	362	0.725451	430	0.861723	0	771	61.3	3.4e-19	2e-16	1	7	47: 7.3e-03 87: 1.4e-03 127: 2.8e-06 167: 2.9e-05 207: 6.5e-07 247: 2.1e-03 287: 5.4e-06	HB760_RS21240	HB760_21100	WP_255904393.1	GGDEF domain-containing protein	1089864	1091447	-	994	527	527	403	0.764706	468	0.888046	0	854	45.5	2.1e-14	1.2e-11	0.9998	6	42: 8.4e-05 82: 1.9e-04 122: 6.4e-06 162: 2.3e-02 202: 6.9e-04 282: 2.2e-04
GCF_011801455.1_ASM1180145v1	Vibrio diabolicus strain FA3	NZ_CP042452.1	FR741_RS22260	FR741_23075	WP_167427746.1	hypothetical protein	1556225	1557709	+	1355	499	494	362	0.725451	433	0.867735	0	766	67.6	4.4e-21	2.6e-18	1	7	47: 5.8e-04 87: 1.0e-03 127: 3.8e-06 167: 2.9e-05 207: 1.5e-07 247: 1.0e-03 287: 6.8e-06	FR741_RS22265	FR741_23080	WP_167427747.1	diguanylate cyclase	1557693	1559276	+	1356	527	527	394	0.747628	462	0.87666	0	832	49	1.7e-15	1e-12	1	7	42: 1.6e-04 82: 2.6e-04 122: 6.5e-06 162: 7.3e-03 202: 1.1e-03 242: 3.3e-02 282: 3.7e-07
GCF_030388405.1_ASM3038840v1	Vibrio harveyi strain K2014767	NZ_CP116415.1	PH545_RS17470	PH545_17470	WP_289882085.1	hypothetical protein	134770	136254	+	105	499	494	362	0.725451	431	0.863727	0	776	59.6	1.1e-18	6.7e-16	1	7	47: 6.2e-03 87: 1.0e-03 127: 2.9e-06 167: 2.8e-05 207: 4.5e-07 247: 8.1e-04 287: 1.1e-04	PH545_RS17475	PH545_17475	WP_289882086.1	GGDEF domain-containing protein	136238	137797	+	106	527	519	395	0.749526	460	0.872865	0	822	44.7	3.4e-14	2e-11	0.9998	6	42: 2.4e-04 82: 5.9e-04 122: 6.2e-06 162: 1.7e-02 202: 1.8e-04 282: 2.1e-04
GCF_028472865.1_ASM2847286v1	Vibrio parahaemolyticus strain Vp2015094	NZ_CP080479.1	K0819_RS23385	K0819_23280	WP_109885233.1	hypothetical protein	1673372	1674856	+	1450	499	494	362	0.725451	434	0.869739	0	765	63.8	6.2e-20	3.6e-17	1	7	47: 3.6e-03 87: 1.3e-03 127: 4.8e-06 167: 4.9e-05 207: 9.5e-08 247: 1.0e-03 287: 9.7e-06	K0819_RS23390	K0819_23285	WP_109885235.1	GGDEF domain-containing protein	1674840	1676423	+	1451	527	527	394	0.747628	462	0.87666	0	831	44.6	3.7e-14	2.1e-11	0.9998	7	42: 7.8e-04 82: 7.8e-04 122: 6.2e-06 162: 8.1e-03 202: 8.3e-04 242: 3.0e-02 282: 7.1e-07
GCF_026000495.1_ASM2600049v1	Vibrio sp. STUT-A16	NZ_AP026766.1	OO778_RS19425	VspSTUT16_36940	WP_046875780.1	hypothetical protein	650550	652034	+	546	499	494	362	0.725451	432	0.865731	0	766	69.1	1.6e-21	9.3e-19	1	7	47: 3.4e-04 87: 1.0e-03 127: 3.8e-06 167: 2.9e-05 207: 9.5e-08 247: 1.0e-03 287: 6.8e-06	OO778_RS19430	VspSTUT16_36950	WP_104972897.1	diguanylate cyclase	652018	653601	+	547	527	527	393	0.745731	462	0.87666	0	832	49	1.7e-15	1e-12	1	7	42: 1.6e-04 82: 2.6e-04 122: 6.5e-06 162: 7.3e-03 202: 1.1e-03 242: 3.3e-02 282: 3.7e-07
GCF_000354175.2_ASM35417v2	Vibrio alginolyticus NBRC 15630 = ATCC 17749	NC_022359.1	N646_RS15885	N646_3195	WP_005375137.1	hypothetical protein	130553	132037	+	113	499	494	352	0.705411	427	0.855711	0	755	67.9	3.6e-21	2.1e-18	1	7	47: 3.8e-04 87: 1.0e-03 127: 3.8e-06 167: 2.9e-05 207: 1.2e-07 247: 1.7e-03 287: 6.8e-06	N646_RS15890	N646_3196	WP_017820511.1	GGDEF domain-containing protein	132021	133604	+	114	527	527	398	0.755218	461	0.874763	0	838	50.3	7e-16	4.1e-13	1	7	42: 3.9e-04 82: 7.8e-04 122: 8.2e-07 162: 6.2e-03 202: 1.1e-03 242: 3.5e-02 282: 1.9e-07
GCF_029203225.1_ASM2920322v1	Vibrio alginolyticus strain 2-1	NZ_CP119335.1	PY250_RS21195	PY250_21195	WP_005375137.1	hypothetical protein	1309350	1310834	-	1132	499	494	352	0.705411	427	0.855711	0	755	67.9	3.6e-21	2.1e-18	1	7	47: 3.8e-04 87: 1.0e-03 127: 3.8e-06 167: 2.9e-05 207: 1.2e-07 247: 1.7e-03 287: 6.8e-06	PY250_RS21190	PY250_21190	WP_017820511.1	GGDEF domain-containing protein	1307783	1309366	-	1131	527	527	398	0.755218	461	0.874763	0	838	50.3	7e-16	4.1e-13	1	7	42: 3.9e-04 82: 7.8e-04 122: 8.2e-07 162: 6.2e-03 202: 1.1e-03 242: 3.5e-02 282: 1.9e-07
GCF_009763845.1_ASM976384v1	Vibrio alginolyticus strain 2010V-1102	NZ_CP046813.1	GPY28_RS04440	.	WP_005375137.1	hypothetical protein	812535	814019	+	701	499	494	352	0.705411	427	0.855711	0	755	67.9	3.6e-21	2.1e-18	1	7	47: 3.8e-04 87: 1.0e-03 127: 3.8e-06 167: 2.9e-05 207: 1.2e-07 247: 1.7e-03 287: 6.8e-06	GPY28_RS04445	.	WP_005375136.1	GGDEF domain-containing protein	814003	815586	+	702	527	527	400	0.759013	461	0.874763	0	841	48.7	2.2e-15	1.3e-12	0.9999	7	42: 3.9e-04 82: 7.8e-04 122: 3.4e-06 162: 6.2e-03 202: 7.7e-04 242: 3.5e-02 282: 1.9e-07
GCF_028743695.1_ASM2874369v1	Vibrio alginolyticus strain 20220413_2	NZ_CP117995.1	PUT72_RS17665	PUT72_17665	WP_149191630.1	hypothetical protein	503418	504902	+	435	499	494	352	0.705411	427	0.855711	0	755	67.9	3.6e-21	2.1e-18	1	7	47: 3.8e-04 87: 1.0e-03 127: 3.8e-06 167: 2.9e-05 207: 1.2e-07 247: 1.7e-03 287: 6.8e-06	PUT72_RS17670	PUT72_17670	WP_054574921.1	GGDEF domain-containing protein	504886	506469	+	436	527	527	399	0.757116	461	0.874763	0	840	48.3	3e-15	1.7e-12	0.9999	7	42: 3.9e-04 82: 7.8e-04 122: 3.4e-06 162: 6.2e-03 202: 1.1e-03 242: 3.5e-02 282: 1.9e-07
GCF_001469735.1_ASM146973v1	Vibrio alginolyticus strain ATCC 33787	NZ_CP013485.1	AT730_RS23290	AT730_23260	WP_005375137.1	hypothetical protein	1735547	1737031	-	1492	499	494	352	0.705411	427	0.855711	0	755	67.9	3.6e-21	2.1e-18	1	7	47: 3.8e-04 87: 1.0e-03 127: 3.8e-06 167: 2.9e-05 207: 1.2e-07 247: 1.7e-03 287: 6.8e-06	AT730_RS23285	AT730_23255	WP_005375136.1	GGDEF domain-containing protein	1733980	1735563	-	1491	527	527	400	0.759013	461	0.874763	0	841	48.7	2.2e-15	1.3e-12	0.9999	7	42: 3.9e-04 82: 7.8e-04 122: 3.4e-06 162: 6.2e-03 202: 7.7e-04 242: 3.5e-02 282: 1.9e-07
GCF_026639315.1_ASM2663931v1	Vibrio alginolyticus strain AUSMDU00064140	NZ_CP110671.1	OPR71_RS19210	OPR71_19210	WP_005375137.1	hypothetical protein	733462	734946	-	675	499	494	352	0.705411	427	0.855711	0	755	67.9	3.6e-21	2.1e-18	1	7	47: 3.8e-04 87: 1.0e-03 127: 3.8e-06 167: 2.9e-05 207: 1.2e-07 247: 1.7e-03 287: 6.8e-06	OPR71_RS19205	OPR71_19205	WP_017820511.1	GGDEF domain-containing protein	731895	733478	-	674	527	527	398	0.755218	461	0.874763	0	838	50.3	7e-16	4.1e-13	1	7	42: 3.9e-04 82: 7.8e-04 122: 8.2e-07 162: 6.2e-03 202: 1.1e-03 242: 3.5e-02 282: 1.9e-07
GCF_041950465.1_V_alginolyticus_BR53	Vibrio alginolyticus strain BR53	NZ_CP169540.1	ACEZDF_RS20760	ACEZDF_20760	WP_005375137.1	hypothetical protein	1339480	1340964	+	1135	499	494	352	0.705411	427	0.855711	0	755	67.9	3.6e-21	2.1e-18	1	7	47: 3.8e-04 87: 1.0e-03 127: 3.8e-06 167: 2.9e-05 207: 1.2e-07 247: 1.7e-03 287: 6.8e-06	ACEZDF_RS20765	ACEZDF_20765	WP_017635478.1	GGDEF domain-containing protein	1340948	1342531	+	1136	527	527	398	0.755218	460	0.872865	0	838	45.6	1.9e-14	1.1e-11	0.9998	7	42: 3.9e-04 82: 7.8e-04 122: 3.4e-06 162: 6.2e-03 202: 2.8e-03 242: 3.5e-02 282: 4.8e-07
GCF_023650915.1_ASM2365091v1	Vibrio alginolyticus strain E110	NZ_CP098033.1	NAL94_RS03370	NAL94_03370	WP_005375137.1	hypothetical protein	766405	767889	+	664	499	494	352	0.705411	427	0.855711	0	755	67.9	3.6e-21	2.1e-18	1	7	47: 3.8e-04 87: 1.0e-03 127: 3.8e-06 167: 2.9e-05 207: 1.2e-07 247: 1.7e-03 287: 6.8e-06	NAL94_RS03375	NAL94_03375	WP_005375136.1	GGDEF domain-containing protein	767873	769456	+	665	527	527	400	0.759013	461	0.874763	0	841	48.7	2.2e-15	1.3e-12	0.9999	7	42: 3.9e-04 82: 7.8e-04 122: 3.4e-06 162: 6.2e-03 202: 7.7e-04 242: 3.5e-02 282: 1.9e-07
GCF_002953515.1_ASM295351v1	Vibrio alginolyticus strain FDAARGOS_108	NZ_CP014054.1	AL539_RS24010	AL539_06145	WP_005375137.1	hypothetical protein	1333627	1335111	-	1153	499	494	352	0.705411	427	0.855711	0	755	67.9	3.6e-21	2.1e-18	1	7	47: 3.8e-04 87: 1.0e-03 127: 3.8e-06 167: 2.9e-05 207: 1.2e-07 247: 1.7e-03 287: 6.8e-06	AL539_RS24005	AL539_06140	WP_033906722.1	GGDEF domain-containing protein	1332060	1333643	-	1152	527	527	398	0.755218	461	0.874763	0	838	49.5	1.3e-15	7.3e-13	1	7	42: 3.9e-04 82: 3.3e-04 122: 3.4e-06 162: 6.2e-03 202: 1.1e-03 242: 3.5e-02 282: 1.9e-07
GCF_002953535.1_ASM295353v1	Vibrio alginolyticus strain FDAARGOS_110	NZ_CP014041.1	AL541_RS17895	AL541_00760	WP_005375137.1	hypothetical protein	173875	175359	+	150	499	494	352	0.705411	427	0.855711	0	755	67.9	3.6e-21	2.1e-18	1	7	47: 3.8e-04 87: 1.0e-03 127: 3.8e-06 167: 2.9e-05 207: 1.2e-07 247: 1.7e-03 287: 6.8e-06	AL541_RS17900	AL541_00765	WP_017820511.1	GGDEF domain-containing protein	175343	176926	+	151	527	527	398	0.755218	461	0.874763	0	838	50.3	7e-16	4.1e-13	1	7	42: 3.9e-04 82: 7.8e-04 122: 8.2e-07 162: 6.2e-03 202: 1.1e-03 242: 3.5e-02 282: 1.9e-07
GCF_002953975.1_ASM295397v1	Vibrio alginolyticus strain FDAARGOS_114	NZ_CP014044.1	AL545_RS02090	AL545_02090	WP_005375137.1	hypothetical protein	444612	446096	-	402	499	494	352	0.705411	427	0.855711	0	755	67.9	3.6e-21	2.1e-18	1	7	47: 3.8e-04 87: 1.0e-03 127: 3.8e-06 167: 2.9e-05 207: 1.2e-07 247: 1.7e-03 287: 6.8e-06	AL545_RS02085	AL545_02085	WP_017820511.1	GGDEF domain-containing protein	443045	444628	-	401	527	527	398	0.755218	461	0.874763	0	838	50.3	7e-16	4.1e-13	1	7	42: 3.9e-04 82: 7.8e-04 122: 8.2e-07 162: 6.2e-03 202: 1.1e-03 242: 3.5e-02 282: 1.9e-07
GCF_013368735.1_ASM1336873v1	Vibrio alginolyticus strain GS_MYPK1	NZ_CP054701.1	HUO05_RS15865	HUO05_15865	WP_005375137.1	hypothetical protein	70846	72330	+	55	499	494	352	0.705411	427	0.855711	0	755	67.9	3.6e-21	2.1e-18	1	7	47: 3.8e-04 87: 1.0e-03 127: 3.8e-06 167: 2.9e-05 207: 1.2e-07 247: 1.7e-03 287: 6.8e-06	HUO05_RS15870	HUO05_15870	WP_017820511.1	GGDEF domain-containing protein	72314	73897	+	56	527	527	398	0.755218	461	0.874763	0	838	50.3	7e-16	4.1e-13	1	7	42: 3.9e-04 82: 7.8e-04 122: 8.2e-07 162: 6.2e-03 202: 1.1e-03 242: 3.5e-02 282: 1.9e-07
GCF_022343105.1_ASM2234310v1	Vibrio alginolyticus strain HNV2	NZ_CP082308.1	K6748_RS18150	K6748_18055	WP_149191630.1	hypothetical protein	628546	630030	-	568	499	494	352	0.705411	427	0.855711	0	755	67.9	3.6e-21	2.1e-18	1	7	47: 3.8e-04 87: 1.0e-03 127: 3.8e-06 167: 2.9e-05 207: 1.2e-07 247: 1.7e-03 287: 6.8e-06	K6748_RS18145	K6748_18050	WP_005375136.1	GGDEF domain-containing protein	626979	628562	-	567	527	527	400	0.759013	461	0.874763	0	841	48.7	2.2e-15	1.3e-12	0.9999	7	42: 3.9e-04 82: 7.8e-04 122: 3.4e-06 162: 6.2e-03 202: 7.7e-04 242: 3.5e-02 282: 1.9e-07
GCF_023206775.1_ASM2320677v1	Vibrio alginolyticus strain HY9901	NZ_CP072781.1	J6320_RS06530	J6320_06495	WP_149191630.1	hypothetical protein	1472320	1473804	-	1243	499	494	352	0.705411	427	0.855711	0	755	67.9	3.6e-21	2.1e-18	1	7	47: 3.8e-04 87: 1.0e-03 127: 3.8e-06 167: 2.9e-05 207: 1.2e-07 247: 1.7e-03 287: 6.8e-06	J6320_RS06525	J6320_06490	WP_149191631.1	GGDEF domain-containing protein	1470753	1472336	-	1242	527	527	399	0.757116	462	0.87666	0	839	49.3	1.5e-15	8.6e-13	1	7	42: 3.9e-04 82: 3.3e-04 122: 3.4e-06 162: 6.2e-03 202: 1.1e-03 242: 3.5e-02 282: 2.2e-07
GCF_022343125.1_ASM2234312v1	Vibrio alginolyticus strain HYV1	NZ_CP082311.1	K6749_RS16060	K6749_15970	WP_005375137.1	hypothetical protein	86873	88357	-	86	499	494	352	0.705411	427	0.855711	0	755	67.9	3.6e-21	2.1e-18	1	7	47: 3.8e-04 87: 1.0e-03 127: 3.8e-06 167: 2.9e-05 207: 1.2e-07 247: 1.7e-03 287: 6.8e-06	K6749_RS16055	K6749_15965	WP_005375136.1	GGDEF domain-containing protein	85306	86889	-	85	527	527	400	0.759013	461	0.874763	0	841	48.7	2.2e-15	1.3e-12	0.9999	7	42: 3.9e-04 82: 7.8e-04 122: 3.4e-06 162: 6.2e-03 202: 7.7e-04 242: 3.5e-02 282: 1.9e-07
GCF_038297345.1_ASM3829734v1	Vibrio alginolyticus strain I1B	NZ_CP148901.1	Q6225_RS22540	Q6225_22535	WP_005375137.1	hypothetical protein	1528261	1529745	+	1284	499	494	352	0.705411	427	0.855711	0	755	67.9	3.6e-21	2.1e-18	1	7	47: 3.8e-04 87: 1.0e-03 127: 3.8e-06 167: 2.9e-05 207: 1.2e-07 247: 1.7e-03 287: 6.8e-06	Q6225_RS22545	Q6225_22540	WP_033906722.1	GGDEF domain-containing protein	1529729	1531312	+	1285	527	527	398	0.755218	461	0.874763	0	838	49.5	1.3e-15	7.3e-13	1	7	42: 3.9e-04 82: 3.3e-04 122: 3.4e-06 162: 6.2e-03 202: 1.1e-03 242: 3.5e-02 282: 1.9e-07
GCF_034480175.1_ASM3448017v1	Vibrio alginolyticus strain I25B	NZ_CP129941.1	QZL35_RS22800	.	WP_005375137.1	hypothetical protein	1623632	1625116	+	1387	499	494	352	0.705411	427	0.855711	0	755	67.9	3.6e-21	2.1e-18	1	7	47: 3.8e-04 87: 1.0e-03 127: 3.8e-06 167: 2.9e-05 207: 1.2e-07 247: 1.7e-03 287: 6.8e-06	QZL35_RS22805	.	WP_053307917.1	GGDEF domain-containing protein	1625100	1626683	+	1388	527	527	399	0.757116	461	0.874763	0	840	48.3	3e-15	1.7e-12	0.9999	7	42: 3.9e-04 82: 7.8e-04 122: 3.4e-06 162: 6.2e-03 202: 1.1e-03 242: 3.5e-02 282: 1.9e-07
GCF_030991365.1_ASM3099136v1	Vibrio alginolyticus strain Isc1B	NZ_CP099949.1	NI392_RS00830	NI392_00830	WP_005375137.1	hypothetical protein	193768	195252	+	154	499	494	352	0.705411	427	0.855711	0	755	67.9	3.6e-21	2.1e-18	1	7	47: 3.8e-04 87: 1.0e-03 127: 3.8e-06 167: 2.9e-05 207: 1.2e-07 247: 1.7e-03 287: 6.8e-06	NI392_RS00835	NI392_00835	WP_033906722.1	GGDEF domain-containing protein	195236	196819	+	155	527	527	398	0.755218	461	0.874763	0	838	49.5	1.3e-15	7.3e-13	1	7	42: 3.9e-04 82: 3.3e-04 122: 3.4e-06 162: 6.2e-03 202: 1.1e-03 242: 3.5e-02 282: 1.9e-07
GCF_030991385.1_ASM3099138v1	Vibrio alginolyticus strain Isc25B	NZ_CP099952.1	NI391_RS19785	NI391_19785	WP_005375137.1	hypothetical protein	959344	960828	+	813	499	494	352	0.705411	427	0.855711	0	755	67.9	3.6e-21	2.1e-18	1	7	47: 3.8e-04 87: 1.0e-03 127: 3.8e-06 167: 2.9e-05 207: 1.2e-07 247: 1.7e-03 287: 6.8e-06	NI391_RS19790	NI391_19790	WP_053307917.1	GGDEF domain-containing protein	960812	962395	+	814	527	527	399	0.757116	461	0.874763	0	840	48.3	3e-15	1.7e-12	0.9999	7	42: 3.9e-04 82: 7.8e-04 122: 3.4e-06 162: 6.2e-03 202: 1.1e-03 242: 3.5e-02 282: 1.9e-07
GCF_026651645.1_ASM2665164v1	Vibrio alginolyticus strain SNU_SP1	NZ_CP033458.1	EEA47_RS22300	EEA47_23125	WP_205391371.1	hypothetical protein	1546047	1547531	-	1338	499	494	352	0.705411	426	0.853707	0	754	68	3.3e-21	1.9e-18	1	7	47: 3.4e-04 87: 1.0e-03 127: 3.8e-06 167: 2.9e-05 207: 1.2e-07 247: 1.7e-03 287: 6.8e-06	EEA47_RS22295	EEA47_23120	WP_054574921.1	GGDEF domain-containing protein	1544480	1546063	-	1337	527	527	399	0.757116	461	0.874763	0	840	48.3	3e-15	1.7e-12	0.9999	7	42: 3.9e-04 82: 7.8e-04 122: 3.4e-06 162: 6.2e-03 202: 1.1e-03 242: 3.5e-02 282: 1.9e-07
GCF_022343185.1_ASM2234318v1	Vibrio alginolyticus strain SXV3	NZ_CP082318.1	K6754_RS16430	K6754_16365	WP_171342466.1	hypothetical protein	87537	89021	+	73	499	494	352	0.705411	427	0.855711	0	755	67.3	5.5e-21	3.2e-18	1	7	47: 3.8e-04 87: 1.0e-03 127: 3.8e-06 167: 2.9e-05 207: 1.2e-07 247: 1.7e-03 287: 1.0e-05	K6754_RS16435	K6754_16370	WP_005375136.1	GGDEF domain-containing protein	89005	90588	+	74	527	527	400	0.759013	461	0.874763	0	841	48.7	2.2e-15	1.3e-12	0.9999	7	42: 3.9e-04 82: 7.8e-04 122: 3.4e-06 162: 6.2e-03 202: 7.7e-04 242: 3.5e-02 282: 1.9e-07
GCF_029023705.1_ASM2902370v1	Vibrio alginolyticus strain V208	NZ_CP118931.1	O6P42_RS23780	O6P42_23780	WP_115386794.1	hypothetical protein	1423736	1425220	-	1229	499	494	352	0.705411	428	0.857715	0	756	67.9	3.6e-21	2.1e-18	1	7	47: 3.8e-04 87: 1.0e-03 127: 3.8e-06 167: 2.9e-05 207: 1.2e-07 247: 1.7e-03 287: 6.8e-06	O6P42_RS23775	O6P42_23775	WP_115386795.1	GGDEF domain-containing protein	1422169	1423752	-	1228	527	527	399	0.757116	461	0.874763	0	839	49.5	1.3e-15	7.3e-13	1	7	42: 3.9e-04 82: 3.3e-04 122: 3.4e-06 162: 6.2e-03 202: 1.1e-03 242: 3.5e-02 282: 1.9e-07
GCF_014274185.1_ASM1427418v1	Vibrio alginolyticus strain Vb1833	NZ_CP060387.1	H7696_RS20915	H7696_20915	WP_005375137.1	hypothetical protein	1040907	1042391	-	903	499	494	352	0.705411	427	0.855711	0	755	67.9	3.6e-21	2.1e-18	1	7	47: 3.8e-04 87: 1.0e-03 127: 3.8e-06 167: 2.9e-05 207: 1.2e-07 247: 1.7e-03 287: 6.8e-06	H7696_RS20910	H7696_20910	WP_017820511.1	GGDEF domain-containing protein	1039340	1040923	-	902	527	527	398	0.755218	461	0.874763	0	838	50.3	7e-16	4.1e-13	1	7	42: 3.9e-04 82: 7.8e-04 122: 8.2e-07 162: 6.2e-03 202: 1.1e-03 242: 3.5e-02 282: 1.9e-07
GCF_001679745.1_ASM167974v1	Vibrio alginolyticus strain ZJ-T	NZ_CP016225.1	BAU10_RS22210	BAU10_22210	WP_005375137.1	hypothetical protein	1403198	1404682	+	1177	499	494	352	0.705411	427	0.855711	0	755	67.9	3.6e-21	2.1e-18	1	7	47: 3.8e-04 87: 1.0e-03 127: 3.8e-06 167: 2.9e-05 207: 1.2e-07 247: 1.7e-03 287: 6.8e-06	BAU10_RS22215	BAU10_22215	WP_017820511.1	GGDEF domain-containing protein	1404666	1406249	+	1178	527	527	398	0.755218	461	0.874763	0	838	50.3	7e-16	4.1e-13	1	7	42: 3.9e-04 82: 7.8e-04 122: 8.2e-07 162: 6.2e-03 202: 1.1e-03 242: 3.5e-02 282: 1.9e-07
GCF_022343165.1_ASM2234316v1	Vibrio alginolyticus strain ZLV3	NZ_CP082316.1	K6752_RS20800	K6752_20720	WP_005375137.1	hypothetical protein	1258652	1260136	+	1064	499	494	352	0.705411	427	0.855711	0	755	67.9	3.6e-21	2.1e-18	1	7	47: 3.8e-04 87: 1.0e-03 127: 3.8e-06 167: 2.9e-05 207: 1.2e-07 247: 1.7e-03 287: 6.8e-06	K6752_RS20805	K6752_20725	WP_005375136.1	GGDEF domain-containing protein	1260120	1261703	+	1065	527	527	400	0.759013	461	0.874763	0	841	48.7	2.2e-15	1.3e-12	0.9999	7	42: 3.9e-04 82: 7.8e-04 122: 3.4e-06 162: 6.2e-03 202: 7.7e-04 242: 3.5e-02 282: 1.9e-07
GCF_022343145.1_ASM2234314v1	Vibrio alginolyticus strain ZZV2	NZ_CP082314.1	K6750_RS19380	K6750_19315	WP_005375137.1	hypothetical protein	781946	783430	-	718	499	494	352	0.705411	427	0.855711	0	755	67.9	3.6e-21	2.1e-18	1	7	47: 3.8e-04 87: 1.0e-03 127: 3.8e-06 167: 2.9e-05 207: 1.2e-07 247: 1.7e-03 287: 6.8e-06	K6750_RS19375	K6750_19310	WP_005375136.1	GGDEF domain-containing protein	780379	781962	-	717	527	527	400	0.759013	461	0.874763	0	841	48.7	2.2e-15	1.3e-12	0.9999	7	42: 3.9e-04 82: 7.8e-04 122: 3.4e-06 162: 6.2e-03 202: 7.7e-04 242: 3.5e-02 282: 1.9e-07
GCF_023650755.1_ASM2365075v1	Vibrio sp. SCSIO 43097	NZ_CP071841.1	J4N40_RS23760	J4N40_23605	WP_005375137.1	hypothetical protein	1638538	1640022	-	1433	499	494	352	0.705411	427	0.855711	0	755	67.9	3.6e-21	2.1e-18	1	7	47: 3.8e-04 87: 1.0e-03 127: 3.8e-06 167: 2.9e-05 207: 1.2e-07 247: 1.7e-03 287: 6.8e-06	J4N40_RS23755	J4N40_23600	WP_250654557.1	GGDEF domain-containing protein	1636971	1638554	-	1432	527	527	400	0.759013	461	0.874763	0	842	48.3	2.9e-15	1.7e-12	0.9999	7	42: 5.2e-04 82: 7.8e-04 122: 3.4e-06 162: 6.2e-03 202: 7.7e-04 242: 3.5e-02 282: 1.9e-07
GCF_016920955.1_ASM1692095v1	Vibrio sp. sp1	NZ_CP060590.1	H9L11_RS18520	H9L11_18535	WP_205391371.1	hypothetical protein	668935	670419	-	600	499	494	352	0.705411	426	0.853707	0	754	68	3.3e-21	1.9e-18	1	7	47: 3.4e-04 87: 1.0e-03 127: 3.8e-06 167: 2.9e-05 207: 1.2e-07 247: 1.7e-03 287: 6.8e-06	H9L11_RS18515	H9L11_18530	WP_054574921.1	GGDEF domain-containing protein	667368	668951	-	599	527	527	399	0.757116	461	0.874763	0	840	48.3	3e-15	1.7e-12	0.9999	7	42: 3.9e-04 82: 7.8e-04 122: 3.4e-06 162: 6.2e-03 202: 1.1e-03 242: 3.5e-02 282: 1.9e-07
GCF_002149105.1_ASM214910v1	Vibrio alginolyticus isolate K04M3	NZ_CP017897.1	K04M3_RS17965	K04M3_35160	WP_054729922.1	hypothetical protein	318073	319557	-	273	499	494	351	0.703407	427	0.855711	0	754	67.9	3.6e-21	2.1e-18	1	7	47: 3.8e-04 87: 1.0e-03 127: 3.8e-06 167: 2.9e-05 207: 1.2e-07 247: 1.7e-03 287: 6.8e-06	K04M3_RS17960	K04M3_35150	WP_086047245.1	GGDEF domain-containing protein	316506	318089	-	272	527	527	398	0.755218	461	0.874763	0	838	48.3	3e-15	1.7e-12	0.9999	7	42: 3.9e-04 82: 7.8e-04 122: 3.4e-06 162: 6.2e-03 202: 1.1e-03 242: 3.5e-02 282: 1.9e-07
GCF_009665435.1_ASM966543v1	Vibrio alginolyticus strain 2013V-1302	NZ_CP035699.1	EPB57_RS02275	.	WP_054729922.1	hypothetical protein	528661	530145	+	438	499	494	351	0.703407	427	0.855711	0	754	67.9	3.6e-21	2.1e-18	1	7	47: 3.8e-04 87: 1.0e-03 127: 3.8e-06 167: 2.9e-05 207: 1.2e-07 247: 1.7e-03 287: 6.8e-06	EPB57_RS02280	.	WP_154204002.1	GGDEF domain-containing protein	530129	531712	+	439	527	527	397	0.753321	460	0.872865	0	836	48.3	3e-15	1.7e-12	0.9999	7	42: 3.9e-04 82: 7.8e-04 122: 3.4e-06 162: 6.2e-03 202: 1.1e-03 242: 3.5e-02 282: 1.9e-07
GCF_009763085.1_ASM976308v1	Vibrio alginolyticus strain 2014V-1011	NZ_CP046771.1	GPY59_RS02945	.	WP_136976849.1	hypothetical protein	641054	642538	+	569	499	494	351	0.703407	426	0.853707	0	754	68	3.4e-21	2e-18	1	7	47: 3.8e-04 87: 1.0e-03 127: 3.8e-06 167: 2.9e-05 207: 1.2e-07 247: 1.7e-03 287: 6.3e-06	GPY59_RS02950	.	WP_158173221.1	GGDEF domain-containing protein	642522	644105	+	570	527	527	399	0.757116	461	0.874763	0	840	48.7	2.2e-15	1.3e-12	0.9999	7	42: 3.9e-04 82: 7.8e-04 122: 3.4e-06 162: 6.2e-03 202: 7.7e-04 242: 3.5e-02 282: 1.9e-07
GCF_009763745.1_ASM976374v1	Vibrio alginolyticus strain 2439-01	NZ_CP046805.1	GPY47_RS02745	.	WP_158155462.1	hypothetical protein	620730	622214	+	524	499	494	351	0.703407	426	0.853707	0	751	67.9	3.6e-21	2.1e-18	1	7	47: 3.8e-04 87: 1.0e-03 127: 3.8e-06 167: 2.9e-05 207: 1.2e-07 247: 1.7e-03 287: 6.8e-06	GPY47_RS02750	.	WP_005375136.1	GGDEF domain-containing protein	622198	623781	+	525	527	527	400	0.759013	461	0.874763	0	841	48.7	2.2e-15	1.3e-12	0.9999	7	42: 3.9e-04 82: 7.8e-04 122: 3.4e-06 162: 6.2e-03 202: 7.7e-04 242: 3.5e-02 282: 1.9e-07
GCF_011801435.1_ASM1180143v1	Vibrio alginolyticus strain FA2	NZ_CP042450.1	FR729_RS19115	FR729_19710	WP_005383937.1	hypothetical protein	669689	671173	-	606	499	494	351	0.703407	426	0.853707	0	753	67.9	3.6e-21	2.1e-18	1	7	47: 3.8e-04 87: 1.0e-03 127: 3.8e-06 167: 2.9e-05 207: 1.2e-07 247: 1.7e-03 287: 6.8e-06	FR729_RS19110	FR729_19705	WP_005383939.1	GGDEF domain-containing protein	668122	669705	-	605	527	527	397	0.753321	460	0.872865	0	835	48.3	3e-15	1.7e-12	0.9999	7	42: 3.9e-04 82: 7.8e-04 122: 3.4e-06 162: 6.2e-03 202: 1.1e-03 242: 3.5e-02 282: 1.9e-07
GCF_022343085.1_ASM2234308v1	Vibrio alginolyticus strain FJV2	NZ_CP082304.1	K6745_RS21540	K6745_21435	WP_213972111.1	hypothetical protein	1319634	1321118	+	1145	499	494	351	0.703407	426	0.853707	0	753	67.9	3.6e-21	2.1e-18	1	7	47: 3.8e-04 87: 1.0e-03 127: 3.8e-06 167: 2.9e-05 207: 1.2e-07 247: 1.7e-03 287: 6.8e-06	K6745_RS21545	K6745_21440	WP_151515322.1	GGDEF domain-containing protein	1321102	1322685	+	1146	527	527	398	0.755218	460	0.872865	0	837	48.4	2.8e-15	1.6e-12	0.9999	7	42: 3.9e-04 82: 7.8e-04 122: 3.4e-06 162: 6.2e-03 202: 4.2e-04 242: 3.5e-02 282: 4.5e-07
GCF_030995125.1_ASM3099512v1	Vibrio alginolyticus strain Isc15A	NZ_CP099957.1	NI375_RS18170	NI375_18375	WP_005383937.1	hypothetical protein	565301	566785	-	497	499	494	351	0.703407	426	0.853707	0	753	67.9	3.6e-21	2.1e-18	1	7	47: 3.8e-04 87: 1.0e-03 127: 3.8e-06 167: 2.9e-05 207: 1.2e-07 247: 1.7e-03 287: 6.8e-06	NI375_RS18165	NI375_18370	WP_308387809.1	GGDEF domain-containing protein	563734	565317	-	496	527	527	398	0.755218	460	0.872865	0	837	49.6	1.2e-15	7.1e-13	1	7	42: 3.9e-04 82: 3.3e-04 122: 3.3e-06 162: 6.2e-03 202: 1.1e-03 242: 3.5e-02 282: 1.9e-07
GCF_002119505.2_ASM211950v2	Vibrio alginolyticus strain K01M1	NZ_CP017890.1	K01M1_RS18170	K01M1_35210	WP_054729922.1	hypothetical protein	338960	340444	-	290	499	494	351	0.703407	427	0.855711	0	754	67.9	3.6e-21	2.1e-18	1	7	47: 3.8e-04 87: 1.0e-03 127: 3.8e-06 167: 2.9e-05 207: 1.2e-07 247: 1.7e-03 287: 6.8e-06	K01M1_RS18165	K01M1_35200	WP_086047245.1	GGDEF domain-containing protein	337393	338976	-	289	527	527	398	0.755218	461	0.874763	0	838	48.3	3e-15	1.7e-12	0.9999	7	42: 3.9e-04 82: 7.8e-04 122: 3.4e-06 162: 6.2e-03 202: 1.1e-03 242: 3.5e-02 282: 1.9e-07
GCF_003613035.1_ASM361303v1	Vibrio alginolyticus strain K04M1	NZ_CP017892.1	K04M1_RS18110	K04M1_35140	WP_054729922.1	hypothetical protein	318072	319556	-	274	499	494	351	0.703407	427	0.855711	0	754	67.9	3.6e-21	2.1e-18	1	7	47: 3.8e-04 87: 1.0e-03 127: 3.8e-06 167: 2.9e-05 207: 1.2e-07 247: 1.7e-03 287: 6.8e-06	K04M1_RS18105	K04M1_35130	WP_086047245.1	GGDEF domain-containing protein	316505	318088	-	273	527	527	398	0.755218	461	0.874763	0	838	48.3	3e-15	1.7e-12	0.9999	7	42: 3.9e-04 82: 7.8e-04 122: 3.4e-06 162: 6.2e-03 202: 1.1e-03 242: 3.5e-02 282: 1.9e-07
GCF_002119545.1_ASM211954v1	Vibrio alginolyticus strain K04M5	NZ_CP017900.1	K04M5_RS17905	K04M5_35050	WP_054729922.1	hypothetical protein	318072	319556	-	274	499	494	351	0.703407	427	0.855711	0	754	67.9	3.6e-21	2.1e-18	1	7	47: 3.8e-04 87: 1.0e-03 127: 3.8e-06 167: 2.9e-05 207: 1.2e-07 247: 1.7e-03 287: 6.8e-06	K04M5_RS17900	K04M5_35040	WP_086047245.1	GGDEF domain-containing protein	316505	318088	-	273	527	527	398	0.755218	461	0.874763	0	838	48.3	3e-15	1.7e-12	0.9999	7	42: 3.9e-04 82: 7.8e-04 122: 3.4e-06 162: 6.2e-03 202: 1.1e-03 242: 3.5e-02 282: 1.9e-07
GCF_003613065.1_ASM361306v1	Vibrio alginolyticus strain K05K4	NZ_CP017903.1	K05K4_RS18180	K05K4_35370	WP_054729922.1	hypothetical protein	330770	332254	-	278	499	494	351	0.703407	427	0.855711	0	754	67.9	3.6e-21	2.1e-18	1	7	47: 3.8e-04 87: 1.0e-03 127: 3.8e-06 167: 2.9e-05 207: 1.2e-07 247: 1.7e-03 287: 6.8e-06	K05K4_RS18175	K05K4_35360	WP_086047245.1	GGDEF domain-containing protein	329203	330786	-	277	527	527	398	0.755218	461	0.874763	0	838	48.3	3e-15	1.7e-12	0.9999	7	42: 3.9e-04 82: 7.8e-04 122: 3.4e-06 162: 6.2e-03 202: 1.1e-03 242: 3.5e-02 282: 1.9e-07
GCF_002119565.1_ASM211956v1	Vibrio alginolyticus strain K06K5	NZ_CP017908.1	K06K5_RS17915	K06K5_35110	WP_054729922.1	hypothetical protein	318072	319556	-	274	499	494	351	0.703407	427	0.855711	0	754	67.9	3.6e-21	2.1e-18	1	7	47: 3.8e-04 87: 1.0e-03 127: 3.8e-06 167: 2.9e-05 207: 1.2e-07 247: 1.7e-03 287: 6.8e-06	K06K5_RS17910	K06K5_35100	WP_086047245.1	GGDEF domain-containing protein	316505	318088	-	273	527	527	398	0.755218	461	0.874763	0	838	48.3	3e-15	1.7e-12	0.9999	7	42: 3.9e-04 82: 7.8e-04 122: 3.4e-06 162: 6.2e-03 202: 1.1e-03 242: 3.5e-02 282: 1.9e-07
GCF_002149085.1_ASM214908v1	Vibrio alginolyticus strain K08M3	NZ_CP017914.1	K08M3_RS17920	K08M3_35060	WP_054729922.1	hypothetical protein	318072	319556	-	274	499	494	351	0.703407	427	0.855711	0	754	67.9	3.6e-21	2.1e-18	1	7	47: 3.8e-04 87: 1.0e-03 127: 3.8e-06 167: 2.9e-05 207: 1.2e-07 247: 1.7e-03 287: 6.8e-06	K08M3_RS17915	K08M3_35050	WP_086047245.1	GGDEF domain-containing protein	316505	318088	-	273	527	527	398	0.755218	461	0.874763	0	838	48.3	3e-15	1.7e-12	0.9999	7	42: 3.9e-04 82: 7.8e-04 122: 3.4e-06 162: 6.2e-03 202: 1.1e-03 242: 3.5e-02 282: 1.9e-07
GCF_002149065.1_ASM214906v1	Vibrio alginolyticus strain K09K1	NZ_CP017918.1	K09K1_RS05675	K09K1_11170	WP_054729922.1	hypothetical protein	1249655	1251139	-	1087	499	494	351	0.703407	427	0.855711	0	754	67.9	3.6e-21	2.1e-18	1	7	47: 3.8e-04 87: 1.0e-03 127: 3.8e-06 167: 2.9e-05 207: 1.2e-07 247: 1.7e-03 287: 6.8e-06	K09K1_RS05670	K09K1_11160	WP_086047245.1	GGDEF domain-containing protein	1248088	1249671	-	1086	527	527	398	0.755218	461	0.874763	0	838	48.3	3e-15	1.7e-12	0.9999	7	42: 3.9e-04 82: 7.8e-04 122: 3.4e-06 162: 6.2e-03 202: 1.1e-03 242: 3.5e-02 282: 1.9e-07
GCF_002119585.1_ASM211958v1	Vibrio alginolyticus strain K10K4	NZ_CP017912.1	K10K4_RS18035	K10K4_35290	WP_054729922.1	hypothetical protein	318072	319556	-	274	499	494	351	0.703407	427	0.855711	0	754	67.9	3.6e-21	2.1e-18	1	7	47: 3.8e-04 87: 1.0e-03 127: 3.8e-06 167: 2.9e-05 207: 1.2e-07 247: 1.7e-03 287: 6.8e-06	K10K4_RS18030	K10K4_35280	WP_086047245.1	GGDEF domain-containing protein	316505	318088	-	273	527	527	398	0.755218	461	0.874763	0	838	48.3	3e-15	1.7e-12	0.9999	7	42: 3.9e-04 82: 7.8e-04 122: 3.4e-06 162: 6.2e-03 202: 1.1e-03 242: 3.5e-02 282: 1.9e-07
GCF_032463505.1_ASM3246350v1	Vibrio alginolyticus strain S10	NZ_CP135969.1	RO483_RS16545	RO483_16545	WP_053303858.1	hypothetical protein	172599	174083	+	151	499	494	351	0.703407	427	0.855711	0	755	67.9	3.6e-21	2.1e-18	1	7	47: 3.8e-04 87: 1.0e-03 127: 3.8e-06 167: 2.9e-05 207: 1.2e-07 247: 1.7e-03 287: 6.8e-06	RO483_RS16550	RO483_16550	WP_005375136.1	GGDEF domain-containing protein	174067	175650	+	152	527	527	400	0.759013	461	0.874763	0	841	48.7	2.2e-15	1.3e-12	0.9999	7	42: 3.9e-04 82: 7.8e-04 122: 3.4e-06 162: 6.2e-03 202: 7.7e-04 242: 3.5e-02 282: 1.9e-07
GCF_022343205.1_ASM2234320v1	Vibrio alginolyticus strain XWV9	NZ_CP082320.1	K6806_RS22220	K6806_22095	WP_053303858.1	hypothetical protein	1383125	1384609	-	1194	499	494	351	0.703407	427	0.855711	0	755	67.9	3.6e-21	2.1e-18	1	7	47: 3.8e-04 87: 1.0e-03 127: 3.8e-06 167: 2.9e-05 207: 1.2e-07 247: 1.7e-03 287: 6.8e-06	K6806_RS22215	K6806_22090	WP_054574921.1	GGDEF domain-containing protein	1381558	1383141	-	1193	527	527	399	0.757116	461	0.874763	0	840	48.3	3e-15	1.7e-12	0.9999	7	42: 3.9e-04 82: 7.8e-04 122: 3.4e-06 162: 6.2e-03 202: 1.1e-03 242: 3.5e-02 282: 1.9e-07
GCF_023716525.1_ASM2371652v1	Vibrio sp. SCSIO 43009	NZ_CP071843.1	J4N43_RS17065	J4N43_16965	WP_213972887.1	hypothetical protein	303786	305270	-	262	499	494	351	0.703407	427	0.855711	0	755	67.9	3.6e-21	2.1e-18	1	7	47: 3.8e-04 87: 1.0e-03 127: 3.8e-06 167: 2.9e-05 207: 1.2e-07 247: 1.7e-03 287: 6.8e-06	J4N43_RS17060	J4N43_16960	WP_252094189.1	GGDEF domain-containing protein	302219	303802	-	261	527	527	399	0.757116	461	0.874763	0	840	48.5	2.5e-15	1.5e-12	0.9999	7	42: 3.9e-04 82: 7.8e-04 122: 3.4e-06 162: 6.2e-03 202: 7.7e-04 242: 3.5e-02 282: 2.2e-07
GCF_009363355.1_ASM936335v1	Vibrio sp. THAF190c	NZ_CP045339.1	FIV04_RS17315	FIV04_17365	WP_152469883.1	hypothetical protein	511188	512675	+	433	499	495	351	0.703407	412	0.825651	0	734	69.3	1.4e-21	8.3e-19	1	7	47: 4.1e-05 87: 2.8e-03 127: 8.6e-07 167: 1.8e-04 207: 1.2e-07 247: 3.3e-04 287: 3.2e-05	FIV04_RS17320	FIV04_17370	WP_152469884.1	GGDEF domain-containing protein	512656	514236	+	434	527	526	377	0.71537	454	0.86148	0	810	54.4	4.2e-17	2.5e-14	1	6	82: 1.0e-04 122: 7.4e-07 162: 1.1e-02 202: 6.3e-06 242: 3.9e-03 282: 6.0e-07
GCF_024347475.1_ASM2434747v1	Vibrio fortis strain LMG 21557	NZ_AP025488.1	OCV50_RS17340	.	WP_261905069.1	hypothetical protein	618112	619599	-	537	499	495	350	0.701403	412	0.825651	0	736	69.7	1.1e-21	6.3e-19	1	7	47: 7.2e-05 87: 2.8e-03 127: 8.6e-07 167: 1.8e-04 207: 1.2e-07 247: 8.9e-05 287: 5.2e-05	OCV50_RS17335	.	WP_261905068.1	GGDEF domain-containing protein	616551	618131	-	536	527	526	382	0.724858	459	0.870968	0	823	56.4	1e-17	6e-15	1	7	42: 7.2e-03 82: 7.6e-05 122: 7.4e-07 162: 1.1e-02 202: 6.3e-06 242: 3.9e-03 282: 1.1e-06
GCF_007182835.1_ASM718283v1	Vibrio rotiferianus strain AM7	NZ_AP019799.1	VroAM7_RS23740	VroAM7_44400	WP_143693999.1	hypothetical protein	1535706	1537172	-	1359	499	488	348	0.697395	425	0.851703	0	746	61.3	3.6e-19	2.1e-16	1	7	47: 5.8e-04 87: 1.1e-03 127: 2.1e-06 167: 4.7e-05 207: 1.2e-07 247: 5.7e-03 287: 1.6e-04	VroAM7_RS23735	VroAM7_44390	WP_138955259.1	diguanylate cyclase	1534122	1535705	-	1358	527	527	406	0.770398	463	0.878558	0	836	43	1.2e-13	6.9e-11	0.9996	7	42: 1.0e-03 82: 1.9e-05 122: 3.2e-06 162: 3.2e-02 202: 3.1e-03 242: 5.3e-03 282: 5.7e-05
GCF_002214395.1_ASM221439v1	Vibrio rotiferianus strain B64D1	NZ_CP018311.1	BSZ04_RS02435	BSZ04_02445	WP_088880221.1	hypothetical protein	503527	504993	+	473	499	488	348	0.697395	425	0.851703	0	746	59.2	1.5e-18	8.6e-16	1	7	47: 5.8e-04 87: 1.1e-03 127: 3.3e-06 167: 4.7e-05 207: 1.2e-07 247: 1.7e-02 287: 1.6e-04	BSZ04_RS02440	BSZ04_02450	WP_038887443.1	diguanylate cyclase	504994	506577	+	474	527	527	407	0.772296	464	0.880455	0	837	42.2	2e-13	1.2e-10	0.9995	7	42: 1.0e-03 82: 3.2e-05 122: 3.2e-06 162: 3.2e-02 202: 3.1e-03 242: 5.3e-03 282: 5.7e-05
GCF_963678755.1_piTriSpeb1.Vibrio_sp_1.1	Vibrio sp. isolate e1e6719d-d171-4416-a978-628cf7637d05	NZ_OY787451.1	U3A32_RS18160	.	WP_321461535.1	hypothetical protein	692908	694392	-	569	499	494	348	0.697395	423	0.847695	0	736	59.7	1.1e-18	6.4e-16	1	7	47: 4.0e-03 87: 6.2e-04 127: 1.1e-05 167: 1.3e-04 207: 1.7e-07 247: 9.2e-04 287: 3.4e-05	U3A32_RS18155	.	WP_319534602.1	GGDEF domain-containing protein	691341	692924	-	568	527	527	368	0.698292	436	0.827324	0	763	54.6	3.7e-17	2.2e-14	1	7	42: 9.5e-04 82: 4.1e-06 122: 2.8e-06 162: 4.3e-03 202: 3.7e-04 242: 1.1e-02 282: 2.0e-06
GCF_023716665.1_ASM2371666v1	Vibrio sp. SCSIO 43135	NZ_CP071860.1	J4N42_RS21425	J4N42_21385	WP_252032206.1	hypothetical protein	1528536	1530023	+	1386	499	495	346	0.693387	417	0.835671	0	738	64.9	2.8e-20	1.7e-17	1	7	47: 2.1e-03 87: 2.5e-03 127: 2.3e-06 167: 1.7e-04 207: 5.5e-07 247: 2.4e-04 287: 1.7e-06	J4N42_RS21430	J4N42_21390	WP_252032209.1	GGDEF domain-containing protein	1530004	1531584	+	1387	527	526	385	0.73055	462	0.87666	0	792	40.7	5.5e-13	3.2e-10	0.9992	6	82: 3.3e-05 122: 8.9e-06 162: 1.3e-02 202: 6.2e-04 242: 2.9e-04 282: 2.5e-04
GCF_023716625.1_ASM2371662v1	Vibrio sp. SCSIO 43153	NZ_CP071856.1	J4N37_RS18910	J4N37_18775	WP_045391355.1	hypothetical protein	612430	613896	+	547	499	488	346	0.693387	423	0.847695	0	741	60.3	7.1e-19	4.2e-16	1	7	47: 5.8e-04 87: 1.1e-03 127: 1.6e-06 167: 4.7e-05 207: 1.2e-07 247: 1.7e-02 287: 1.6e-04	J4N37_RS18915	J4N37_18780	WP_045391071.1	diguanylate cyclase	613897	615480	+	548	527	527	407	0.772296	464	0.880455	0	837	43	1.1e-13	6.5e-11	0.9996	7	42: 1.0e-03 82: 3.2e-05 122: 3.2e-06 162: 3.2e-02 202: 3.1e-03 242: 2.9e-03 282: 5.7e-05
GCF_029541605.1_ASM2954160v1	Vibrio coralliilyticus strain Rb102	NZ_CP120720.1	P6988_RS19680	P6988_19680	WP_277685797.1	hypothetical protein	751531	753015	+	660	499	494	345	0.691383	403	0.807615	0	723	75.3	2.1e-23	1.2e-20	1	7	47: 4.2e-04 87: 4.0e-03 127: 2.5e-06 167: 2.6e-04 207: 1.7e-07 247: 1.8e-05 287: 1.1e-07	P6988_RS19685	P6988_19685	WP_006960224.1	GGDEF domain-containing protein	752999	754579	+	661	527	526	373	0.70778	440	0.834915	0	748	64.6	3.7e-20	2.2e-17	1	7	42: 1.6e-03 82: 5.8e-05 122: 1.3e-05 162: 6.3e-03 202: 4.0e-06 242: 7.6e-03 282: 1.7e-09
GCF_024347395.1_ASM2434739v1	Vibrio cortegadensis strain CECT 7227	NZ_AP025473.1	OCV39_RS15745	.	WP_261889948.1	hypothetical protein	270154	271608	+	242	499	484	345	0.691383	415	0.831663	0	728	63.8	6.3e-20	3.7e-17	1	7	47: 1.5e-05 87: 1.9e-03 127: 3.2e-05 167: 4.9e-04 207: 2.2e-07 247: 5.1e-04 287: 2.4e-05	OCV39_RS15750	.	WP_113798481.1	GGDEF domain-containing protein	271620	273206	+	243	527	528	389	0.73814	462	0.87666	0	787	41.4	3.5e-13	2.1e-10	0.9994	6	42: 2.8e-04 82: 3.5e-04 122: 3.7e-06 162: 1.9e-02 202: 6.3e-04 283: 1.3e-03
GCF_024347575.1_ASM2434757v1	Vibrio pelagius strain ATCC 25916	NZ_AP025504.1	vsple_RS18870	.	WP_261883411.1	hypothetical protein	1061668	1063155	-	890	499	495	345	0.691383	411	0.823647	0	721	69.3	1.4e-21	8.1e-19	1	7	47: 1.6e-05 87: 2.8e-03 127: 2.6e-06 167: 1.8e-04 207: 1.2e-07 247: 4.4e-04 287: 2.0e-05	vsple_RS18865	.	WP_261883410.1	GGDEF domain-containing protein	1060107	1061687	-	889	527	526	376	0.713472	447	0.848197	0	802	47.1	6.4e-15	3.8e-12	0.9999	6	82: 7.2e-04 122: 1.0e-06 162: 3.1e-02 202: 1.5e-05 242: 5.4e-03 282: 1.6e-06
GCF_963675875.1_piMetSpef1.Vibrio_sp_1.1	Vibrio sp. isolate 3ce6f86c-516b-491f-95d5-70f09dbad5b1	NZ_OY776637.1	U3A27_RS20380	.	WP_321385520.1	hypothetical protein	1213324	1214808	+	1079	499	494	345	0.691383	422	0.845691	0	732	58.5	2.4e-18	1.4e-15	1	7	47: 4.0e-03 87: 6.2e-04 127: 2.6e-05 167: 1.2e-04 207: 1.7e-07 247: 9.2e-04 287: 3.4e-05	U3A27_RS20385	.	WP_319534602.1	GGDEF domain-containing protein	1214792	1216375	+	1080	527	527	368	0.698292	436	0.827324	0	763	54.6	3.7e-17	2.2e-14	1	7	42: 9.5e-04 82: 4.1e-06 122: 2.8e-06 162: 4.3e-03 202: 3.7e-04 242: 1.1e-02 282: 2.0e-06
GCF_963675395.1_piTriSpea1.Vibrio_sp_1.1	Vibrio sp. isolate 756d413c-d9e1-475e-9bd3-b3aacc3c1c91	NZ_OY776222.1	U3A31_RS00580	.	WP_321385520.1	hypothetical protein	115695	117179	+	112	499	494	345	0.691383	422	0.845691	0	732	58.5	2.4e-18	1.4e-15	1	7	47: 4.0e-03 87: 6.2e-04 127: 2.6e-05 167: 1.2e-04 207: 1.7e-07 247: 9.2e-04 287: 3.4e-05	U3A31_RS00585	.	WP_319556950.1	GGDEF domain-containing protein	117163	118746	+	113	527	527	366	0.694497	436	0.827324	0	760	55.1	2.6e-17	1.6e-14	1	7	42: 7.1e-04 82: 4.1e-06 122: 2.8e-06 162: 4.3e-03 202: 3.7e-04 242: 1.1e-02 282: 1.9e-06
GCF_963666445.1_piMetPara1.Vibrio_sp_1.1	Vibrio sp. isolate fb0b4406-4fd2-4609-8b7c-e5ccd8a86a1a	NZ_OY762807.1	SLU15_RS16355	.	WP_319556951.1	hypothetical protein	191803	193287	-	173	499	494	345	0.691383	421	0.843687	0	730	58.5	2.4e-18	1.4e-15	1	7	47: 4.0e-03 87: 6.2e-04 127: 2.6e-05 167: 1.2e-04 207: 1.7e-07 247: 9.2e-04 287: 3.4e-05	SLU15_RS16350	.	WP_319556950.1	GGDEF domain-containing protein	190236	191819	-	172	527	527	366	0.694497	436	0.827324	0	760	55.1	2.6e-17	1.6e-14	1	7	42: 7.1e-04 82: 4.1e-06 122: 2.8e-06 162: 4.3e-03 202: 3.7e-04 242: 1.1e-02 282: 1.9e-06
GCF_029958905.1_ASM2995890v1	Vibrio sp. YMD68	NZ_CP124613.1	QF117_RS00370	QF117_00370	WP_282385446.1	hypothetical protein	81008	82495	+	72	499	495	345	0.691383	414	0.829659	0	724	61.4	3.3e-19	1.9e-16	1	7	47: 2.7e-04 87: 2.1e-03 127: 2.4e-06 167: 2.4e-04 207: 4.6e-07 247: 3.8e-04 287: 9.2e-05	QF117_RS00375	QF117_00375	WP_282385447.1	GGDEF domain-containing protein	82476	84056	+	73	527	526	380	0.721063	456	0.865275	0	782	49.2	1.5e-15	8.8e-13	1	7	42: 2.3e-03 82: 8.0e-06 122: 1.2e-05 162: 1.3e-02 202: 1.9e-04 242: 4.0e-03 282: 7.6e-06
GCF_003391375.1_ASM339137v1	Vibrio coralliilyticus strain RE22	NZ_CP031473.1	DVV14_RS20620	DVV14_20730	WP_006960225.1	hypothetical protein	945291	946775	+	827	499	494	344	0.689379	403	0.807615	0	721	75	2.6e-23	1.5e-20	1	7	47: 4.2e-04 87: 4.0e-03 127: 2.5e-06 167: 2.6e-04 207: 2.1e-07 247: 1.8e-05 287: 1.1e-07	DVV14_RS20625	DVV14_20735	WP_006960224.1	GGDEF domain-containing protein	946759	948339	+	828	527	526	373	0.70778	440	0.834915	0	748	64.6	3.7e-20	2.2e-17	1	7	42: 1.6e-03 82: 5.8e-05 122: 1.3e-05 162: 6.3e-03 202: 4.0e-06 242: 7.6e-03 282: 1.7e-09
GCF_000772065.1_ASM77206v1	Vibrio coralliilyticus strain RE98	NZ_CP009618.1	IX92_RS23695	IX92_23695	WP_006960225.1	hypothetical protein	1692562	1694046	+	1537	499	494	344	0.689379	403	0.807615	0	721	75	2.6e-23	1.5e-20	1	7	47: 4.2e-04 87: 4.0e-03 127: 2.5e-06 167: 2.6e-04 207: 2.1e-07 247: 1.8e-05 287: 1.1e-07	IX92_RS23700	IX92_23700	WP_043010850.1	GGDEF domain-containing protein	1694030	1695610	+	1538	527	526	373	0.70778	441	0.836812	0	749	64.2	4.6e-20	2.7e-17	1	7	42: 1.6e-03 82: 5.8e-05 122: 1.3e-05 162: 6.3e-03 202: 4.0e-06 242: 9.9e-03 282: 1.7e-09
GCF_963681195.1_VDT1	Vibrio sp. 16 isolate VDT1	NZ_OY808998.1	U9J37_RS18685	VDT1_3805	WP_005470182.1	hypothetical protein	972151	973638	-	875	499	495	344	0.689379	409	0.819639	0	724	70.5	5.9e-22	3.5e-19	1	7	47: 2.6e-04 87: 1.5e-03 127: 4.5e-06 167: 2.3e-04 207: 1.9e-08 247: 6.4e-05 287: 1.8e-05	U9J37_RS18680	VDT1_3804	WP_005470044.1	diguanylate cyclase	970590	972170	-	874	527	526	381	0.72296	446	0.8463	0	767	63.9	5.8e-20	3.4e-17	1	7	42: 5.9e-04 82: 6.4e-06 122: 3.6e-06 162: 7.7e-03 202: 1.1e-04 242: 2.6e-03 282: 2.0e-08
GCF_963665905.1_piMetSpec1.Vibrio_sp_1.1	Vibrio sp. isolate f96ece12-bef2-499d-8de8-f31ec81b3192	NZ_OY762518.1	SLU13_RS00985	.	WP_319534601.1	hypothetical protein	206754	208238	+	188	499	494	344	0.689379	421	0.843687	0	728	57.8	3.9e-18	2.3e-15	1	7	47: 4.0e-03 87: 6.2e-04 127: 2.6e-05 167: 1.2e-04 207: 1.7e-07 247: 1.5e-03 287: 3.4e-05	SLU13_RS00990	.	WP_319534602.1	GGDEF domain-containing protein	208222	209805	+	189	527	527	368	0.698292	436	0.827324	0	763	54.6	3.7e-17	2.2e-14	1	7	42: 9.5e-04 82: 4.1e-06 122: 2.8e-06 162: 4.3e-03 202: 3.7e-04 242: 1.1e-02 282: 2.0e-06
GCF_009708195.1_ASM970819v1	Vibrio sp. THAF191c	NZ_CP046163.1	GGC03_RS19645	GGC03_19845	WP_006960225.1	hypothetical protein	692534	694018	-	627	499	494	344	0.689379	403	0.807615	0	721	75	2.6e-23	1.5e-20	1	7	47: 4.2e-04 87: 4.0e-03 127: 2.5e-06 167: 2.6e-04 207: 2.1e-07 247: 1.8e-05 287: 1.1e-07	GGC03_RS19640	GGC03_19840	WP_006960224.1	GGDEF domain-containing protein	690970	692550	-	626	527	526	373	0.70778	440	0.834915	0	748	64.6	3.7e-20	2.2e-17	1	7	42: 1.6e-03 82: 5.8e-05 122: 1.3e-05 162: 6.3e-03 202: 4.0e-06 242: 7.6e-03 282: 1.7e-09
GCF_009676865.1_ASM967686v1	Vibrio sp. THAF191d	NZ_CP046066.1	GGC04_RS20435	GGC04_20640	WP_006960225.1	hypothetical protein	876511	877995	-	789	499	494	344	0.689379	403	0.807615	0	721	75	2.6e-23	1.5e-20	1	7	47: 4.2e-04 87: 4.0e-03 127: 2.5e-06 167: 2.6e-04 207: 2.1e-07 247: 1.8e-05 287: 1.1e-07	GGC04_RS20430	GGC04_20635	WP_006960224.1	GGDEF domain-containing protein	874947	876527	-	788	527	526	373	0.70778	440	0.834915	0	748	64.6	3.7e-20	2.2e-17	1	7	42: 1.6e-03 82: 5.8e-05 122: 1.3e-05 162: 6.3e-03 202: 4.0e-06 242: 7.6e-03 282: 1.7e-09
GCF_009363455.1_ASM936345v1	Vibrio sp. THAF64	NZ_CP045356.1	FIU99_RS20470	FIU99_20590	WP_006960225.1	hypothetical protein	882530	884014	+	769	499	494	344	0.689379	403	0.807615	0	721	75	2.6e-23	1.5e-20	1	7	47: 4.2e-04 87: 4.0e-03 127: 2.5e-06 167: 2.6e-04 207: 2.1e-07 247: 1.8e-05 287: 1.1e-07	FIU99_RS20475	FIU99_20595	WP_006960224.1	GGDEF domain-containing protein	883998	885578	+	770	527	526	373	0.70778	440	0.834915	0	748	64.6	3.7e-20	2.2e-17	1	7	42: 1.6e-03 82: 5.8e-05 122: 1.3e-05 162: 6.3e-03 202: 4.0e-06 242: 7.6e-03 282: 1.7e-09
GCF_011212705.1_ASM1121270v1	Vibrio coralliilyticus OCN008	NZ_CP048694.1	G3U99_RS19130	G3U99_19055	WP_095561641.1	hypothetical protein	599197	600681	+	525	499	494	343	0.687375	402	0.805611	0	717	75	2.6e-23	1.5e-20	1	7	47: 4.2e-04 87: 4.0e-03 127: 2.5e-06 167: 2.6e-04 207: 2.1e-07 247: 1.8e-05 287: 1.1e-07	G3U99_RS19135	G3U99_19060	WP_006960224.1	GGDEF domain-containing protein	600665	602245	+	526	527	526	373	0.70778	440	0.834915	0	748	64.6	3.7e-20	2.2e-17	1	7	42: 1.6e-03 82: 5.8e-05 122: 1.3e-05 162: 6.3e-03 202: 4.0e-06 242: 7.6e-03 282: 1.7e-09
GCF_001693615.1_ASM169361v1	Vibrio coralliilyticus strain 58	NZ_CP016557.1	BA953_RS19905	BA953_19905	WP_065742262.1	hypothetical protein	828047	829531	+	739	499	494	343	0.687375	404	0.809619	0	720	73.5	7.3e-23	4.3e-20	1	7	47: 4.2e-04 87: 4.0e-03 127: 2.5e-06 167: 9.3e-04 207: 1.7e-07 247: 1.8e-05 287: 1.1e-07	BA953_RS19910	BA953_19910	WP_065742263.1	GGDEF domain-containing protein	829515	831095	+	740	527	526	371	0.703985	439	0.833017	0	744	66	1.4e-20	8.1e-18	1	7	42: 5.8e-04 82: 5.8e-05 122: 1.3e-05 162: 6.4e-03 202: 4.0e-06 242: 7.6e-03 282: 1.7e-09
GCF_024449095.1_ASM2444909v1	Vibrio coralliilyticus strain SCSIO 43001	NZ_CP024628.1	CTT30_RS21600	CTT30_21675	WP_252036962.1	hypothetical protein	1373262	1374746	+	1179	499	494	343	0.687375	403	0.807615	0	718	68.2	2.9e-21	1.7e-18	1	7	47: 4.2e-04 87: 4.0e-03 127: 1.8e-06 167: 2.6e-04 207: 5.9e-07 247: 6.2e-05 287: 1.7e-06	CTT30_RS21605	CTT30_21680	WP_239835580.1	GGDEF domain-containing protein	1374730	1376310	+	1180	527	526	372	0.705882	436	0.827324	0	744	67.2	5.9e-21	3.4e-18	1	7	42: 5.8e-04 82: 1.2e-05 122: 4.1e-06 162: 1.1e-02 202: 1.0e-05 242: 3.0e-03 282: 6.2e-09
GCF_015654285.1_ASM1565428v1	Vibrio europaeus strain 07/118 T2	NZ_CP064857.1	IXK98_RS05925	IXK98_05925	WP_171381160.1	hypothetical protein	1270933	1272420	-	1170	499	495	343	0.687375	418	0.837675	0	727	65.8	1.6e-20	9.5e-18	1	6	87: 1.1e-03 127: 7.3e-05 167: 3.4e-04 207: 8.7e-09 247: 5.6e-05 287: 4.5e-07	IXK98_RS05920	IXK98_05920	WP_171381159.1	GGDEF domain-containing protein	1269372	1270952	-	1169	527	526	378	0.717268	442	0.83871	0	760	48.1	3.4e-15	2e-12	0.9999	7	42: 1.2e-03 82: 9.3e-06 122: 4.1e-06 162: 2.6e-02 202: 8.7e-04 242: 1.1e-02 282: 4.6e-06
GCF_013154935.1_ASM1315493v1	Vibrio europaeus strain NPI-1	NZ_CP053543.1	HOO69_RS18860	HOO69_18915	WP_171381160.1	hypothetical protein	446704	448191	-	419	499	495	343	0.687375	418	0.837675	0	727	65.8	1.6e-20	9.5e-18	1	6	87: 1.1e-03 127: 7.3e-05 167: 3.4e-04 207: 8.7e-09 247: 5.6e-05 287: 4.5e-07	HOO69_RS18855	HOO69_18910	WP_171381159.1	GGDEF domain-containing protein	445143	446723	-	418	527	526	378	0.717268	442	0.83871	0	760	48.1	3.4e-15	2e-12	0.9999	7	42: 1.2e-03 82: 9.3e-06 122: 4.1e-06 162: 2.6e-02 202: 8.7e-04 242: 1.1e-02 282: 4.6e-06
GCF_905175365.1_B1REV17-Hybrid_2	Vibrio sp. B1FLJ16 isolate B1REV17	NZ_HG992759.1	KHN94_RS15215	ACOMICROBIO_EPCKBFOG_03104	WP_182031882.1	hypothetical protein	60597	62129	-	50	499	510	343	0.687375	415	0.831663	0	723	67.2	5.8e-21	3.4e-18	1	7	47: 4.0e-04 87: 4.8e-04 127: 1.8e-06 167: 1.3e-04 207: 2.5e-07 247: 5.0e-04 287: 1.2e-05	KHN94_RS15210	ACOMICROBIO_LOCUS3100	WP_182031883.1	GGDEF domain-containing protein	58813	60396	-	49	527	527	361	0.685009	439	0.833017	0	733	50.8	5.2e-16	3.1e-13	1	7	42: 2.9e-04 82: 3.2e-05 122: 9.3e-07 162: 7.3e-03 202: 1.7e-04 242: 7.5e-03 282: 6.4e-05
GCF_023716545.1_ASM2371654v1	Vibrio sp. SCSIO 43139	NZ_CP071846.1	J4N41_RS21575	J4N41_21485	WP_252036962.1	hypothetical protein	1373184	1374668	+	1182	499	494	343	0.687375	403	0.807615	0	718	68.2	2.9e-21	1.7e-18	1	7	47: 4.2e-04 87: 4.0e-03 127: 1.8e-06 167: 2.6e-04 207: 5.9e-07 247: 6.2e-05 287: 1.7e-06	J4N41_RS21580	J4N41_21490	WP_239835580.1	GGDEF domain-containing protein	1374652	1376232	+	1183	527	526	372	0.705882	436	0.827324	0	744	67.2	5.9e-21	3.4e-18	1	7	42: 5.8e-04 82: 1.2e-05 122: 4.1e-06 162: 1.1e-02 202: 1.0e-05 242: 3.0e-03 282: 6.2e-09
GCF_023716645.1_ASM2371664v1	Vibrio sp. SCSIO 43145	NZ_CP071858.1	J4N38_RS21955	J4N38_21865	WP_252036962.1	hypothetical protein	1373170	1374654	+	1183	499	494	343	0.687375	403	0.807615	0	718	68.2	2.9e-21	1.7e-18	1	7	47: 4.2e-04 87: 4.0e-03 127: 1.8e-06 167: 2.6e-04 207: 5.9e-07 247: 6.2e-05 287: 1.7e-06	J4N38_RS21960	J4N38_21870	WP_239835580.1	GGDEF domain-containing protein	1374638	1376218	+	1184	527	526	372	0.705882	436	0.827324	0	744	67.2	5.9e-21	3.4e-18	1	7	42: 5.8e-04 82: 1.2e-05 122: 4.1e-06 162: 1.1e-02 202: 1.0e-05 242: 3.0e-03 282: 6.2e-09
GCF_023716705.1_ASM2371670v1	Vibrio sp. SCSIO 43186	NZ_CP072681.1	J8Z27_RS21560	J8Z27_21470	WP_252036962.1	hypothetical protein	1373725	1375209	+	1183	499	494	343	0.687375	403	0.807615	0	718	68.2	2.9e-21	1.7e-18	1	7	47: 4.2e-04 87: 4.0e-03 127: 1.8e-06 167: 2.6e-04 207: 5.9e-07 247: 6.2e-05 287: 1.7e-06	J8Z27_RS21565	J8Z27_21475	WP_239835580.1	GGDEF domain-containing protein	1375193	1376773	+	1184	527	526	372	0.705882	436	0.827324	0	744	67.2	5.9e-21	3.4e-18	1	7	42: 5.8e-04 82: 1.2e-05 122: 4.1e-06 162: 1.1e-02 202: 1.0e-05 242: 3.0e-03 282: 6.2e-09
GCF_905175385.1_B1FLJ16-Hybrid_2	Vibrio sp. B1FLJ16	NZ_HG992750.1	KHN79_RS15540	ACOMICROBIO_FLGHMIGD_03633	WP_182010159.1	hypothetical protein	317746	319278	-	271	499	510	342	0.685371	414	0.829659	0	719	67.2	5.8e-21	3.4e-18	1	7	47: 4.0e-04 87: 4.8e-04 127: 1.8e-06 167: 1.3e-04 207: 2.5e-07 247: 5.0e-04 287: 1.2e-05	KHN79_RS15535	ACOMICROBIO_LOCUS3067	WP_182010160.1	GGDEF domain-containing protein	315962	317545	-	270	527	527	362	0.686907	437	0.829222	0	752	49.2	1.5e-15	9e-13	1	7	42: 2.9e-04 82: 7.7e-05 122: 7.0e-07 162: 1.2e-02 202: 4.9e-04 242: 7.7e-03 282: 2.3e-05
GCF_000772105.1_ASM77210v1	Vibrio tubiashii ATCC 19109	NZ_CP009355.1	IX91_RS21455	IX91_21925	WP_004744572.1	hypothetical protein	1395432	1396919	+	1260	499	495	342	0.685371	418	0.837675	0	725	65.8	1.6e-20	9.5e-18	1	6	87: 1.1e-03 127: 7.3e-05 167: 3.4e-04 207: 8.7e-09 247: 5.6e-05 287: 4.5e-07	IX91_RS21460	IX91_21930	WP_004744571.1	GGDEF domain-containing protein	1396900	1398480	+	1261	527	526	378	0.717268	442	0.83871	0	760	47.2	6.1e-15	3.6e-12	0.9999	7	42: 1.2e-03 82: 9.3e-06 122: 4.1e-06 162: 2.6e-02 202: 8.7e-04 242: 1.1e-02 282: 8.3e-06
GCF_028551255.1_ASM2855125v1	Vibrio tubiashii strain FP17	NZ_CP117030.1	LYZ37_RS21320	LYZ37_21320	WP_272787516.1	hypothetical protein	1296376	1297863	+	1190	499	495	342	0.685371	417	0.835671	0	723	65.8	1.5e-20	8.9e-18	1	6	87: 1.1e-03 127: 7.3e-05 167: 3.7e-04 207: 1.2e-08 247: 5.6e-05 287: 2.9e-07	LYZ37_RS21325	LYZ37_21325	WP_272787517.1	GGDEF domain-containing protein	1297844	1299424	+	1191	527	526	378	0.717268	441	0.836812	0	760	46.8	8.1e-15	4.8e-12	0.9999	7	42: 1.2e-03 82: 1.6e-05 122: 4.1e-06 162: 1.7e-02 202: 1.6e-03 242: 1.1e-02 282: 4.6e-06
GCF_024347355.1_ASM2434735v1	Vibrio chagasii strain LMG 21353	NZ_AP025466.1	OCV52_RS22335	.	WP_137406218.1	hypothetical protein	1473649	1475118	-	1231	499	489	341	0.683367	403	0.807615	0	720	71	4.1e-22	2.4e-19	1	7	47: 1.0e-05 87: 1.8e-03 127: 8.6e-07 167: 3.4e-04 207: 1.5e-07 247: 2.1e-05 287: 4.2e-04	OCV52_RS22330	.	WP_137406217.1	GGDEF domain-containing protein	1472069	1473649	-	1230	527	526	388	0.736243	466	0.88425	0	823	54.6	3.7e-17	2.2e-14	1	7	42: 4.2e-03 82: 6.0e-05 122: 2.0e-06 162: 2.4e-02 202: 1.3e-05 242: 5.5e-03 282: 6.3e-07
GCF_005144905.1_ASM514490v1	Vibrio cyclitrophicus strain ECSMB14105	NZ_CP039701.1	FAZ90_RS19215	FAZ90_19215	WP_016767394.1	hypothetical protein	911094	912563	-	783	499	489	340	0.681363	406	0.813627	0	721	70.3	6.9e-22	4e-19	1	7	47: 8.3e-06 87: 3.7e-03 127: 2.8e-07 167: 1.8e-04 207: 1.2e-07 247: 1.2e-04 287: 5.5e-04	FAZ90_RS19210	FAZ90_19210	WP_016797896.1	GGDEF domain-containing protein	909514	911094	-	782	527	526	385	0.73055	459	0.870968	0	798	51.2	3.8e-16	2.2e-13	1	7	42: 3.8e-03 82: 4.3e-05 122: 1.5e-06 162: 3.1e-02 202: 7.7e-05 242: 1.5e-02 282: 8.0e-07
GCF_023206035.1_ASM2320603v1	Vibrio cyclitrophicus strain ED653D653-c1	NZ_CP065207.1	ITG08_RS17760	ITG08_17715	WP_016767394.1	hypothetical protein	580746	582215	-	499	499	489	340	0.681363	406	0.813627	0	721	70.3	6.9e-22	4e-19	1	7	47: 8.3e-06 87: 3.7e-03 127: 2.8e-07 167: 1.8e-04 207: 1.2e-07 247: 1.2e-04 287: 5.5e-04	ITG08_RS17755	ITG08_17710	WP_010431576.1	GGDEF domain-containing protein	579166	580746	-	498	527	526	385	0.73055	458	0.86907	0	798	51.2	3.8e-16	2.2e-13	1	7	42: 3.8e-03 82: 4.3e-05 122: 1.5e-06 162: 3.1e-02 202: 7.7e-05 242: 1.5e-02 282: 8.0e-07
GCF_024347435.1_ASM2434743v1	Vibrio cyclitrophicus strain LMG 21359	NZ_AP025481.1	OCW38_RS20675	.	WP_016767394.1	hypothetical protein	1328594	1330063	+	1079	499	489	340	0.681363	406	0.813627	0	721	70.3	6.9e-22	4e-19	1	7	47: 8.3e-06 87: 3.7e-03 127: 2.8e-07 167: 1.8e-04 207: 1.2e-07 247: 1.2e-04 287: 5.5e-04	OCW38_RS20680	.	WP_010431576.1	GGDEF domain-containing protein	1330063	1331643	+	1080	527	526	385	0.73055	458	0.86907	0	798	51.2	3.8e-16	2.2e-13	1	7	42: 3.8e-03 82: 4.3e-05 122: 1.5e-06 162: 3.1e-02 202: 7.7e-05 242: 1.5e-02 282: 8.0e-07
GCF_041879395.1_ASM4187939v1	Vibrio cyclitrophicus strain WXL032	NZ_CP090848.1	L0994_RS15575	L0994_15515	WP_016767394.1	hypothetical protein	139448	140917	-	123	499	489	340	0.681363	406	0.813627	0	721	70.3	6.9e-22	4e-19	1	7	47: 8.3e-06 87: 3.7e-03 127: 2.8e-07 167: 1.8e-04 207: 1.2e-07 247: 1.2e-04 287: 5.5e-04	L0994_RS15570	L0994_15510	WP_010431576.1	GGDEF domain-containing protein	137868	139448	-	122	527	526	385	0.73055	458	0.86907	0	798	51.2	3.8e-16	2.2e-13	1	7	42: 3.8e-03 82: 4.3e-05 122: 1.5e-06 162: 3.1e-02 202: 7.7e-05 242: 1.5e-02 282: 8.0e-07
GCF_038442155.1_ASM3844215v1	Vibrio cyclitrophicus ZF270	NZ_CP135177.1	QYQ95_RS20260	QYQ95_20260	WP_016767394.1	hypothetical protein	1165395	1166864	-	990	499	489	340	0.681363	406	0.813627	0	721	70.3	6.9e-22	4e-19	1	7	47: 8.3e-06 87: 3.7e-03 127: 2.8e-07 167: 1.8e-04 207: 1.2e-07 247: 1.2e-04 287: 5.5e-04	QYQ95_RS20255	QYQ95_20255	WP_010431576.1	GGDEF domain-containing protein	1163815	1165395	-	989	527	526	385	0.73055	458	0.86907	0	798	51.2	3.8e-16	2.2e-13	1	7	42: 3.8e-03 82: 4.3e-05 122: 1.5e-06 162: 3.1e-02 202: 7.7e-05 242: 1.5e-02 282: 8.0e-07
GCF_024347455.1_ASM2434745v1	Vibrio echinoideorum strain DSM 107264	NZ_AP025484.1	OCV36_RS23145	.	WP_135454390.1	tetratricopeptide repeat protein	1597264	1598733	+	1299	499	489	340	0.681363	405	0.811623	0	722	73.2	9.5e-23	5.6e-20	1	7	47: 8.2e-06 87: 3.7e-03 127: 2.8e-07 167: 1.8e-04 207: 1.2e-07 247: 3.2e-05 287: 2.9e-04	OCV36_RS23150	.	WP_029224866.1	GGDEF domain-containing protein	1598733	1600313	+	1300	527	526	388	0.736243	461	0.874763	0	808	56.5	1e-17	5.9e-15	1	7	42: 3.8e-03 82: 4.3e-05 122: 7.5e-07 162: 2.3e-02 202: 3.2e-05 242: 2.5e-03 282: 6.3e-07
GCF_024362845.1_ASM2436284v1	Vibrio pelagius strain WXL662	NZ_CP090615.1	LZI70_RS18570	LZI70_18540	WP_255232149.1	hypothetical protein	1097642	1099129	+	924	499	495	340	0.681363	405	0.811623	0	718	69.7	1e-21	6e-19	1	7	47: 1.6e-05 87: 2.8e-03 127: 2.6e-06 167: 1.8e-04 207: 1.2e-07 247: 4.4e-04 287: 1.5e-05	LZI70_RS18575	LZI70_18545	WP_255232150.1	GGDEF domain-containing protein	1099110	1100690	+	925	527	526	376	0.713472	448	0.850095	0	803	47.2	6.4e-15	3.8e-12	0.9999	6	82: 9.3e-04 122: 7.9e-07 162: 3.1e-02 202: 1.5e-05 242: 5.4e-03 282: 1.6e-06
GCF_024347595.1_ASM2434759v1	Vibrio pomeroyi strain LMG 20537	NZ_AP025507.1	OCV12_RS18885	.	WP_176679266.1	hypothetical protein	611555	613024	-	525	499	489	340	0.681363	404	0.809619	0	718	72.3	1.7e-22	9.9e-20	1	7	47: 8.3e-06 87: 3.7e-03 127: 2.8e-07 167: 2.8e-04 207: 1.5e-07 247: 2.1e-05 287: 4.2e-04	OCV12_RS18880	.	WP_176679265.1	GGDEF domain-containing protein	609975	611555	-	524	527	526	388	0.736243	464	0.880455	0	820	56.3	1.1e-17	6.5e-15	1	7	42: 4.7e-03 82: 4.3e-05 122: 2.9e-06 162: 2.8e-02 202: 3.1e-06 242: 4.1e-03 282: 8.2e-07
GCF_041879425.1_ASM4187942v1	Vibrio pomeroyi strain YSX02	NZ_CP090855.1	L0992_RS19765	L0992_19740	WP_373954406.1	hypothetical protein	860148	861617	+	709	499	489	340	0.681363	403	0.807615	0	717	70.1	7.8e-22	4.6e-19	1	7	47: 3.8e-05 87: 3.7e-03 127: 2.8e-07 167: 2.8e-04 207: 1.5e-07 247: 2.1e-05 287: 4.2e-04	L0992_RS19770	L0992_19745	WP_373954409.1	diguanylate cyclase	861617	863197	+	710	527	526	388	0.736243	464	0.880455	0	820	56.4	1e-17	6.1e-15	1	7	42: 4.7e-03 82: 6.0e-05 122: 2.9e-06 162: 2.3e-02 202: 3.1e-06 242: 4.1e-03 282: 6.3e-07
GCF_963676365.1_piPlaFron1.Vibrio_sp_1.1	Vibrio sp. isolate 52049d52-e89d-46f7-90b9-036400408ab5	NZ_OY781095.1	U2975_RS06640	.	WP_264908366.1	hypothetical protein	1538834	1540318	-	1281	499	494	340	0.681363	418	0.837675	0	721	61.9	2.4e-19	1.4e-16	1	7	47: 2.1e-03 87: 1.4e-03 127: 1.1e-05 167: 5.9e-05 207: 1.7e-07 247: 4.9e-04 287: 2.5e-05	U2975_RS06635	.	WP_321273434.1	GGDEF domain-containing protein	1537267	1538850	-	1280	527	527	369	0.70019	439	0.833017	0	768	55	2.7e-17	1.6e-14	1	7	42: 6.0e-04 82: 4.1e-06 122: 1.6e-06 162: 9.6e-04 202: 1.1e-03 242: 2.0e-02 282: 3.7e-06
GCF_963665365.1_piMetSpea1.Vibrio_sp_1.1	Vibrio sp. isolate ccd4ab06-0377-4c7b-8be0-397fc7b878c0	NZ_OY762214.1	SLU21_RS04420	.	WP_264908366.1	hypothetical protein	1021948	1023432	-	855	499	494	340	0.681363	418	0.837675	0	721	61.9	2.4e-19	1.4e-16	1	7	47: 2.1e-03 87: 1.4e-03 127: 1.1e-05 167: 5.9e-05 207: 1.7e-07 247: 4.9e-04 287: 2.5e-05	SLU21_RS04415	.	WP_319552050.1	GGDEF domain-containing protein	1020381	1021964	-	854	527	527	369	0.70019	438	0.83112	0	767	54.2	4.7e-17	2.8e-14	1	7	42: 1.1e-03 82: 4.1e-06 122: 1.6e-06 162: 9.6e-04 202: 1.1e-03 242: 2.0e-02 282: 3.7e-06
GCF_026000435.1_ASM2600043v1	Vibrio sp. STUT-A11	NZ_AP026764.1	OO774_RS18995	VspSTUT11_36250	WP_264908366.1	hypothetical protein	753308	754792	-	634	499	494	340	0.681363	418	0.837675	0	721	61.9	2.4e-19	1.4e-16	1	7	47: 2.1e-03 87: 1.4e-03 127: 1.1e-05 167: 5.9e-05 207: 1.7e-07 247: 4.9e-04 287: 2.5e-05	OO774_RS18990	VspSTUT11_36240	WP_264908364.1	GGDEF domain-containing protein	751741	753324	-	633	527	527	370	0.702087	440	0.834915	0	770	56	1.3e-17	7.9e-15	1	7	42: 6.0e-04 82: 4.1e-06 122: 1.6e-06 162: 9.6e-04 202: 1.1e-03 242: 2.0e-02 282: 1.8e-06
GCF_019670485.1_ASM1967048v1	Vibrio alfacsensis strain 04Ya108	NZ_AP024166.1	VA249_RS15955	VYA_29800	WP_221071514.1	hypothetical protein	276894	278378	-	246	499	494	339	0.679359	415	0.831663	0	716	69.3	1.4e-21	8e-19	1	7	47: 1.9e-03 87: 1.0e-03 127: 4.3e-06 167: 4.4e-05 207: 1.3e-08 247: 1.8e-04 287: 2.5e-05	VA249_RS15950	VYA_29790	WP_221071510.1	GGDEF domain-containing protein	275327	276910	-	245	527	527	365	0.6926	447	0.848197	0	753	39.8	1e-12	5.9e-10	0.999	7	42: 3.1e-04 82: 5.0e-03 122: 7.9e-06 162: 1.4e-02 202: 2.8e-04 242: 4.3e-02 282: 1.1e-05
GCF_014879975.1_ASM1487997v1	Vibrio bathopelagicus strain Sal10	NZ_CP062501.1	IHV80_RS24245	.	WP_192891321.1	hypothetical protein	1809138	1810607	+	1516	499	489	339	0.679359	406	0.813627	0	718	63.5	7.4e-20	4.4e-17	1	7	47: 3.8e-05 87: 3.7e-03 127: 2.9e-06 167: 2.8e-04 207: 2.3e-07 247: 1.2e-04 287: 4.2e-04	IHV80_RS24250	.	WP_192891322.1	GGDEF domain-containing protein	1810607	1812187	+	1517	527	526	388	0.736243	463	0.878558	0	815	48.8	2e-15	1.2e-12	0.9999	6	82: 4.3e-05 122: 2.9e-06 162: 2.3e-02 202: 1.7e-05 242: 1.0e-02 282: 1.8e-06
GCF_021391375.1_ASM2139137v1	Vibrio kanaloae strain KH-4	NZ_CP090020.1	LWM38_RS19135	LWM38_19135	WP_017057883.1	hypothetical protein	1108148	1109617	+	909	499	489	339	0.679359	403	0.807615	0	714	68.9	1.8e-21	1e-18	1	7	47: 2.8e-06 87: 3.7e-03 127: 2.6e-06 167: 1.8e-04 207: 3.8e-07 247: 3.1e-05 287: 5.7e-04	LWM38_RS19140	LWM38_19140	WP_077681360.1	GGDEF domain-containing protein	1109617	1111197	+	910	527	526	386	0.732448	462	0.87666	0	809	54.9	3e-17	1.7e-14	1	7	42: 7.9e-03 82: 9.3e-05 122: 2.0e-06 162: 3.2e-02 202: 6.3e-06 242: 2.1e-03 282: 8.0e-07
GCF_024347535.1_ASM2434753v1	Vibrio kanaloae strain LMG 20539	NZ_AP025498.1	OCV24_RS16885	.	WP_150877491.1	hypothetical protein	591054	592523	-	496	499	489	339	0.679359	405	0.811623	0	718	73.7	6.4e-23	3.8e-20	1	7	47: 9.5e-07 87: 3.7e-03 127: 2.8e-07 167: 1.8e-04 207: 3.8e-07 247: 3.1e-05 287: 5.7e-04	OCV24_RS16880	.	WP_150877746.1	GGDEF domain-containing protein	589474	591054	-	495	527	526	385	0.73055	462	0.87666	0	807	54.9	3e-17	1.7e-14	1	7	42: 7.9e-03 82: 9.3e-05 122: 2.0e-06 162: 3.2e-02 202: 6.3e-06 242: 2.1e-03 282: 8.0e-07
GCF_001995825.2_ASM199582v2	Vibrio kanaloae strain R17	NZ_CP065151.1	BTD91_RS18135	BTD91_18135	WP_077681275.1	hypothetical protein	888139	889608	-	745	499	489	339	0.679359	402	0.805611	0	713	69.1	1.5e-21	9.1e-19	1	7	47: 2.8e-06 87: 3.7e-03 127: 2.3e-06 167: 1.8e-04 207: 3.8e-07 247: 3.1e-05 287: 5.7e-04	BTD91_RS18130	BTD91_18130	WP_077681360.1	GGDEF domain-containing protein	886559	888139	-	744	527	526	386	0.732448	462	0.87666	0	809	54.9	3e-17	1.7e-14	1	7	42: 7.9e-03 82: 9.3e-05 122: 2.0e-06 162: 3.2e-02 202: 6.3e-06 242: 2.1e-03 282: 8.0e-07
GCF_002257545.1_ASM225754v1	Vibrio qinghaiensis strain Q67	NZ_CP022742.1	CCZ37_RS18350	CCZ37_18285	WP_094501982.1	hypothetical protein	1028459	1029946	+	781	499	495	339	0.679359	414	0.829659	0	723	60.2	7.7e-19	4.5e-16	1	7	47: 7.7e-04 87: 3.3e-03 127: 3.0e-06 167: 3.5e-03 207: 1.6e-09 247: 9.2e-04 287: 3.2e-04	CCZ37_RS18355	CCZ37_18290	WP_094501984.1	GGDEF domain-containing protein	1029927	1031507	+	782	527	526	389	0.73814	447	0.848197	0	786	36	1.4e-11	8.3e-09	0.9963	7	42: 2.2e-03 82: 4.9e-05 122: 4.2e-06 162: 2.4e-02 202: 1.1e-03 242: 8.0e-02 282: 5.3e-04
GCF_030297155.1_ASM3029715v1	Vibrio sp. FE10	NZ_AP028068.1	QUF19_RS21695	.	WP_286303261.1	hypothetical protein	1051531	1053000	-	894	499	489	339	0.679359	405	0.811623	0	716	62.2	1.9e-19	1.1e-16	1	7	47: 9.6e-05 87: 3.7e-03 127: 2.9e-06 167: 2.8e-04 207: 2.3e-07 247: 1.2e-04 287: 4.2e-04	QUF19_RS21690	.	WP_102438334.1	GGDEF domain-containing protein	1049951	1051531	-	893	527	526	388	0.736243	462	0.87666	0	815	50.9	4.7e-16	2.7e-13	1	6	82: 4.3e-05 122: 1.5e-06 162: 1.9e-02 202: 1.7e-05 242: 4.4e-03 282: 1.8e-06
GCF_023503985.1_ASM2350398v1	Vibrio sp. J383	NZ_CP097294.1	M4S28_RS19930	M4S28_19930	WP_102499697.1	hypothetical protein	776609	778078	-	674	499	489	339	0.679359	406	0.813627	0	719	66.6	8.9e-21	5.2e-18	1	7	47: 4.0e-05 87: 1.8e-03 127: 2.8e-07 167: 2.8e-04 207: 4.0e-07 247: 2.3e-04 287: 3.0e-04	M4S28_RS19925	M4S28_19925	WP_017094635.1	GGDEF domain-containing protein	775029	776609	-	673	527	526	388	0.736243	458	0.86907	0	791	55.5	2e-17	1.1e-14	1	7	42: 5.9e-03 82: 5.1e-05 122: 1.2e-06 162: 2.3e-02 202: 1.5e-05 242: 3.7e-03 282: 6.3e-07
GCF_964198015.1_A06	Vibrio splendidus isolate A06	NZ_OZ078861.1	AB5Y62_RS24835	.	WP_017090319.1	hypothetical protein	1867167	1868636	-	1552	499	489	339	0.679359	406	0.813627	0	719	66.6	8.9e-21	5.2e-18	1	7	47: 4.0e-05 87: 1.8e-03 127: 2.8e-07 167: 2.8e-04 207: 4.0e-07 247: 2.3e-04 287: 3.0e-04	AB5Y62_RS24830	.	WP_368085535.1	diguanylate cyclase	1865587	1867167	-	1551	527	526	388	0.736243	458	0.86907	0	792	54.1	5.3e-17	3.1e-14	1	7	42: 5.9e-03 82: 5.1e-05 122: 1.2e-06 162: 2.3e-02 202: 2.7e-05 242: 5.9e-03 282: 6.3e-07
GCF_022811945.1_ASM2281194v1	Vibrio splendidus strain 1_C04a	NZ_CP089202.1	LTQ03_RS21465	LTQ03_21465	WP_017090319.1	hypothetical protein	1376454	1377923	-	1155	499	489	339	0.679359	406	0.813627	0	719	66.6	8.9e-21	5.2e-18	1	7	47: 4.0e-05 87: 1.8e-03 127: 2.8e-07 167: 2.8e-04 207: 4.0e-07 247: 2.3e-04 287: 3.0e-04	LTQ03_RS21460	LTQ03_21460	WP_121602255.1	GGDEF domain-containing protein	1374874	1376454	-	1154	527	526	389	0.73814	458	0.86907	0	804	55.5	2e-17	1.2e-14	1	7	42: 6.6e-03 82: 5.1e-05 122: 1.2e-06 162: 2.3e-02 202: 1.4e-05 242: 3.7e-03 282: 6.3e-07
GCF_022812045.1_ASM2281204v1	Vibrio splendidus strain 2_C04b	NZ_CP089204.1	LTQ54_RS23440	LTQ54_23440	WP_017078601.1	hypothetical protein	1728582	1730051	+	1423	499	489	339	0.679359	405	0.811623	0	719	68	3.4e-21	2e-18	1	7	47: 4.0e-05 87: 1.8e-03 127: 2.8e-07 167: 2.8e-04 207: 4.0e-07 247: 8.8e-05 287: 3.0e-04	LTQ54_RS23445	LTQ54_23445	WP_076649343.1	GGDEF domain-containing protein	1730051	1731631	+	1424	527	526	388	0.736243	458	0.86907	0	792	56.4	1.1e-17	6.2e-15	1	7	42: 5.9e-03 82: 5.1e-05 122: 1.2e-06 162: 2.3e-02 202: 8.2e-06 242: 3.7e-03 282: 6.3e-07
GCF_022812155.1_ASM2281215v1	Vibrio splendidus strain 4_C08b	NZ_CP089206.1	LTQ02_RS17845	LTQ02_17845	WP_017078601.1	hypothetical protein	348189	349658	+	259	499	489	339	0.679359	405	0.811623	0	719	68	3.4e-21	2e-18	1	7	47: 4.0e-05 87: 1.8e-03 127: 2.8e-07 167: 2.8e-04 207: 4.0e-07 247: 8.8e-05 287: 3.0e-04	LTQ02_RS17850	LTQ02_17850	WP_076649343.1	GGDEF domain-containing protein	349658	351238	+	260	527	526	388	0.736243	458	0.86907	0	792	56.4	1.1e-17	6.2e-15	1	7	42: 5.9e-03 82: 5.1e-05 122: 1.2e-06 162: 2.3e-02 202: 8.2e-06 242: 3.7e-03 282: 6.3e-07
GCF_003345295.1_ASM334529v1	Vibrio splendidus strain Vibrio sp	NZ_CP031056.1	DUN60_RS18035	.	WP_017090319.1	hypothetical protein	498641	500110	-	409	499	489	339	0.679359	406	0.813627	0	719	66.6	8.9e-21	5.2e-18	1	7	47: 4.0e-05 87: 1.8e-03 127: 2.8e-07 167: 2.8e-04 207: 4.0e-07 247: 2.3e-04 287: 3.0e-04	DUN60_RS18030	.	WP_017081835.1	GGDEF domain-containing protein	497061	498641	-	408	527	526	389	0.73814	459	0.870968	0	793	55.5	2e-17	1.1e-14	1	7	42: 5.9e-03 82: 5.1e-05 122: 1.2e-06 162: 2.3e-02 202: 1.5e-05 242: 3.7e-03 282: 6.3e-07
GCF_024347655.1_ASM2434765v1	Vibrio toranzoniae strain CECT 7225	NZ_AP025515.1	OCU50_RS19145	.	WP_060469273.1	hypothetical protein	1073591	1075060	-	894	499	489	339	0.679359	404	0.809619	0	717	73.8	6.3e-23	3.7e-20	1	7	47: 9.5e-07 87: 3.7e-03 127: 2.8e-07 167: 1.8e-04 207: 3.7e-07 247: 3.1e-05 287: 5.7e-04	OCU50_RS19140	.	WP_060469415.1	GGDEF domain-containing protein	1072011	1073591	-	893	527	526	385	0.73055	459	0.870968	0	805	51.4	3.4e-16	2e-13	1	7	42: 7.9e-03 82: 9.3e-05 122: 2.0e-06 162: 3.2e-02 202: 6.3e-06 242: 4.6e-03 282: 4.4e-06
GCF_041879375.1_ASM4187937v1	Vibrio kanaloae strain A6-11SW3	NZ_CP090844.1	L0990_RS15285	L0990_15260	WP_373939280.1	hypothetical protein	128698	130167	+	108	499	489	338	0.677355	402	0.805611	0	711	69.8	9.9e-22	5.8e-19	1	7	47: 2.8e-06 87: 3.7e-03 127: 2.6e-06 167: 9.8e-05 207: 3.8e-07 247: 3.1e-05 287: 5.7e-04	L0990_RS15290	L0990_15265	WP_077681360.1	GGDEF domain-containing protein	130167	131747	+	109	527	526	386	0.732448	462	0.87666	0	809	54.9	3e-17	1.7e-14	1	7	42: 7.9e-03 82: 9.3e-05 122: 2.0e-06 162: 3.2e-02 202: 6.3e-06 242: 2.1e-03 282: 8.0e-07
GCF_041879385.1_ASM4187938v1	Vibrio kanaloae strain WXL161	NZ_CP090846.1	L0993_RS17270	L0993_17235	WP_373939280.1	hypothetical protein	586039	587508	+	487	499	489	338	0.677355	402	0.805611	0	711	69.8	9.9e-22	5.8e-19	1	7	47: 2.8e-06 87: 3.7e-03 127: 2.6e-06 167: 9.8e-05 207: 3.8e-07 247: 3.1e-05 287: 5.7e-04	L0993_RS17275	L0993_17240	WP_077681360.1	GGDEF domain-containing protein	587508	589088	+	488	527	526	386	0.732448	462	0.87666	0	809	54.9	3e-17	1.7e-14	1	7	42: 7.9e-03 82: 9.3e-05 122: 2.0e-06 162: 3.2e-02 202: 6.3e-06 242: 2.1e-03 282: 8.0e-07
GCF_029910115.1_ASM2991011v1	Vibrio lentus strain ED252D252-c1	NZ_CP094660.1	ISX51_RS16365	ISX51_16345	WP_102518904.1	hypothetical protein	150402	151871	-	118	499	489	338	0.677355	407	0.815631	0	715	62.8	1.2e-19	7.2e-17	1	7	47: 1.2e-04 87: 3.7e-03 127: 2.8e-06 167: 2.8e-04 207: 1.2e-07 247: 1.2e-04 287: 4.2e-04	ISX51_RS16360	ISX51_16340	WP_281054127.1	GGDEF domain-containing protein	148822	150402	-	117	527	526	388	0.736243	458	0.86907	0	801	55.6	1.9e-17	1.1e-14	1	7	42: 8.8e-03 82: 4.3e-05 122: 2.5e-06 162: 2.3e-02 202: 2.7e-06 242: 4.1e-03 282: 1.2e-06
GCF_024347555.1_ASM2434755v1	Vibrio lentus strain LMG 21034	NZ_AP025500.1	OCV49_RS17595	.	WP_065104455.1	hypothetical protein	162216	163685	-	141	499	489	338	0.677355	406	0.813627	0	714	62.8	1.2e-19	7.2e-17	1	7	47: 1.2e-04 87: 3.7e-03 127: 2.8e-06 167: 2.8e-04 207: 1.2e-07 247: 1.2e-04 287: 4.2e-04	OCV49_RS17590	.	WP_076667097.1	GGDEF domain-containing protein	160636	162216	-	140	527	526	389	0.73814	458	0.86907	0	801	55.6	1.9e-17	1.1e-14	1	7	42: 8.8e-03 82: 4.3e-05 122: 2.5e-06 162: 2.3e-02 202: 2.7e-06 242: 4.1e-03 282: 1.2e-06
GCF_963665105.1_piMetSpee1.Vibrio_sp_1.1	Vibrio sp. isolate 4a49a1ba-2075-419d-8fa0-fb0821bae586	NZ_OY762066.1	U2985_RS20035	.	WP_321285241.1	hypothetical protein	1002677	1004161	-	836	499	494	338	0.677355	417	0.835671	0	718	62.8	1.2e-19	7.3e-17	1	7	47: 2.1e-03 87: 1.4e-03 127: 1.1e-05 167: 5.9e-05 207: 1.0e-07 247: 4.5e-04 287: 2.5e-05	U2985_RS20030	.	WP_321285240.1	GGDEF domain-containing protein	1001110	1002693	-	835	527	527	368	0.698292	438	0.83112	0	767	56.6	9.1e-18	5.3e-15	1	7	42: 6.0e-04 82: 4.1e-06 122: 1.6e-06 162: 9.6e-04 202: 1.1e-03 242: 1.1e-02 282: 2.0e-06
GCF_030563405.1_ASM3056340v1	Vibrio sp. SNU_ST1	NZ_CP130749.1	Q5H80_RS15205	Q5H80_15205	WP_304570265.1	hypothetical protein	195846	197315	-	151	499	489	338	0.677355	404	0.809619	0	717	74.6	3.4e-23	2e-20	1	7	47: 8.3e-06 87: 3.7e-03 127: 2.8e-07 167: 4.3e-04 207: 1.5e-07 247: 2.1e-05 287: 5.4e-05	Q5H80_RS15200	Q5H80_15200	WP_304570755.1	GGDEF domain-containing protein	194266	195846	-	150	527	526	393	0.745731	461	0.874763	0	799	52.7	1.3e-16	7.8e-14	1	6	82: 5.1e-05 122: 1.5e-06 162: 2.8e-02 202: 4.7e-05 242: 8.1e-04 282: 6.3e-07
GCF_025264605.1_ASM2526460v1	Vibrio splendidus strain ED144	NZ_CP063683.1	IM698_RS18865	IM698_18840	WP_260811995.1	hypothetical protein	746315	747784	+	616	499	489	338	0.677355	403	0.807615	0	712	70.9	4.4e-22	2.6e-19	1	7	47: 5.2e-05 87: 3.7e-03 127: 2.8e-07 167: 1.8e-04 207: 4.0e-07 247: 3.1e-05 287: 6.7e-05	IM698_RS18870	IM698_18845	WP_260811996.1	GGDEF domain-containing protein	747784	749364	+	617	527	526	388	0.736243	459	0.870968	0	816	56.8	7.8e-18	4.6e-15	1	7	42: 5.9e-03 82: 5.1e-05 122: 3.1e-07 162: 2.3e-02 202: 1.5e-05 242: 4.3e-03 282: 8.3e-07
GCF_024347615.1_ASM2434761v1	Vibrio splendidus strain LMG 19031	NZ_AP025509.1	OCU90_RS22725	.	WP_061022209.1	hypothetical protein	1242444	1243913	+	1026	499	489	338	0.677355	405	0.811623	0	717	64.4	4.2e-20	2.4e-17	1	7	47: 1.9e-04 87: 1.8e-03 127: 2.8e-07 167: 2.8e-04 207: 4.0e-07 247: 2.3e-04 287: 3.0e-04	OCU90_RS22730	.	WP_061022211.1	GGDEF domain-containing protein	1243913	1245493	+	1027	527	526	388	0.736243	459	0.870968	0	803	55.3	2.2e-17	1.3e-14	1	7	42: 6.6e-03 82: 5.1e-05 122: 1.2e-06 162: 2.3e-02 202: 1.5e-05 242: 3.9e-03 282: 6.3e-07
GCF_002119525.1_ASM211952v1	Vibrio syngnathi strain K08M4	NZ_CP017917.1	K08M4_RS15925	K08M4_31770	WP_086050585.1	hypothetical protein	223713	225182	-	175	499	489	338	0.677355	404	0.809619	0	717	74.2	4.7e-23	2.8e-20	1	7	47: 8.3e-06 87: 3.7e-03 127: 2.8e-07 167: 4.3e-04 207: 1.5e-07 247: 2.1e-05 287: 7.5e-05	K08M4_RS15920	K08M4_31760	WP_086051490.1	GGDEF domain-containing protein	222133	223713	-	174	527	526	394	0.747628	461	0.874763	0	801	51.1	4.1e-16	2.4e-13	1	6	82: 3.1e-05 122: 1.5e-06 162: 2.8e-02 202: 6.9e-05 242: 2.9e-03 282: 6.3e-07
GCF_000091465.1_ASM9146v1	Vibrio atlanticus	NC_011744.2	VS_RS15725	VS_II0194	WP_012600185.1	hypothetical protein	222519	223988	-	180	499	489	337	0.675351	403	0.807615	0	716	73.8	6e-23	3.5e-20	1	7	47: 1.1e-05 87: 3.7e-03 127: 2.8e-07 167: 4.3e-04 207: 1.5e-07 247: 2.1e-05 287: 7.5e-05	VS_RS15720	VS_II0193	WP_041473201.1	GGDEF domain-containing protein	220939	222519	-	179	527	526	394	0.747628	461	0.874763	0	800	52.7	1.4e-16	7.9e-14	1	6	82: 3.1e-05 122: 1.5e-06 162: 2.8e-02 202: 6.9e-05 242: 8.1e-04 282: 7.1e-07
GCF_024347315.1_ASM2434731v1	Vibrio atlanticus strain CECT 7223	NZ_AP025461.1	OCV30_RS18005	.	WP_009845832.1	hypothetical protein	512647	514116	-	444	499	489	337	0.675351	403	0.807615	0	716	73.8	6e-23	3.5e-20	1	7	47: 1.1e-05 87: 3.7e-03 127: 2.8e-07 167: 4.3e-04 207: 1.5e-07 247: 2.1e-05 287: 7.5e-05	OCV30_RS18000	.	WP_029225485.1	GGDEF domain-containing protein	511067	512647	-	443	527	526	394	0.747628	461	0.874763	0	800	51	4.6e-16	2.7e-13	1	6	82: 3.1e-05 122: 1.5e-06 162: 2.8e-02 202: 6.9e-05 242: 2.9e-03 282: 7.1e-07
GCF_037746055.1_ASM3774605v1	Vibrio natriegens isolate FELIX_MS472	NZ_CP148109.1	WHO69_RS20915	.	WP_020333420.1	hypothetical protein	1338052	1339536	+	1160	499	494	337	0.675351	408	0.817635	0	716	65.3	2.2e-20	1.3e-17	1	7	47: 1.2e-03 87: 1.2e-04 127: 5.9e-06 167: 3.4e-05 207: 2.9e-07 247: 5.0e-03 287: 8.7e-06	WHO69_RS20920	.	WP_020333421.1	GGDEF domain-containing protein	1339520	1341103	+	1161	527	527	364	0.690702	438	0.83112	0	758	49.6	1.2e-15	6.9e-13	1	7	42: 6.5e-04 82: 4.1e-05 122: 2.5e-06 162: 5.0e-03 202: 8.6e-04 242: 1.8e-02 282: 2.7e-06
GCF_001456255.1_ASM145625v1	Vibrio natriegens NBRC 15636 = ATCC 14048 = DSM 759 strain ATCC 14048	NZ_CP009978.1	PN96_RS15470	PN96_15260	WP_020333420.1	hypothetical protein	64564	66048	+	58	499	494	337	0.675351	408	0.817635	0	716	65.3	2.2e-20	1.3e-17	1	7	47: 1.2e-03 87: 1.2e-04 127: 5.9e-06 167: 3.4e-05 207: 2.9e-07 247: 5.0e-03 287: 8.7e-06	PN96_RS15475	PN96_15265	WP_020333421.1	GGDEF domain-containing protein	66032	67615	+	59	527	527	364	0.690702	438	0.83112	0	758	49.6	1.2e-15	6.9e-13	1	7	42: 6.5e-04 82: 4.1e-05 122: 2.5e-06 162: 5.0e-03 202: 8.6e-04 242: 1.8e-02 282: 2.7e-06
GCF_001680025.1_ASM168002v1	Vibrio natriegens NBRC 15636 = ATCC 14048 = DSM 759 strain ATCC 14048	NZ_CP016346.1	BA890_RS19110	BA890_19110	WP_020333420.1	hypothetical protein	968921	970405	+	834	499	494	337	0.675351	408	0.817635	0	716	65.3	2.2e-20	1.3e-17	1	7	47: 1.2e-03 87: 1.2e-04 127: 5.9e-06 167: 3.4e-05 207: 2.9e-07 247: 5.0e-03 287: 8.7e-06	BA890_RS19115	BA890_19115	WP_020333421.1	GGDEF domain-containing protein	970389	971972	+	835	527	527	364	0.690702	438	0.83112	0	758	49.6	1.2e-15	6.9e-13	1	7	42: 6.5e-04 82: 4.1e-05 122: 2.5e-06 162: 5.0e-03 202: 8.6e-04 242: 1.8e-02 282: 2.7e-06
GCF_035621455.1_ASM3562145v1	Vibrio natriegens NBRC 15636 = ATCC 14048 = DSM 759 strain ATCC 14048	NZ_CP141823.1	VER99_RS19585	VER99_19585	WP_020333420.1	hypothetical protein	1151056	1152540	-	988	499	494	337	0.675351	408	0.817635	0	716	65.3	2.2e-20	1.3e-17	1	7	47: 1.2e-03 87: 1.2e-04 127: 5.9e-06 167: 3.4e-05 207: 2.9e-07 247: 5.0e-03 287: 8.7e-06	VER99_RS19580	VER99_19580	WP_020333421.1	GGDEF domain-containing protein	1149489	1151072	-	987	527	527	364	0.690702	438	0.83112	0	758	49.6	1.2e-15	6.9e-13	1	7	42: 6.5e-04 82: 4.1e-05 122: 2.5e-06 162: 5.0e-03 202: 8.6e-04 242: 1.8e-02 282: 2.7e-06
GCF_024508015.1_ASM2450801v1	Vibrio natriegens strain 14048	NZ_CP101906.1	NP431_RS20920	NP431_20920	WP_020333420.1	hypothetical protein	1338012	1339496	+	1161	499	494	337	0.675351	408	0.817635	0	716	65.3	2.2e-20	1.3e-17	1	7	47: 1.2e-03 87: 1.2e-04 127: 5.9e-06 167: 3.4e-05 207: 2.9e-07 247: 5.0e-03 287: 8.7e-06	NP431_RS20925	NP431_20925	WP_020333421.1	GGDEF domain-containing protein	1339480	1341063	+	1162	527	527	364	0.690702	438	0.83112	0	758	49.6	1.2e-15	6.9e-13	1	7	42: 6.5e-04 82: 4.1e-05 122: 2.5e-06 162: 5.0e-03 202: 8.6e-04 242: 1.8e-02 282: 2.7e-06
GCF_001680065.1_ASM168006v1	Vibrio natriegens strain CCUG 16373	NZ_CP016350.1	BA893_RS24765	BA893_24765	WP_065301553.1	hypothetical protein	2002325	2003809	+	1720	499	494	337	0.675351	409	0.819639	0	717	65.3	2.2e-20	1.3e-17	1	7	47: 1.2e-03 87: 1.2e-04 127: 5.9e-06 167: 3.4e-05 207: 2.9e-07 247: 5.0e-03 287: 8.5e-06	BA893_RS24770	BA893_24770	WP_065301554.1	GGDEF domain-containing protein	2003793	2005376	+	1721	527	527	364	0.690702	441	0.836812	0	763	53.6	7.6e-17	4.4e-14	1	7	42: 6.5e-04 82: 4.1e-05 122: 2.5e-06 162: 1.7e-03 202: 8.6e-04 242: 8.3e-03 282: 9.1e-07
GCF_023206395.1_ASM2320639v1	Vibrio sp. ED004	NZ_CP066150.1	ITG10_RS19980	ITG10_19710	WP_248387099.1	hypothetical protein	543174	544643	-	456	499	489	337	0.675351	403	0.807615	0	712	70.9	4.4e-22	2.6e-19	1	7	47: 5.2e-05 87: 3.7e-03 127: 2.8e-07 167: 1.8e-04 207: 4.0e-07 247: 3.1e-05 287: 6.7e-05	ITG10_RS19975	ITG10_19705	WP_017630212.1	GGDEF domain-containing protein	541594	543174	-	455	527	526	388	0.736243	460	0.872865	0	815	56.4	1e-17	6.1e-15	1	7	42: 5.9e-03 82: 5.1e-05 122: 3.1e-07 162: 2.3e-02 202: 2.7e-05 242: 4.3e-03 282: 6.3e-07
GCF_024347635.1_ASM2434763v1	Vibrio tasmaniensis strain LMG 20012	NZ_AP025511.1	OCV44_RS16405	.	WP_139686012.1	hypothetical protein	456993	458462	+	393	499	489	337	0.675351	404	0.809619	0	716	74.2	4.7e-23	2.8e-20	1	7	47: 8.3e-06 87: 3.7e-03 127: 2.8e-07 167: 4.3e-04 207: 1.5e-07 247: 2.1e-05 287: 7.5e-05	OCV44_RS16410	.	WP_139686025.1	GGDEF domain-containing protein	458462	460042	+	394	527	526	394	0.747628	462	0.87666	0	802	53.8	6.4e-17	3.7e-14	1	7	42: 7.9e-03 82: 5.1e-05 122: 1.5e-06 162: 2.8e-02 202: 3.4e-05 242: 2.9e-03 282: 6.3e-07
GCF_000217675.1_ASM21767v1	Vibrio anguillarum 775	NC_015637.1	VAA_RS17120	VAA_02911	WP_013868366.1	hypothetical protein	699769	701256	-	587	499	495	336	0.673347	408	0.817635	0	708	62.5	1.5e-19	9e-17	1	7	47: 1.7e-04 87: 3.3e-03 127: 1.3e-05 167: 3.5e-03 207: 1.6e-09 247: 1.8e-03 287: 3.4e-05	VAA_RS17115	VAA_02910	WP_013868365.1	diguanylate cyclase	698208	699788	-	586	527	526	391	0.741935	451	0.855787	0	783	35.9	1.6e-11	9.2e-09	0.9961	7	42: 2.2e-03 82: 9.7e-05 122: 6.6e-06 162: 1.4e-02 202: 5.7e-04 242: 8.0e-02 282: 5.3e-04
GCF_000462975.1_ASM46297v1	Vibrio anguillarum M3	NC_022224.1	N175_RS17080	N175_17710	WP_013868366.1	hypothetical protein	699747	701234	-	598	499	495	336	0.673347	408	0.817635	0	708	62.5	1.5e-19	9e-17	1	7	47: 1.7e-04 87: 3.3e-03 127: 1.3e-05 167: 3.5e-03 207: 1.6e-09 247: 1.8e-03 287: 3.4e-05	N175_RS17075	N175_17705	WP_013868365.1	diguanylate cyclase	698186	699766	-	597	527	526	391	0.741935	451	0.855787	0	783	35.9	1.6e-11	9.2e-09	0.9961	7	42: 2.2e-03 82: 9.7e-05 122: 6.6e-06 162: 1.4e-02 202: 5.7e-04 242: 8.0e-02 282: 5.3e-04
GCF_003031205.1_ASM303120v1	Vibrio anguillarum strain 425	NZ_CP020533.1	B5S57_RS04715	B5S57_04625	WP_013868366.1	hypothetical protein	944687	946174	-	807	499	495	336	0.673347	408	0.817635	0	708	62.5	1.5e-19	9e-17	1	7	47: 1.7e-04 87: 3.3e-03 127: 1.3e-05 167: 3.5e-03 207: 1.6e-09 247: 1.8e-03 287: 3.4e-05	B5S57_RS04710	B5S57_04620	WP_013868365.1	diguanylate cyclase	943126	944706	-	806	527	526	391	0.741935	451	0.855787	0	783	35.9	1.6e-11	9.2e-09	0.9961	7	42: 2.2e-03 82: 9.7e-05 122: 6.6e-06 162: 1.4e-02 202: 5.7e-04 242: 8.0e-02 282: 5.3e-04
GCF_002211505.1_ASM221150v1	Vibrio anguillarum strain 87-9-116	NZ_CP021981.1	CEA93_RS15425	CEA93_15425	WP_013868366.1	hypothetical protein	162844	164331	-	142	499	495	336	0.673347	408	0.817635	0	708	62.5	1.5e-19	9e-17	1	7	47: 1.7e-04 87: 3.3e-03 127: 1.3e-05 167: 3.5e-03 207: 1.6e-09 247: 1.8e-03 287: 3.4e-05	CEA93_RS15420	CEA93_15420	WP_013868365.1	diguanylate cyclase	161283	162863	-	141	527	526	391	0.741935	451	0.855787	0	783	35.9	1.6e-11	9.2e-09	0.9961	7	42: 2.2e-03 82: 9.7e-05 122: 6.6e-06 162: 1.4e-02 202: 5.7e-04 242: 8.0e-02 282: 5.3e-04
GCF_002291265.1_ASM229126v1	Vibrio anguillarum strain ATCC-68554	NZ_CP023209.1	CLI14_RS18170	CLI14_18170	WP_013868366.1	hypothetical protein	830249	831736	+	693	499	495	336	0.673347	408	0.817635	0	708	62.5	1.5e-19	9e-17	1	7	47: 1.7e-04 87: 3.3e-03 127: 1.3e-05 167: 3.5e-03 207: 1.6e-09 247: 1.8e-03 287: 3.4e-05	CLI14_RS18175	CLI14_18175	WP_013868365.1	diguanylate cyclase	831717	833297	+	694	527	526	391	0.741935	451	0.855787	0	783	35.9	1.6e-11	9.2e-09	0.9961	7	42: 2.2e-03 82: 9.7e-05 122: 6.6e-06 162: 1.4e-02 202: 5.7e-04 242: 8.0e-02 282: 5.3e-04
GCF_002212025.1_ASM221202v1	Vibrio anguillarum strain CNEVA NB11008	NZ_CP022104.1	CEQ50_RS15155	CEQ50_15195	WP_013868366.1	hypothetical protein	157894	159381	-	139	499	495	336	0.673347	408	0.817635	0	708	62.5	1.5e-19	9e-17	1	7	47: 1.7e-04 87: 3.3e-03 127: 1.3e-05 167: 3.5e-03 207: 1.6e-09 247: 1.8e-03 287: 3.4e-05	CEQ50_RS15150	CEQ50_15190	WP_088733133.1	diguanylate cyclase	156333	157913	-	138	527	526	388	0.736243	449	0.851992	0	785	34.5	4.1e-11	2.4e-08	0.9938	7	42: 2.2e-03 82: 1.3e-04 122: 6.6e-06 162: 1.4e-02 202: 1.1e-03 242: 8.0e-02 282: 5.3e-04
GCF_021610025.1_ASM2161002v1	Vibrio anguillarum strain J382	NZ_CP091186.1	L2O48_RS16900	L2O48_16900	WP_013868366.1	hypothetical protein	526744	528231	+	457	499	495	336	0.673347	408	0.817635	0	708	62.5	1.5e-19	9e-17	1	7	47: 1.7e-04 87: 3.3e-03 127: 1.3e-05 167: 3.5e-03 207: 1.6e-09 247: 1.8e-03 287: 3.4e-05	L2O48_RS16905	L2O48_16905	WP_013868365.1	diguanylate cyclase	528212	529792	+	458	527	526	391	0.741935	451	0.855787	0	783	35.9	1.6e-11	9.2e-09	0.9961	7	42: 2.2e-03 82: 9.7e-05 122: 6.6e-06 162: 1.4e-02 202: 5.7e-04 242: 8.0e-02 282: 5.3e-04
GCF_002211985.1_ASM221198v1	Vibrio anguillarum strain JLL237	NZ_CP022102.1	CEJ46_RS15060	CEJ46_15060	WP_064626597.1	hypothetical protein	153489	154976	-	134	499	495	336	0.673347	409	0.819639	0	709	64	5.5e-20	3.2e-17	1	7	47: 2.7e-04 87: 3.3e-03 127: 3.0e-06 167: 3.5e-03 207: 1.6e-09 247: 1.8e-03 287: 3.4e-05	CEJ46_RS15055	CEJ46_15055	WP_013868365.1	diguanylate cyclase	151928	153508	-	133	527	526	391	0.741935	451	0.855787	0	783	35.9	1.6e-11	9.2e-09	0.9961	7	42: 2.2e-03 82: 9.7e-05 122: 6.6e-06 162: 1.4e-02 202: 5.7e-04 242: 8.0e-02 282: 5.3e-04
GCF_003595585.1_ASM359558v1	Vibrio anguillarum strain MHK3	NZ_CP022469.1	CG015_RS14035	CG015_14050	WP_013868366.1	hypothetical protein	177716	179203	+	106	499	495	336	0.673347	408	0.817635	0	708	62.5	1.5e-19	9e-17	1	7	47: 1.7e-04 87: 3.3e-03 127: 1.3e-05 167: 3.5e-03 207: 1.6e-09 247: 1.8e-03 287: 3.4e-05	CG015_RS14040	CG015_14055	WP_129532898.1	diguanylate cyclase	179184	180764	+	107	527	526	391	0.741935	451	0.855787	0	783	35.9	1.6e-11	9.2e-09	0.9961	7	42: 2.2e-03 82: 9.7e-05 122: 6.6e-06 162: 1.4e-02 202: 5.7e-04 242: 8.0e-02 282: 5.3e-04
GCF_000786425.1_Vibrio_anguillarum_NB10_serovar_O1	Vibrio anguillarum strain NB10	NZ_LK021129.1	VANGNB10_RS01030	TVA2668,VANGNB10_cII0143c	WP_013868366.1	hypothetical protein	163293	164780	-	142	499	495	336	0.673347	408	0.817635	0	708	62.5	1.5e-19	9e-17	1	7	47: 1.7e-04 87: 3.3e-03 127: 1.3e-05 167: 3.5e-03 207: 1.6e-09 247: 1.8e-03 287: 3.4e-05	VANGNB10_RS01025	TVA2669,VANGNB10_cII0142c	WP_013868365.1	diguanylate cyclase	161732	163312	-	141	527	526	391	0.741935	451	0.855787	0	783	35.9	1.6e-11	9.2e-09	0.9961	7	42: 2.2e-03 82: 9.7e-05 122: 6.6e-06 162: 1.4e-02 202: 5.7e-04 242: 8.0e-02 282: 5.3e-04
GCF_002212005.1_ASM221200v1	Vibrio anguillarum strain S3 4/9	NZ_CP022100.1	CEG15_RS14245	CEG15_14245	WP_064626597.1	hypothetical protein	158719	160206	-	138	499	495	336	0.673347	409	0.819639	0	709	64	5.5e-20	3.2e-17	1	7	47: 2.7e-04 87: 3.3e-03 127: 3.0e-06 167: 3.5e-03 207: 1.6e-09 247: 1.8e-03 287: 3.4e-05	CEG15_RS14240	CEG15_14240	WP_017042162.1	diguanylate cyclase	157158	158738	-	137	527	526	388	0.736243	448	0.850095	0	784	34.9	3.1e-11	1.8e-08	0.9946	7	42: 2.2e-03 82: 9.7e-05 122: 6.6e-06 162: 1.4e-02 202: 1.1e-03 242: 8.0e-02 282: 5.3e-04
GCF_041734175.1_ASM4173417v1	Vibrio anguillarum strain VA1	NZ_CP168658.1	ACEO96_RS17385	ACEO96_17385	WP_013868366.1	hypothetical protein	703749	705236	-	591	499	495	336	0.673347	408	0.817635	0	708	62.5	1.5e-19	9e-17	1	7	47: 1.7e-04 87: 3.3e-03 127: 1.3e-05 167: 3.5e-03 207: 1.6e-09 247: 1.8e-03 287: 3.4e-05	ACEO96_RS17380	ACEO96_17380	WP_013868365.1	diguanylate cyclase domain-containing protein	702188	703768	-	590	527	526	391	0.741935	451	0.855787	0	783	35.9	1.6e-11	9.2e-09	0.9961	7	42: 2.2e-03 82: 9.7e-05 122: 6.6e-06 162: 1.4e-02 202: 5.7e-04 242: 8.0e-02 282: 5.3e-04
GCF_002310335.1_ASM231033v1	Vibrio anguillarum strain VIB12 isolate Sea bass	NZ_CP023311.1	CMV05_RS17255	CMV05_17255	WP_013868366.1	hypothetical protein	373269	374756	-	284	499	495	336	0.673347	408	0.817635	0	708	62.5	1.5e-19	9e-17	1	7	47: 1.7e-04 87: 3.3e-03 127: 1.3e-05 167: 3.5e-03 207: 1.6e-09 247: 1.8e-03 287: 3.4e-05	CMV05_RS17250	CMV05_17250	WP_013868365.1	diguanylate cyclase	371708	373288	-	283	527	526	391	0.741935	451	0.855787	0	783	35.9	1.6e-11	9.2e-09	0.9961	7	42: 2.2e-03 82: 9.7e-05 122: 6.6e-06 162: 1.4e-02 202: 5.7e-04 242: 8.0e-02 282: 5.3e-04
GCF_002287545.1_ASM228754v1	Vibrio anguillarum strain VIB43	NZ_CP023055.1	CK207_RS15920	CK207_15920	WP_019282544.1	hypothetical protein	167368	168861	-	144	499	497	336	0.673347	411	0.823647	0	706	64.6	3.7e-20	2.2e-17	1	7	49: 1.7e-04 89: 3.3e-03 129: 3.0e-06 169: 3.5e-03 209: 1.6e-09 249: 1.8e-03 289: 3.4e-05	CK207_RS15915	CK207_15915	WP_069212011.1	diguanylate cyclase	165810	167387	-	143	527	525	390	0.740038	449	0.851992	0	775	38.2	3.2e-12	1.9e-09	0.9982	7	42: 2.2e-03 82: 9.7e-05 122: 6.6e-06 162: 1.4e-02 202: 5.7e-04 242: 8.0e-02 281: 1.1e-04
GCF_024347495.1_ASM2434749v1	Vibrio gallaecicus strain CECT 7244	NZ_AP025491.1	OCU78_RS22820	.	WP_137371936.1	hypothetical protein	1799967	1801454	-	1596	499	495	336	0.673347	413	0.827655	0	712	69.1	1.5e-21	9.1e-19	1	7	47: 6.2e-05 87: 2.8e-03 127: 2.4e-06 167: 3.8e-04 207: 7.3e-08 247: 6.4e-05 287: 3.2e-05	OCU78_RS22815	.	WP_137371935.1	diguanylate cyclase	1798406	1799986	-	1595	527	526	397	0.753321	469	0.889943	0	806	50.1	8e-16	4.7e-13	1	6	42: 7.9e-03 82: 5.0e-05 122: 1.3e-06 162: 2.5e-02 202: 2.0e-05 282: 6.7e-05
GCF_022371215.1_ASM2237121v1	Vibrio gigantis strain ACE001	NZ_CP092385.1	MID13_RS16825	MID13_16825	WP_086714868.1	hypothetical protein	290137	291606	-	234	499	489	336	0.673347	406	0.813627	0	715	72.3	1.7e-22	9.9e-20	1	7	47: 8.3e-06 87: 3.7e-03 127: 2.8e-07 167: 2.8e-04 207: 4.0e-07 247: 3.1e-05 287: 1.0e-04	MID13_RS16820	MID13_16820	WP_215405190.1	GGDEF domain-containing protein	288557	290137	-	233	527	526	391	0.741935	462	0.87666	0	823	56.6	9e-18	5.3e-15	1	7	42: 5.9e-03 82: 5.1e-05 122: 1.2e-06 162: 2.3e-02 202: 1.5e-05 242: 1.3e-03 282: 8.1e-07
GCF_024347515.1_ASM2434751v1	Vibrio gigantis strain LMG 22741	NZ_AP025493.1	OCV56_RS23180	.	WP_086714868.1	hypothetical protein	1605311	1606780	-	1376	499	489	336	0.673347	406	0.813627	0	715	72.3	1.7e-22	9.9e-20	1	7	47: 8.3e-06 87: 3.7e-03 127: 2.8e-07 167: 2.8e-04 207: 4.0e-07 247: 3.1e-05 287: 1.0e-04	OCV56_RS23175	.	WP_086714867.1	GGDEF domain-containing protein	1603731	1605311	-	1375	527	526	390	0.740038	461	0.874763	0	819	56.6	9e-18	5.3e-15	1	7	42: 5.9e-03 82: 5.1e-05 122: 1.2e-06 162: 2.3e-02 202: 1.5e-05 242: 1.3e-03 282: 8.1e-07
GCF_001680085.1_ASM168008v1	Vibrio natriegens strain CCUG 16374	NZ_CP016352.1	BA894_RS19175	BA894_19175	WP_065298115.1	hypothetical protein	765798	767282	-	658	499	494	336	0.673347	409	0.819639	0	715	64.5	3.7e-20	2.2e-17	1	7	47: 1.2e-03 87: 2.1e-04 127: 5.9e-06 167: 3.4e-05 207: 2.9e-07 247: 5.0e-03 287: 8.5e-06	BA894_RS19170	BA894_19170	WP_065298114.1	GGDEF domain-containing protein	764231	765814	-	657	527	527	366	0.694497	442	0.83871	0	767	52	2.2e-16	1.3e-13	1	7	42: 6.5e-04 82: 4.1e-05 122: 2.5e-06 162: 5.0e-03 202: 8.6e-04 242: 8.3e-03 282: 9.2e-07
GCF_022832815.1_ASM2283281v1	Vibrio natriegens strain WPAGA4	NZ_CP094881.1	MTP21_RS18645	.	WP_243978776.1	hypothetical protein	872370	873854	+	726	499	494	336	0.673347	409	0.819639	0	715	64.4	4.1e-20	2.4e-17	1	7	47: 1.2e-03 87: 2.3e-04 127: 5.9e-06 167: 3.4e-05 207: 2.9e-07 247: 5.0e-03 287: 8.5e-06	MTP21_RS18650	.	WP_243978777.1	GGDEF domain-containing protein	873838	875421	+	727	527	527	365	0.6926	441	0.836812	0	763	51.5	3.1e-16	1.8e-13	1	7	42: 6.5e-04 82: 4.1e-05 122: 2.5e-06 162: 1.7e-03 202: 8.6e-04 242: 1.8e-02 282: 2.0e-06
GCF_023195835.1_ASM2319583v1	Vibrio sinaloensis strain YA2	NZ_CP096200.1	MTO69_RS15740	MTO69_15740	WP_248335410.1	hypothetical protein	472022	473518	+	419	499	498	336	0.673347	413	0.827655	0	712	74.1	4.9e-23	2.9e-20	1	7	47: 8.8e-04 87: 1.5e-03 127: 4.2e-06 167: 1.9e-04 207: 5.7e-08 247: 1.2e-05 287: 1.0e-06	MTO69_RS15745	MTO69_15745	WP_248335413.1	GGDEF domain-containing protein	473490	475073	+	420	527	527	377	0.71537	446	0.8463	0	766	56.5	9.6e-18	5.6e-15	1	7	42: 9.1e-04 82: 2.8e-06 122: 4.1e-06 162: 2.6e-02 202: 6.0e-05 242: 1.1e-01 282: 2.5e-07
GCF_041504345.1_ASM4150434v1	Vibrio sp. BS-M-Sm-2	NZ_CP167895.1	AB8613_RS19725	AB8613_19725	WP_372385717.1	hypothetical protein	823294	824763	-	702	499	489	336	0.673347	404	0.809619	0	715	72.3	1.7e-22	9.9e-20	1	7	47: 8.3e-06 87: 3.7e-03 127: 2.8e-07 167: 2.8e-04 207: 1.5e-07 247: 2.1e-05 287: 4.2e-04	AB8613_RS19720	AB8613_19720	WP_372385716.1	diguanylate cyclase	821714	823294	-	701	527	526	388	0.736243	460	0.872865	0	813	55.4	2e-17	1.2e-14	1	7	42: 5.9e-03 82: 5.1e-05 122: 1.2e-06 162: 2.3e-02 202: 1.5e-05 242: 3.7e-03 282: 6.6e-07
GCF_003443775.1_ASM344377v1	Vibrio sp. dhg	NZ_CP028944.1	DBX26_RS22125	DBX26_22100	WP_118120904.1	hypothetical protein	1438496	1439980	-	1234	499	494	336	0.673347	408	0.817635	0	714	65.3	2.2e-20	1.3e-17	1	7	47: 1.2e-03 87: 1.2e-04 127: 5.9e-06 167: 3.4e-05 207: 2.9e-07 247: 5.0e-03 287: 8.5e-06	DBX26_RS22120	DBX26_22095	WP_118120903.1	GGDEF domain-containing protein	1436929	1438512	-	1233	527	527	365	0.6926	441	0.836812	0	763	51.8	2.5e-16	1.5e-13	1	7	42: 5.3e-04 82: 4.1e-05 122: 2.5e-06 162: 1.7e-03 202: 8.6e-04 242: 1.8e-02 282: 2.0e-06
GCF_019670025.1_ASM1967002v1	Vibrio alfacsensis strain 04Ya249	NZ_AP019850.1	K5706_RS16015	VA249_30380	WP_221072885.1	hypothetical protein	302228	303712	-	279	499	494	335	0.671343	410	0.821643	0	715	70.9	4.7e-22	2.7e-19	1	7	47: 1.9e-03 87: 1.0e-03 127: 4.3e-06 167: 4.4e-05 207: 1.3e-08 247: 1.8e-04 287: 8.6e-06	K5706_RS16010	VA249_30370	WP_221072884.1	GGDEF domain-containing protein	300661	302244	-	278	527	527	364	0.690702	446	0.8463	0	750	40.1	8.6e-13	5.1e-10	0.999	7	42: 3.1e-04 82: 4.2e-03 122: 7.9e-06 162: 1.4e-02 202: 2.8e-04 242: 4.3e-02 282: 1.1e-05
GCF_034428235.1_ASM3442823v1	Vibrio alfacsensis strain VA-1	NZ_CP140103.1	SO574_RS19270	SO574_19270	WP_221072885.1	hypothetical protein	1142183	1143667	-	1024	499	494	335	0.671343	410	0.821643	0	715	70.9	4.7e-22	2.7e-19	1	7	47: 1.9e-03 87: 1.0e-03 127: 4.3e-06 167: 4.4e-05 207: 1.3e-08 247: 1.8e-04 287: 8.6e-06	SO574_RS19265	SO574_19265	WP_322804398.1	GGDEF domain-containing protein	1140616	1142199	-	1023	527	527	365	0.6926	447	0.848197	0	753	39.6	1.2e-12	7e-10	0.9989	7	42: 3.1e-04 82: 5.0e-03 122: 7.9e-06 162: 1.4e-02 202: 2.8e-04 242: 6.6e-02 282: 1.1e-05
GCF_024347335.1_ASM2434733v1	Vibrio celticus strain CECT 7224	NZ_AP025464.1	OCV19_RS23725	.	WP_019821666.1	hypothetical protein	1767910	1769379	-	1345	499	489	335	0.671343	404	0.809619	0	711	70.3	6.8e-22	4e-19	1	7	47: 2.3e-05 87: 3.7e-03 127: 2.8e-07 167: 1.8e-04 207: 4.0e-07 247: 3.1e-05 287: 2.4e-04	OCV19_RS23720	.	WP_065676460.1	GGDEF domain-containing protein	1766330	1767910	-	1344	527	526	387	0.734345	457	0.867173	0	803	59.2	1.5e-18	8.6e-16	1	7	42: 1.4e-03 82: 4.1e-05 122: 6.6e-07 162: 2.3e-02 202: 1.0e-05 242: 3.7e-03 282: 6.3e-07
GCF_024347375.1_ASM2434737v1	Vibrio coralliirubri strain DSM 27495	NZ_AP025471.1	OCV20_RS25385	.	WP_017061878.1	hypothetical protein	1945355	1946824	-	1663	499	489	335	0.671343	404	0.809619	0	710	70.3	6.8e-22	4e-19	1	7	47: 2.3e-05 87: 3.7e-03 127: 2.8e-07 167: 1.8e-04 207: 4.0e-07 247: 3.1e-05 287: 2.4e-04	OCV20_RS25380	.	WP_086774929.1	GGDEF domain-containing protein	1943775	1945355	-	1662	527	526	389	0.73814	459	0.870968	0	817	56.4	1.1e-17	6.3e-15	1	7	42: 5.9e-03 82: 5.1e-05 122: 6.6e-07 162: 2.3e-02 202: 1.5e-05 242: 3.7e-03 282: 6.3e-07
GCF_023221655.1_ASM2322165v1	Vibrio crassostreae strain ED395	NZ_CP064171.1	IS519_RS18565	IS519_18540	WP_017061878.1	hypothetical protein	470092	471561	-	415	499	489	335	0.671343	404	0.809619	0	710	70.3	6.8e-22	4e-19	1	7	47: 2.3e-05 87: 3.7e-03 127: 2.8e-07 167: 1.8e-04 207: 4.0e-07 247: 3.1e-05 287: 2.4e-04	IS519_RS18560	IS519_18535	WP_248642252.1	GGDEF domain-containing protein	468512	470092	-	414	527	526	391	0.741935	461	0.874763	0	833	55.2	2.5e-17	1.5e-14	1	7	42: 1.4e-03 82: 5.1e-05 122: 6.6e-07 162: 2.3e-02 202: 1.5e-05 242: 3.7e-03 282: 5.7e-06
GCF_024347415.1_ASM2434741v1	Vibrio crassostreae strain LMG 22240	NZ_AP025477.1	OC193_RS21700	.	WP_048662428.1	hypothetical protein	1329885	1331354	+	1150	499	489	335	0.671343	404	0.809619	0	710	70.2	7.4e-22	4.4e-19	1	7	47: 2.3e-05 87: 3.7e-03 127: 2.8e-07 167: 1.8e-04 207: 1.9e-07 247: 5.5e-05 287: 3.0e-04	OC193_RS21705	.	WP_048662429.1	GGDEF domain-containing protein	1331354	1332934	+	1151	527	526	390	0.740038	462	0.87666	0	833	56.6	9e-18	5.3e-15	1	7	42: 1.4e-03 82: 5.1e-05 122: 6.6e-07 162: 2.3e-02 202: 2.0e-05 242: 3.7e-03 282: 1.5e-06
GCF_041475595.1_ASM4147559v1	Vibrio natriegens strain JSH01	NZ_CP167180.1	ACBZ91_RS18330	ACBZ91_18330	WP_372379594.1	hypothetical protein	621905	623389	+	524	499	494	335	0.671343	408	0.817635	0	714	65.3	2.2e-20	1.3e-17	1	7	47: 1.2e-03 87: 1.2e-04 127: 5.9e-06 167: 3.4e-05 207: 2.9e-07 247: 5.0e-03 287: 8.5e-06	ACBZ91_RS18335	ACBZ91_18335	WP_372379596.1	GGDEF domain-containing protein	623373	624956	+	525	527	527	366	0.694497	442	0.83871	0	748	52.3	1.9e-16	1.1e-13	1	7	42: 6.5e-04 82: 4.1e-05 122: 2.5e-06 162: 4.3e-03 202: 8.6e-04 242: 8.3e-03 282: 9.2e-07
GCF_025757485.1_ASM2575748v1	Vibrio natriegens strain PWH3a	NZ_CP107283.1	OFO16_RS22135	OFO16_22135	WP_263839086.1	hypothetical protein	1490190	1491674	-	1269	499	494	335	0.671343	409	0.819639	0	712	66.1	1.3e-20	7.6e-18	1	7	47: 1.7e-03 87: 1.2e-04 127: 5.9e-06 167: 1.2e-04 207: 2.9e-07 247: 9.6e-04 287: 5.2e-06	OFO16_RS22130	OFO16_22130	WP_263839085.1	tetratricopeptide repeat-containing diguanylate cyclase	1488623	1490206	-	1268	527	527	364	0.690702	445	0.844402	0	758	47.5	5e-15	2.9e-12	0.9999	7	42: 3.1e-04 82: 1.4e-05 122: 2.5e-06 162: 3.9e-03 202: 2.8e-03 242: 1.9e-02 282: 2.7e-05
GCF_024347295.1_ASM2434729v1	Vibrio artabrorum strain CECT 7226	NZ_AP025459.1	OCU36_RS16475	.	WP_261840613.1	hypothetical protein	531254	532723	-	441	499	489	334	0.669339	405	0.811623	0	710	59.5	1.2e-18	7e-16	1	7	47: 4.7e-06 87: 2.5e-03 127: 8.8e-06 167: 2.2e-03 207: 4.8e-07 247: 1.9e-04 287: 1.1e-03	OCU36_RS16470	.	WP_261840612.1	GGDEF domain-containing protein	529674	531254	-	440	527	526	382	0.724858	457	0.867173	0	813	50.6	5.9e-16	3.5e-13	1	7	42: 2.7e-03 82: 1.2e-04 122: 2.6e-06 162: 4.0e-02 202: 1.1e-04 242: 3.4e-03 282: 8.4e-07
GCF_001680045.1_ASM168004v1	Vibrio natriegens strain CCUG 16371	NZ_CP016348.1	BA891_RS22845	BA891_22845	WP_065303958.1	hypothetical protein	1760750	1762234	+	1518	499	494	334	0.669339	407	0.815631	0	712	65.3	2.2e-20	1.3e-17	1	7	47: 1.2e-03 87: 1.2e-04 127: 5.9e-06 167: 3.4e-05 207: 2.9e-07 247: 5.0e-03 287: 8.5e-06	BA891_RS22850	BA891_22850	WP_065303959.1	GGDEF domain-containing protein	1762218	1763801	+	1519	527	527	366	0.694497	440	0.834915	0	761	49.4	1.3e-15	7.7e-13	1	7	42: 9.9e-04 82: 4.1e-05 122: 2.5e-06 162: 5.0e-03 202: 8.6e-04 242: 1.8e-02 282: 2.0e-06
GCF_000241385.1_ASM24138v1	Vibrio sp. EJY3	NC_016614.1	VEJY3_RS23455	VEJY3_23386	WP_014234922.1	hypothetical protein	1718219	1719703	+	1494	499	494	334	0.669339	409	0.819639	0	712	65.6	1.8e-20	1e-17	1	7	47: 9.8e-04 87: 1.2e-04 127: 5.9e-06 167: 3.4e-05 207: 2.9e-07 247: 5.0e-03 287: 8.5e-06	VEJY3_RS23460	VEJY3_23391	WP_014234923.1	GGDEF domain-containing protein	1719687	1721270	+	1495	527	527	365	0.6926	441	0.836812	0	764	52	2.2e-16	1.3e-13	1	7	42: 6.5e-04 82: 4.1e-05 122: 2.5e-06 162: 5.0e-03 202: 8.6e-04 242: 8.3e-03 282: 9.2e-07
GCF_015097735.1_ASM1509773v1	Vibrio nigripulchritudo strain TUMSAT-TG-2018	NZ_AP024088.1	VNTUMSATTG_RS26595	VNTUMSATTG_52120	WP_200767877.1	hypothetical protein	1767896	1769386	+	1570	499	496	333	0.667335	401	0.803607	0	687	56.8	7.8e-18	4.6e-15	1	7	47: 2.6e-04 87: 3.7e-03 127: 6.7e-06 167: 7.3e-04 207: 9.1e-06 247: 1.6e-04 287: 1.9e-05	VNTUMSATTG_RS26600	VNTUMSATTG_52130	WP_004407639.1	diguanylate cyclase	1769367	1770950	+	1571	527	527	370	0.702087	449	0.851992	0	752	53	1.1e-16	6.5e-14	1	7	42: 1.9e-03 82: 5.7e-04 122: 2.3e-06 162: 2.1e-03 202: 8.4e-05 242: 3.8e-04 282: 5.7e-06
GCF_027924725.1_ASM2792472v1	Vibrio nigripulchritudo strain TUMSAT-V.nig1	NZ_AP027046.1	QMG95_RS26720	TUMSATVNIG1_52490	WP_200767877.1	hypothetical protein	1767819	1769309	+	1563	499	496	333	0.667335	401	0.803607	0	687	56.8	7.8e-18	4.6e-15	1	7	47: 2.6e-04 87: 3.7e-03 127: 6.7e-06 167: 7.3e-04 207: 9.1e-06 247: 1.6e-04 287: 1.9e-05	QMG95_RS26725	TUMSATVNIG1_52500	WP_004407639.1	diguanylate cyclase	1769290	1770873	+	1564	527	527	370	0.702087	449	0.851992	0	752	53	1.1e-16	6.5e-14	1	7	42: 1.9e-03 82: 5.7e-04 122: 2.3e-06 162: 2.1e-03 202: 8.4e-05 242: 3.8e-04 282: 5.7e-06
GCF_027924785.1_ASM2792478v1	Vibrio nigripulchritudo strain TUMSAT-V.nig2	NZ_AP027050.1	QMG91_RS26360	TUMSATVNIG2_51630	WP_004407642.1	hypothetical protein	1792796	1794286	+	1581	499	496	333	0.667335	401	0.803607	0	687	56.8	7.8e-18	4.6e-15	1	7	47: 2.6e-04 87: 3.7e-03 127: 6.7e-06 167: 7.3e-04 207: 9.1e-06 247: 1.6e-04 287: 1.9e-05	QMG91_RS26365	TUMSATVNIG2_51640	WP_004407639.1	diguanylate cyclase	1794267	1795850	+	1582	527	527	370	0.702087	449	0.851992	0	752	53	1.1e-16	6.5e-14	1	7	42: 1.9e-03 82: 5.7e-04 122: 2.3e-06 162: 2.1e-03 202: 8.4e-05 242: 3.8e-04 282: 5.7e-06
GCF_027924845.1_ASM2792484v1	Vibrio nigripulchritudo strain TUMSAT-V.nig3	NZ_AP027053.1	QMG88_RS26665	TUMSATVNIG3_52290	WP_004407642.1	hypothetical protein	1800639	1802129	+	1595	499	496	333	0.667335	401	0.803607	0	687	56.8	7.8e-18	4.6e-15	1	7	47: 2.6e-04 87: 3.7e-03 127: 6.7e-06 167: 7.3e-04 207: 9.1e-06 247: 1.6e-04 287: 1.9e-05	QMG88_RS26670	TUMSATVNIG3_52300	WP_004407639.1	diguanylate cyclase	1802110	1803693	+	1596	527	527	370	0.702087	449	0.851992	0	752	53	1.1e-16	6.5e-14	1	7	42: 1.9e-03 82: 5.7e-04 122: 2.3e-06 162: 2.1e-03 202: 8.4e-05 242: 3.8e-04 282: 5.7e-06
GCF_019904195.1_ASM1990419v1	Vibrio sp. SCSIO 43132	NZ_CP063200.1	INR79_RS27225	INR79_27220	WP_223098050.1	hypothetical protein	1998233	1999723	+	1806	499	496	333	0.667335	400	0.801603	0	687	56.8	7.8e-18	4.6e-15	1	7	47: 2.6e-04 87: 3.7e-03 127: 6.7e-06 167: 7.3e-04 207: 9.1e-06 247: 1.6e-04 287: 1.9e-05	INR79_RS27230	INR79_27225	WP_004407639.1	diguanylate cyclase	1999704	2001287	+	1807	527	527	370	0.702087	449	0.851992	0	752	53	1.1e-16	6.5e-14	1	7	42: 1.9e-03 82: 5.7e-04 122: 2.3e-06 162: 2.1e-03 202: 8.4e-05 242: 3.8e-04 282: 5.7e-06
GCF_000801275.2_ASM80127v1	Vibrio nigripulchritudo	NC_022543.1	VIBNI_RS26735	VIBNI_B1757	WP_022561900.1	hypothetical protein	1798315	1799805	+	1599	499	496	332	0.665331	401	0.803607	0	686	56.8	7.8e-18	4.6e-15	1	7	47: 2.6e-04 87: 3.7e-03 127: 6.7e-06 167: 7.3e-04 207: 9.1e-06 247: 1.6e-04 287: 1.9e-05	VIBNI_RS26740	VIBNI_B1758	WP_022561901.1	diguanylate cyclase	1799786	1801369	+	1600	527	527	370	0.702087	449	0.851992	0	751	53	1.1e-16	6.5e-14	1	7	42: 1.9e-03 82: 5.7e-04 122: 2.3e-06 162: 2.1e-03 202: 8.4e-05 242: 3.8e-04 282: 5.7e-06
GCF_019977755.1_ASM1997775v1	Vibrio penaeicida strain IFO 15640T	NZ_AP025145.1	LDO37_RS27575	.	WP_126609684.1	hypothetical protein	2085848	2087347	+	1781	499	499	332	0.665331	395	0.791583	0	686	56.6	9.1e-18	5.4e-15	1	7	47: 8.4e-05 87: 3.7e-03 127: 9.2e-06 167: 7.3e-04 207: 3.3e-06 247: 2.4e-04 287: 8.5e-05	LDO37_RS27580	.	WP_101111654.1	diguanylate cyclase	2087319	2088902	+	1782	527	527	369	0.70019	446	0.8463	0	744	47.5	5.2e-15	3e-12	0.9999	7	42: 4.2e-03 82: 2.7e-03 122: 5.9e-06 162: 5.0e-03 202: 9.9e-05 242: 2.8e-04 282: 5.7e-06
GCF_019977775.1_ASM1997777v1	Vibrio penaeicida strain IFO 15641	NZ_AP025148.1	LDO90_RS27890	.	WP_126609684.1	hypothetical protein	1996061	1997560	+	1694	499	499	332	0.665331	395	0.791583	0	686	56.6	9.1e-18	5.4e-15	1	7	47: 8.4e-05 87: 3.7e-03 127: 9.2e-06 167: 7.3e-04 207: 3.3e-06 247: 2.4e-04 287: 8.5e-05	LDO90_RS27895	.	WP_101111654.1	diguanylate cyclase	1997532	1999115	+	1695	527	527	369	0.70019	446	0.8463	0	744	47.5	5.2e-15	3e-12	0.9999	7	42: 4.2e-03 82: 2.7e-03 122: 5.9e-06 162: 5.0e-03 202: 9.9e-05 242: 2.8e-04 282: 5.7e-06
GCF_019977795.1_ASM1997779v1	Vibrio penaeicida strain IFO 15642	NZ_AP025150.1	LDO91_RS27905	.	WP_126609684.1	hypothetical protein	2086024	2087523	+	1784	499	499	332	0.665331	395	0.791583	0	686	56.6	9.1e-18	5.4e-15	1	7	47: 8.4e-05 87: 3.7e-03 127: 9.2e-06 167: 7.3e-04 207: 3.3e-06 247: 2.4e-04 287: 8.5e-05	LDO91_RS27910	.	WP_101111654.1	diguanylate cyclase	2087495	2089078	+	1785	527	527	369	0.70019	446	0.8463	0	744	47.5	5.2e-15	3e-12	0.9999	7	42: 4.2e-03 82: 2.7e-03 122: 5.9e-06 162: 5.0e-03 202: 9.9e-05 242: 2.8e-04 282: 5.7e-06
GCF_019977815.1_ASM1997781v1	Vibrio penaeicida strain TUMSAT-OK1	NZ_AP025153.1	LDP65_RS28955	.	WP_126609684.1	hypothetical protein	2211796	2213295	+	1951	499	499	332	0.665331	395	0.791583	0	686	56.6	9.1e-18	5.4e-15	1	7	47: 8.4e-05 87: 3.7e-03 127: 9.2e-06 167: 7.3e-04 207: 3.3e-06 247: 2.4e-04 287: 8.5e-05	LDP65_RS28960	.	WP_101111654.1	diguanylate cyclase	2213267	2214850	+	1952	527	527	369	0.70019	446	0.8463	0	744	47.5	5.2e-15	3e-12	0.9999	7	42: 4.2e-03 82: 2.7e-03 122: 5.9e-06 162: 5.0e-03 202: 9.9e-05 242: 2.8e-04 282: 5.7e-06
GCF_019977835.1_ASM1997783v1	Vibrio penaeicida strain TUMSAT-OK2	NZ_AP025156.1	LDO36_RS28955	.	WP_126609684.1	hypothetical protein	2211773	2213272	+	1958	499	499	332	0.665331	395	0.791583	0	686	56.6	9.1e-18	5.4e-15	1	7	47: 8.4e-05 87: 3.7e-03 127: 9.2e-06 167: 7.3e-04 207: 3.3e-06 247: 2.4e-04 287: 8.5e-05	LDO36_RS28960	.	WP_101111654.1	diguanylate cyclase	2213244	2214827	+	1959	527	527	369	0.70019	446	0.8463	0	744	47.5	5.2e-15	3e-12	0.9999	7	42: 4.2e-03 82: 2.7e-03 122: 5.9e-06 162: 5.0e-03 202: 9.9e-05 242: 2.8e-04 282: 5.7e-06
GCF_009763945.1_ASM976394v1	Vibrio cholerae C6706	NZ_CP046845.1	GPY04_RS16245	.	WP_000361589.1	hypothetical protein	372888	374375	+	398	499	495	331	0.663327	405	0.811623	0	689	68.7	2.1e-21	1.3e-18	1	7	47: 1.8e-03 87: 3.5e-03 127: 3.3e-07 167: 3.9e-04 207: 3.0e-09 247: 1.9e-04 287: 7.6e-05	GPY04_RS16250	.	WP_000449154.1	GGDEF domain-containing protein	374356	375936	+	399	527	526	372	0.705882	438	0.83112	0	755	42.8	1.3e-13	7.8e-11	0.9996	7	42: 6.0e-05 82: 1.3e-03 122: 3.2e-06 162: 8.7e-03 202: 3.0e-04 242: 9.1e-03 282: 2.6e-04
GCF_013085075.1_ASM1308507v1	Vibrio cholerae C6706	NZ_CP047296.1	GTF72_RS13980	GTF72_13990	WP_000361589.1	hypothetical protein	60441	61928	-	45	499	495	331	0.663327	405	0.811623	0	689	68.7	2.1e-21	1.3e-18	1	7	47: 1.8e-03 87: 3.5e-03 127: 3.3e-07 167: 3.9e-04 207: 3.0e-09 247: 1.9e-04 287: 7.6e-05	GTF72_RS13975	GTF72_13985	WP_000449154.1	GGDEF domain-containing protein	58880	60460	-	44	527	526	372	0.705882	438	0.83112	0	755	42.8	1.3e-13	7.8e-11	0.9996	7	42: 6.0e-05 82: 1.3e-03 122: 3.2e-06 162: 8.7e-03 202: 3.0e-04 242: 9.1e-03 282: 2.6e-04
GCF_015482825.1_ASM1548282v1	Vibrio cholerae C6706	NZ_CP064351.1	IT766_RS14240	IT766_14240	WP_000361589.1	hypothetical protein	126749	128236	-	99	499	495	331	0.663327	405	0.811623	0	689	68.7	2.1e-21	1.3e-18	1	7	47: 1.8e-03 87: 3.5e-03 127: 3.3e-07 167: 3.9e-04 207: 3.0e-09 247: 1.9e-04 287: 7.6e-05	IT766_RS14235	IT766_14235	WP_000449154.1	GGDEF domain-containing protein	125188	126768	-	98	527	526	372	0.705882	438	0.83112	0	755	42.8	1.3e-13	7.8e-11	0.9996	7	42: 6.0e-05 82: 1.3e-03 122: 3.2e-06 162: 8.7e-03 202: 3.0e-04 242: 9.1e-03 282: 2.6e-04
GCF_000275645.1_ASM27564v1	Vibrio cholerae H1	NZ_AKGH01000002.1	KW3_RS0117040	.	WP_000361589.1	hypothetical protein	690773	692260	-	583	499	495	331	0.663327	405	0.811623	0	689	68.7	2.1e-21	1.3e-18	1	7	47: 1.8e-03 87: 3.5e-03 127: 3.3e-07 167: 3.9e-04 207: 3.0e-09 247: 1.9e-04 287: 7.6e-05	KW3_RS0117035	.	WP_000449154.1	GGDEF domain-containing protein	689212	690792	-	582	527	526	372	0.705882	438	0.83112	0	755	42.8	1.3e-13	7.8e-11	0.9996	7	42: 6.0e-05 82: 1.3e-03 122: 3.2e-06 162: 8.7e-03 202: 3.0e-04 242: 9.1e-03 282: 2.6e-04
GCF_000250855.1_ASM25085v1	Vibrio cholerae IEC224	NC_016945.1	O3Y_RS14215	O3Y_13728	WP_000361589.1	hypothetical protein	58143	59630	-	43	499	495	331	0.663327	405	0.811623	0	689	68.7	2.1e-21	1.3e-18	1	7	47: 1.8e-03 87: 3.5e-03 127: 3.3e-07 167: 3.9e-04 207: 3.0e-09 247: 1.9e-04 287: 7.6e-05	O3Y_RS14210	O3Y_13723	WP_000449154.1	GGDEF domain-containing protein	56582	58162	-	42	527	526	372	0.705882	438	0.83112	0	755	42.8	1.3e-13	7.8e-11	0.9996	7	42: 6.0e-05 82: 1.3e-03 122: 3.2e-06 162: 8.7e-03 202: 3.0e-04 242: 9.1e-03 282: 2.6e-04
GCF_009799825.1_ASM979982v1	Vibrio cholerae isolate CTMA_1441	NZ_CP047060.1	GQX72_RS13985	GQX72_13985	WP_000361589.1	hypothetical protein	60442	61929	-	45	499	495	331	0.663327	405	0.811623	0	689	68.7	2.1e-21	1.3e-18	1	7	47: 1.8e-03 87: 3.5e-03 127: 3.3e-07 167: 3.9e-04 207: 3.0e-09 247: 1.9e-04 287: 7.6e-05	GQX72_RS13980	GQX72_13980	WP_000449154.1	GGDEF domain-containing protein	58881	60461	-	44	527	526	372	0.705882	438	0.83112	0	755	42.8	1.3e-13	7.8e-11	0.9996	7	42: 6.0e-05 82: 1.3e-03 122: 3.2e-06 162: 8.7e-03 202: 3.0e-04 242: 9.1e-03 282: 2.6e-04
GCF_000022585.1_ASM2258v1	Vibrio cholerae MJ-1236	NC_012667.1	VCD_RS15545	VCD_000186	WP_000361590.1	hypothetical protein	213890	215377	+	179	499	495	331	0.663327	405	0.811623	0	691	67.4	5.2e-21	3e-18	1	7	47: 1.8e-03 87: 3.5e-03 127: 3.3e-07 167: 3.9e-04 207: 3.0e-09 247: 1.9e-04 287: 1.8e-04	VCD_RS15550	VCD_000187	WP_000449154.1	GGDEF domain-containing protein	215358	216938	+	180	527	526	372	0.705882	438	0.83112	0	755	42.8	1.3e-13	7.8e-11	0.9996	7	42: 6.0e-05 82: 1.3e-03 122: 3.2e-06 162: 8.7e-03 202: 3.0e-04 242: 9.1e-03 282: 2.6e-04
GCF_017948345.1_ASM1794834v1	Vibrio cholerae MO10	NZ_CP072850.1	KAF59_RS14070	KAF59_14070	WP_000361589.1	hypothetical protein	60431	61918	-	44	499	495	331	0.663327	405	0.811623	0	689	68.7	2.1e-21	1.3e-18	1	7	47: 1.8e-03 87: 3.5e-03 127: 3.3e-07 167: 3.9e-04 207: 3.0e-09 247: 1.9e-04 287: 7.6e-05	KAF59_RS14065	KAF59_14065	WP_000449154.1	GGDEF domain-containing protein	58870	60450	-	43	527	526	372	0.705882	438	0.83112	0	755	42.8	1.3e-13	7.8e-11	0.9996	7	42: 6.0e-05 82: 1.3e-03 122: 3.2e-06 162: 8.7e-03 202: 3.0e-04 242: 9.1e-03 282: 2.6e-04
GCF_900205735.1_N16961_v2	Vibrio cholerae O1 biovar El Tor str. N16961	NZ_LT906615.1	FY484_RS14070	.	WP_000361589.1	hypothetical protein	58143	59630	-	43	499	495	331	0.663327	405	0.811623	0	689	68.7	2.1e-21	1.3e-18	1	7	47: 1.8e-03 87: 3.5e-03 127: 3.3e-07 167: 3.9e-04 207: 3.0e-09 247: 1.9e-04 287: 7.6e-05	FY484_RS14065	.	WP_000449154.1	GGDEF domain-containing protein	56582	58162	-	42	527	526	372	0.705882	438	0.83112	0	755	42.8	1.3e-13	7.8e-11	0.9996	7	42: 6.0e-05 82: 1.3e-03 122: 3.2e-06 162: 8.7e-03 202: 3.0e-04 242: 9.1e-03 282: 2.6e-04
GCF_013085105.1_ASM1308510v1	Vibrio cholerae O1 biovar El Tor strain C6709	NZ_CP047298.1	GTF73_RS14005	GTF73_14015	WP_000361589.1	hypothetical protein	60441	61928	-	45	499	495	331	0.663327	405	0.811623	0	689	68.7	2.1e-21	1.3e-18	1	7	47: 1.8e-03 87: 3.5e-03 127: 3.3e-07 167: 3.9e-04 207: 3.0e-09 247: 1.9e-04 287: 7.6e-05	GTF73_RS14000	GTF73_14010	WP_000449154.1	GGDEF domain-containing protein	58880	60460	-	44	527	526	372	0.705882	438	0.83112	0	755	42.8	1.3e-13	7.8e-11	0.9996	7	42: 6.0e-05 82: 1.3e-03 122: 3.2e-06 162: 8.7e-03 202: 3.0e-04 242: 9.1e-03 282: 2.6e-04
GCF_013085145.1_ASM1308514v1	Vibrio cholerae O1 biovar El Tor strain DRC-193A	NZ_CP047302.1	GTF75_RS14125	GTF75_14140	WP_000361589.1	hypothetical protein	60441	61928	-	45	499	495	331	0.663327	405	0.811623	0	689	68.7	2.1e-21	1.3e-18	1	7	47: 1.8e-03 87: 3.5e-03 127: 3.3e-07 167: 3.9e-04 207: 3.0e-09 247: 1.9e-04 287: 7.6e-05	GTF75_RS14120	GTF75_14135	WP_000449154.1	GGDEF domain-containing protein	58880	60460	-	44	527	526	372	0.705882	438	0.83112	0	755	42.8	1.3e-13	7.8e-11	0.9996	7	42: 6.0e-05 82: 1.3e-03 122: 3.2e-06 162: 8.7e-03 202: 3.0e-04 242: 9.1e-03 282: 2.6e-04
GCF_013085165.1_ASM1308516v1	Vibrio cholerae O1 biovar El Tor strain E7946	NZ_CP047304.1	GTF74_RS13990	GTF74_13995	WP_000361589.1	hypothetical protein	60441	61928	-	45	499	495	331	0.663327	405	0.811623	0	689	68.7	2.1e-21	1.3e-18	1	7	47: 1.8e-03 87: 3.5e-03 127: 3.3e-07 167: 3.9e-04 207: 3.0e-09 247: 1.9e-04 287: 7.6e-05	GTF74_RS13985	GTF74_13990	WP_000449154.1	GGDEF domain-containing protein	58880	60460	-	44	527	526	372	0.705882	438	0.83112	0	755	42.8	1.3e-13	7.8e-11	0.9996	7	42: 6.0e-05 82: 1.3e-03 122: 3.2e-06 162: 8.7e-03 202: 3.0e-04 242: 9.1e-03 282: 2.6e-04
GCF_000963555.1_ASM96355v1	Vibrio cholerae O1 biovar El Tor strain FJ147	NZ_CP009041.1	IR04_RS00225	IR04_00220	WP_000361589.1	hypothetical protein	58144	59631	-	42	499	495	331	0.663327	405	0.811623	0	689	68.7	2.1e-21	1.3e-18	1	7	47: 1.8e-03 87: 3.5e-03 127: 3.3e-07 167: 3.9e-04 207: 3.0e-09 247: 1.9e-04 287: 7.6e-05	IR04_RS00220	IR04_00215	WP_000449154.1	GGDEF domain-containing protein	56583	58163	-	41	527	526	372	0.705882	438	0.83112	0	755	42.8	1.3e-13	7.8e-11	0.9996	7	42: 6.0e-05 82: 1.3e-03 122: 3.2e-06 162: 8.7e-03 202: 3.0e-04 242: 9.1e-03 282: 2.6e-04
GCF_002946655.1_ASM294665v1	Vibrio cholerae O1 biovar El Tor strain HC1037	NZ_CP026648.1	C4E16_RS18430	C4E16_18430	WP_000361589.1	hypothetical protein	830915	832402	-	772	499	495	331	0.663327	405	0.811623	0	689	68.7	2.1e-21	1.3e-18	1	7	47: 1.8e-03 87: 3.5e-03 127: 3.3e-07 167: 3.9e-04 207: 3.0e-09 247: 1.9e-04 287: 7.6e-05	C4E16_RS18425	C4E16_18425	WP_000449154.1	GGDEF domain-containing protein	829354	830934	-	771	527	526	372	0.705882	438	0.83112	0	755	42.8	1.3e-13	7.8e-11	0.9996	7	42: 6.0e-05 82: 1.3e-03 122: 3.2e-06 162: 8.7e-03 202: 3.0e-04 242: 9.1e-03 282: 2.6e-04
GCF_013085125.1_ASM1308512v1	Vibrio cholerae O1 biovar El Tor strain P27459	NZ_CP047300.1	GTF71_RS13670	GTF71_13675	WP_000361589.1	hypothetical protein	60441	61928	-	45	499	495	331	0.663327	405	0.811623	0	689	68.7	2.1e-21	1.3e-18	1	7	47: 1.8e-03 87: 3.5e-03 127: 3.3e-07 167: 3.9e-04 207: 3.0e-09 247: 1.9e-04 287: 7.6e-05	GTF71_RS13665	GTF71_13670	WP_000449154.1	GGDEF domain-containing protein	58880	60460	-	44	527	526	372	0.705882	438	0.83112	0	755	42.8	1.3e-13	7.8e-11	0.9996	7	42: 6.0e-05 82: 1.3e-03 122: 3.2e-06 162: 8.7e-03 202: 3.0e-04 242: 9.1e-03 282: 2.6e-04
GCF_000166455.1_ASM16645v2	Vibrio cholerae O1 str. 2010EL-1786	NC_016446.1	HJ37_RS17990	Vch1786_II0846	WP_000361589.1	hypothetical protein	830977	832464	-	769	499	495	331	0.663327	405	0.811623	0	689	68.7	2.1e-21	1.3e-18	1	7	47: 1.8e-03 87: 3.5e-03 127: 3.3e-07 167: 3.9e-04 207: 3.0e-09 247: 1.9e-04 287: 7.6e-05	HJ37_RS17985	Vch1786_II0845	WP_000449154.1	GGDEF domain-containing protein	829416	830996	-	768	527	526	372	0.705882	438	0.83112	0	755	42.8	1.3e-13	7.8e-11	0.9996	7	42: 6.0e-05 82: 1.3e-03 122: 3.2e-06 162: 8.7e-03 202: 3.0e-04 242: 9.1e-03 282: 2.6e-04
GCF_001318185.1_ASM131818v1	Vibrio cholerae O1 str. KW3	NZ_CP006948.1	N900_RS14255	N900_14180	WP_000361589.1	hypothetical protein	58143	59630	-	43	499	495	331	0.663327	405	0.811623	0	689	68.7	2.1e-21	1.3e-18	1	7	47: 1.8e-03 87: 3.5e-03 127: 3.3e-07 167: 3.9e-04 207: 3.0e-09 247: 1.9e-04 287: 7.6e-05	N900_RS14250	N900_14175	WP_000449154.1	GGDEF domain-containing protein	56582	58162	-	42	527	526	372	0.705882	438	0.83112	0	755	42.8	1.3e-13	7.8e-11	0.9996	7	42: 6.0e-05 82: 1.3e-03 122: 3.2e-06 162: 8.7e-03 202: 3.0e-04 242: 9.1e-03 282: 2.6e-04
GCF_000765415.1_ASM76541v1	Vibrio cholerae strain 2012EL-2176	NZ_CP007635.1	EN18_RS18140	EN18_04010	WP_000361589.1	hypothetical protein	832223	833710	-	774	499	495	331	0.663327	405	0.811623	0	689	68.7	2.1e-21	1.3e-18	1	7	47: 1.8e-03 87: 3.5e-03 127: 3.3e-07 167: 3.9e-04 207: 3.0e-09 247: 1.9e-04 287: 7.6e-05	EN18_RS18135	EN18_04005	WP_000449154.1	GGDEF domain-containing protein	830662	832242	-	773	527	526	372	0.705882	438	0.83112	0	755	42.8	1.3e-13	7.8e-11	0.9996	7	42: 6.0e-05 82: 1.3e-03 122: 3.2e-06 162: 8.7e-03 202: 3.0e-04 242: 9.1e-03 282: 2.6e-04
GCF_900324435.1_48853_F01	Vibrio cholerae strain 4295STDY6534200	NZ_LT992491.1	HUW69_RS14765	SAMEA4374365_02995	WP_000361577.1	hypothetical protein	253176	254663	-	200	499	495	331	0.663327	400	0.801603	0	695	67	6.6e-21	3.9e-18	1	7	47: 1.8e-03 87: 3.5e-03 127: 3.3e-07 167: 3.9e-04 207: 3.0e-09 247: 5.9e-04 287: 7.6e-05	HUW69_RS14760	SAMEA4374365_02994	WP_000449149.1	GGDEF domain-containing protein	251615	253195	-	199	527	526	374	0.709677	439	0.833017	0	758	41.6	3e-13	1.7e-10	0.9994	7	42: 6.0e-05 82: 1.3e-03 122: 1.3e-05 162: 6.0e-03 202: 4.0e-04 242: 4.8e-03 282: 2.6e-04
GCF_900324445.1_48853_G01	Vibrio cholerae strain 4295STDY6534216	NZ_LT992487.1	DG247_RS15150	SAMEA4374366_02958	WP_000361589.1	hypothetical protein	187078	188565	+	152	499	495	331	0.663327	405	0.811623	0	689	68.7	2.1e-21	1.3e-18	1	7	47: 1.8e-03 87: 3.5e-03 127: 3.3e-07 167: 3.9e-04 207: 3.0e-09 247: 1.9e-04 287: 7.6e-05	DG247_RS15155	SAMEA4374366_02959	WP_000449154.1	GGDEF domain-containing protein	188546	190126	+	153	527	526	372	0.705882	438	0.83112	0	755	42.8	1.3e-13	7.8e-11	0.9996	7	42: 6.0e-05 82: 1.3e-03 122: 3.2e-06 162: 8.7e-03 202: 3.0e-04 242: 9.1e-03 282: 2.6e-04
GCF_900324425.1_48853_H01	Vibrio cholerae strain 4295STDY6534232	NZ_LT992489.1	DG176_RS18120	SAMEA4374367_03476	WP_000361589.1	hypothetical protein	719575	721062	+	662	499	495	331	0.663327	405	0.811623	0	689	68.7	2.1e-21	1.3e-18	1	7	47: 1.8e-03 87: 3.5e-03 127: 3.3e-07 167: 3.9e-04 207: 3.0e-09 247: 1.9e-04 287: 7.6e-05	DG176_RS18125	SAMEA4374367_03477	WP_000449154.1	GGDEF domain-containing protein	721043	722623	+	663	527	526	372	0.705882	438	0.83112	0	755	42.8	1.3e-13	7.8e-11	0.9996	7	42: 6.0e-05 82: 1.3e-03 122: 3.2e-06 162: 8.7e-03 202: 3.0e-04 242: 9.1e-03 282: 2.6e-04
GCF_900324455.1_48853_A02	Vibrio cholerae strain 4295STDY6534248	NZ_LT992493.1	DG169_RS19425	SAMEA4374368_03722	WP_000361589.1	hypothetical protein	1001994	1003481	-	904	499	495	331	0.663327	405	0.811623	0	689	68.7	2.1e-21	1.3e-18	1	7	47: 1.8e-03 87: 3.5e-03 127: 3.3e-07 167: 3.9e-04 207: 3.0e-09 247: 1.9e-04 287: 7.6e-05	DG169_RS19420	SAMEA4374368_03721	WP_000449154.1	GGDEF domain-containing protein	1000433	1002013	-	903	527	526	372	0.705882	438	0.83112	0	755	42.8	1.3e-13	7.8e-11	0.9996	7	42: 6.0e-05 82: 1.3e-03 122: 3.2e-06 162: 8.7e-03 202: 3.0e-04 242: 9.1e-03 282: 2.6e-04
GCF_002997215.1_ASM299721v1	Vibrio cholerae strain A1552	NZ_CP024868.1	VCA1552_RS14460	VCA1552_02838	WP_000361589.1	hypothetical protein	58244	59731	-	43	499	495	331	0.663327	405	0.811623	0	689	68.7	2.1e-21	1.3e-18	1	7	47: 1.8e-03 87: 3.5e-03 127: 3.3e-07 167: 3.9e-04 207: 3.0e-09 247: 1.9e-04 287: 7.6e-05	VCA1552_RS14455	VCA1552_02837	WP_000449154.1	GGDEF domain-containing protein	56683	58263	-	42	527	526	372	0.705882	438	0.83112	0	755	42.8	1.3e-13	7.8e-11	0.9996	7	42: 6.0e-05 82: 1.3e-03 122: 3.2e-06 162: 8.7e-03 202: 3.0e-04 242: 9.1e-03 282: 2.6e-04
GCF_002892855.1_ASM289285v1	Vibrio cholerae strain A1552	NZ_CP025937.1	C1H56_RS14450	C1H56_14450	WP_000361589.1	hypothetical protein	57594	59081	-	43	499	495	331	0.663327	405	0.811623	0	689	68.7	2.1e-21	1.3e-18	1	7	47: 1.8e-03 87: 3.5e-03 127: 3.3e-07 167: 3.9e-04 207: 3.0e-09 247: 1.9e-04 287: 7.6e-05	C1H56_RS14445	C1H56_14445	WP_000449154.1	GGDEF domain-containing protein	56033	57613	-	42	527	526	372	0.705882	438	0.83112	0	755	42.8	1.3e-13	7.8e-11	0.9996	7	42: 6.0e-05 82: 1.3e-03 122: 3.2e-06 162: 8.7e-03 202: 3.0e-04 242: 9.1e-03 282: 2.6e-04
GCF_003097695.1_ASM309769v1	Vibrio cholerae strain A1552	NZ_CP028895.1	A1552VC_RS14470	A1552VC_A02842	WP_000361589.1	hypothetical protein	60441	61928	-	45	499	495	331	0.663327	405	0.811623	0	689	68.7	2.1e-21	1.3e-18	1	7	47: 1.8e-03 87: 3.5e-03 127: 3.3e-07 167: 3.9e-04 207: 3.0e-09 247: 1.9e-04 287: 7.6e-05	A1552VC_RS14465	A1552VC_A02841	WP_000449154.1	GGDEF domain-containing protein	58880	60460	-	44	527	526	372	0.705882	438	0.83112	0	755	42.8	1.3e-13	7.8e-11	0.9996	7	42: 6.0e-05 82: 1.3e-03 122: 3.2e-06 162: 8.7e-03 202: 3.0e-04 242: 9.1e-03 282: 2.6e-04
GCF_017948285.1_ASM1794828v1	Vibrio cholerae strain A1552	NZ_CP072848.1	J9265_RS13990	J9265_13990	WP_000361589.1	hypothetical protein	60441	61928	-	45	499	495	331	0.663327	405	0.811623	0	689	68.7	2.1e-21	1.3e-18	1	7	47: 1.8e-03 87: 3.5e-03 127: 3.3e-07 167: 3.9e-04 207: 3.0e-09 247: 1.9e-04 287: 7.6e-05	J9265_RS13985	J9265_13985	WP_000449154.1	GGDEF domain-containing protein	58880	60460	-	44	527	526	372	0.705882	438	0.83112	0	755	42.8	1.3e-13	7.8e-11	0.9996	7	42: 6.0e-05 82: 1.3e-03 122: 3.2e-06 162: 8.7e-03 202: 3.0e-04 242: 9.1e-03 282: 2.6e-04
GCF_001250235.2_5174_7_8_v2	Vibrio cholerae strain A19	NZ_LT907990.1	ALC86_RS14100	.	WP_000361589.1	hypothetical protein	58143	59630	-	43	499	495	331	0.663327	405	0.811623	0	689	68.7	2.1e-21	1.3e-18	1	7	47: 1.8e-03 87: 3.5e-03 127: 3.3e-07 167: 3.9e-04 207: 3.0e-09 247: 1.9e-04 287: 7.6e-05	ALC86_RS14095	.	WP_000449154.1	GGDEF domain-containing protein	56582	58162	-	42	527	526	372	0.705882	438	0.83112	0	755	42.8	1.3e-13	7.8e-11	0.9996	7	42: 6.0e-05 82: 1.3e-03 122: 3.2e-06 162: 8.7e-03 202: 3.0e-04 242: 9.1e-03 282: 2.6e-04
GCF_001887395.1_ASM188739v1	Vibrio cholerae strain C5	NZ_CP013302.1	ASZ80_RS14425	ASZ80_02855	WP_000361589.1	hypothetical protein	58143	59630	-	43	499	495	331	0.663327	405	0.811623	0	689	68.7	2.1e-21	1.3e-18	1	7	47: 1.8e-03 87: 3.5e-03 127: 3.3e-07 167: 3.9e-04 207: 3.0e-09 247: 1.9e-04 287: 7.6e-05	ASZ80_RS14420	ASZ80_02854	WP_000449154.1	GGDEF domain-containing protein	56582	58162	-	42	527	526	372	0.705882	438	0.83112	0	755	42.8	1.3e-13	7.8e-11	0.9996	7	42: 6.0e-05 82: 1.3e-03 122: 3.2e-06 162: 8.7e-03 202: 3.0e-04 242: 9.1e-03 282: 2.6e-04
GCF_034008175.1_ASM3400817v1	Vibrio cholerae strain CMUL 009	NZ_CP134061.1	RI633_RS18560	RI633_18560	WP_000361589.1	hypothetical protein	1001002	1002489	+	917	499	495	331	0.663327	405	0.811623	0	689	68.7	2.1e-21	1.3e-18	1	7	47: 1.8e-03 87: 3.5e-03 127: 3.3e-07 167: 3.9e-04 207: 3.0e-09 247: 1.9e-04 287: 7.6e-05	RI633_RS18565	RI633_18565	WP_000449154.1	GGDEF domain-containing protein	1002470	1004050	+	918	527	526	372	0.705882	438	0.83112	0	755	42.8	1.3e-13	7.8e-11	0.9996	7	42: 6.0e-05 82: 1.3e-03 122: 3.2e-06 162: 8.7e-03 202: 3.0e-04 242: 9.1e-03 282: 2.6e-04
GCF_937000105.1_CNRVC190243	Vibrio cholerae strain CNRVC190243 isolate YE-NCPHL-19014-PI	NZ_OW443148.1	OC617_RS14295	CNRVC190243H_02856	WP_000361589.1	hypothetical protein	103252	104739	-	80	499	495	331	0.663327	405	0.811623	0	689	68.7	2.1e-21	1.3e-18	1	7	47: 1.8e-03 87: 3.5e-03 127: 3.3e-07 167: 3.9e-04 207: 3.0e-09 247: 1.9e-04 287: 7.6e-05	OC617_RS14290	CNRVC190243H_02855	WP_000449154.1	GGDEF domain-containing protein	101691	103271	-	79	527	526	372	0.705882	438	0.83112	0	755	42.8	1.3e-13	7.8e-11	0.9996	7	42: 6.0e-05 82: 1.3e-03 122: 3.2e-06 162: 8.7e-03 202: 3.0e-04 242: 9.1e-03 282: 2.6e-04
GCF_001887455.1_ASM188745v1	Vibrio cholerae strain CRC1106	NZ_CP013306.1	ASZ81_RS14450	ASZ81_02855	WP_000361589.1	hypothetical protein	58143	59630	-	43	499	495	331	0.663327	405	0.811623	0	689	68.7	2.1e-21	1.3e-18	1	7	47: 1.8e-03 87: 3.5e-03 127: 3.3e-07 167: 3.9e-04 207: 3.0e-09 247: 1.9e-04 287: 7.6e-05	ASZ81_RS14445	ASZ81_02854	WP_000449154.1	GGDEF domain-containing protein	56582	58162	-	42	527	526	372	0.705882	438	0.83112	0	755	42.8	1.3e-13	7.8e-11	0.9996	7	42: 6.0e-05 82: 1.3e-03 122: 3.2e-06 162: 8.7e-03 202: 3.0e-04 242: 9.1e-03 282: 2.6e-04
GCF_001887435.1_ASM188743v1	Vibrio cholerae strain CRC711	NZ_CP013304.1	ASZ82_RS14410	ASZ82_02845	WP_000361589.1	hypothetical protein	58143	59630	-	43	499	495	331	0.663327	405	0.811623	0	689	68.7	2.1e-21	1.3e-18	1	7	47: 1.8e-03 87: 3.5e-03 127: 3.3e-07 167: 3.9e-04 207: 3.0e-09 247: 1.9e-04 287: 7.6e-05	ASZ82_RS14405	ASZ82_02844	WP_000449154.1	GGDEF domain-containing protein	56582	58162	-	42	527	526	372	0.705882	438	0.83112	0	755	42.8	1.3e-13	7.8e-11	0.9996	7	42: 6.0e-05 82: 1.3e-03 122: 3.2e-06 162: 8.7e-03 202: 3.0e-04 242: 9.1e-03 282: 2.6e-04
GCF_030718745.1_ASM3071874v1	Vibrio cholerae strain DRC052	NZ_CP132188.1	Q9L37_RS14190	Q9L37_14190	WP_000361589.1	hypothetical protein	46995	48482	+	42	499	495	331	0.663327	405	0.811623	0	689	68.7	2.1e-21	1.3e-18	1	7	47: 1.8e-03 87: 3.5e-03 127: 3.3e-07 167: 3.9e-04 207: 3.0e-09 247: 1.9e-04 287: 7.6e-05	Q9L37_RS14195	Q9L37_14195	WP_000449154.1	GGDEF domain-containing protein	48463	50043	+	43	527	526	372	0.705882	438	0.83112	0	755	42.8	1.3e-13	7.8e-11	0.9996	7	42: 6.0e-05 82: 1.3e-03 122: 3.2e-06 162: 8.7e-03 202: 3.0e-04 242: 9.1e-03 282: 2.6e-04
GCF_030718765.1_ASM3071876v1	Vibrio cholerae strain DRC072	NZ_CP132183.1	Q9L39_RS18695	Q9L39_18695	WP_000361589.1	hypothetical protein	1000161	1001648	+	921	499	495	331	0.663327	405	0.811623	0	689	68.7	2.1e-21	1.3e-18	1	7	47: 1.8e-03 87: 3.5e-03 127: 3.3e-07 167: 3.9e-04 207: 3.0e-09 247: 1.9e-04 287: 7.6e-05	Q9L39_RS18700	Q9L39_18700	WP_000449154.1	GGDEF domain-containing protein	1001629	1003209	+	922	527	526	372	0.705882	438	0.83112	0	755	42.8	1.3e-13	7.8e-11	0.9996	7	42: 6.0e-05 82: 1.3e-03 122: 3.2e-06 162: 8.7e-03 202: 3.0e-04 242: 9.1e-03 282: 2.6e-04
GCF_030718785.1_ASM3071878v1	Vibrio cholerae strain DRC187	NZ_CP132189.1	Q9L40_RS04960	Q9L40_04960	WP_000361577.1	hypothetical protein	1028354	1029841	+	933	499	495	331	0.663327	400	0.801603	0	695	67	6.6e-21	3.9e-18	1	7	47: 1.8e-03 87: 3.5e-03 127: 3.3e-07 167: 3.9e-04 207: 3.0e-09 247: 5.9e-04 287: 7.6e-05	Q9L40_RS04965	Q9L40_04965	WP_305799802.1	GGDEF domain-containing protein	1029822	1031402	+	934	527	526	373	0.70778	438	0.83112	0	756	42.8	1.3e-13	7.8e-11	0.9996	7	42: 2.7e-05 82: 1.3e-03 122: 1.3e-05 162: 6.0e-03 202: 4.0e-04 242: 4.8e-03 282: 2.6e-04
GCF_030718725.1_ASM3071872v1	Vibrio cholerae strain DRC193A	NZ_CP132181.1	Q9L38_RS14175	Q9L38_14175	WP_000361589.1	hypothetical protein	58454	59941	-	44	499	495	331	0.663327	405	0.811623	0	689	68.7	2.1e-21	1.3e-18	1	7	47: 1.8e-03 87: 3.5e-03 127: 3.3e-07 167: 3.9e-04 207: 3.0e-09 247: 1.9e-04 287: 7.6e-05	Q9L38_RS14170	Q9L38_14170	WP_000449154.1	GGDEF domain-containing protein	56893	58473	-	43	527	526	372	0.705882	438	0.83112	0	755	42.8	1.3e-13	7.8e-11	0.9996	7	42: 6.0e-05 82: 1.3e-03 122: 3.2e-06 162: 8.7e-03 202: 3.0e-04 242: 9.1e-03 282: 2.6e-04
GCF_001887495.1_ASM188749v1	Vibrio cholerae strain E1162	NZ_CP013310.1	ASZ87_RS15150	ASZ87_02929	WP_000361589.1	hypothetical protein	189008	190495	-	157	499	495	331	0.663327	405	0.811623	0	689	68.7	2.1e-21	1.3e-18	1	7	47: 1.8e-03 87: 3.5e-03 127: 3.3e-07 167: 3.9e-04 207: 3.0e-09 247: 1.9e-04 287: 7.6e-05	ASZ87_RS15145	ASZ87_02928	WP_000449154.1	GGDEF domain-containing protein	187447	189027	-	156	527	526	372	0.705882	438	0.83112	0	755	42.8	1.3e-13	7.8e-11	0.9996	7	42: 6.0e-05 82: 1.3e-03 122: 3.2e-06 162: 8.7e-03 202: 3.0e-04 242: 9.1e-03 282: 2.6e-04
GCF_003719755.1_ASM371975v1	Vibrio cholerae strain E4	NZ_CP033513.1	EEL44_RS02775	EEL44_02775	WP_000361589.1	hypothetical protein	477023	478510	+	468	499	495	331	0.663327	405	0.811623	0	689	68.7	2.1e-21	1.3e-18	1	7	47: 1.8e-03 87: 3.5e-03 127: 3.3e-07 167: 3.9e-04 207: 3.0e-09 247: 1.9e-04 287: 7.6e-05	EEL44_RS02780	EEL44_02780	WP_000449154.1	GGDEF domain-containing protein	478491	480071	+	469	527	526	372	0.705882	438	0.83112	0	755	42.8	1.3e-13	7.8e-11	0.9996	7	42: 6.0e-05 82: 1.3e-03 122: 3.2e-06 162: 8.7e-03 202: 3.0e-04 242: 9.1e-03 282: 2.6e-04
GCF_002749635.1_ASM274963v1	Vibrio cholerae strain E7946	NZ_CP024163.1	CSW01_RS14335	CSW01_14290	WP_000361589.1	hypothetical protein	58143	59630	-	43	499	495	331	0.663327	405	0.811623	0	689	68.7	2.1e-21	1.3e-18	1	7	47: 1.8e-03 87: 3.5e-03 127: 3.3e-07 167: 3.9e-04 207: 3.0e-09 247: 1.9e-04 287: 7.6e-05	CSW01_RS14330	CSW01_14285	WP_000449154.1	GGDEF domain-containing protein	56582	58162	-	42	527	526	372	0.705882	438	0.83112	0	755	42.8	1.3e-13	7.8e-11	0.9996	7	42: 6.0e-05 82: 1.3e-03 122: 3.2e-06 162: 8.7e-03 202: 3.0e-04 242: 9.1e-03 282: 2.6e-04
GCF_001887655.1_ASM188765v1	Vibrio cholerae strain E9120	NZ_CP013314.1	ASZ79_RS14360	ASZ79_02826	WP_000361589.1	hypothetical protein	58143	59630	-	43	499	495	331	0.663327	405	0.811623	0	689	68.7	2.1e-21	1.3e-18	1	7	47: 1.8e-03 87: 3.5e-03 127: 3.3e-07 167: 3.9e-04 207: 3.0e-09 247: 1.9e-04 287: 7.6e-05	ASZ79_RS14355	ASZ79_02825	WP_000449154.1	GGDEF domain-containing protein	56582	58162	-	42	527	526	372	0.705882	438	0.83112	0	755	42.8	1.3e-13	7.8e-11	0.9996	7	42: 6.0e-05 82: 1.3e-03 122: 3.2e-06 162: 8.7e-03 202: 3.0e-04 242: 9.1e-03 282: 2.6e-04
GCF_009763825.1_ASM976382v1	Vibrio cholerae strain F9993	NZ_CP046841.1	GPY07_RS17695	.	WP_000361589.1	hypothetical protein	662330	663817	+	622	499	495	331	0.663327	405	0.811623	0	689	68.7	2.1e-21	1.3e-18	1	7	47: 1.8e-03 87: 3.5e-03 127: 3.3e-07 167: 3.9e-04 207: 3.0e-09 247: 1.9e-04 287: 7.6e-05	GPY07_RS17700	.	WP_000449154.1	GGDEF domain-containing protein	663798	665378	+	623	527	526	372	0.705882	438	0.83112	0	755	42.8	1.3e-13	7.8e-11	0.9996	7	42: 6.0e-05 82: 1.3e-03 122: 3.2e-06 162: 8.7e-03 202: 3.0e-04 242: 9.1e-03 282: 2.6e-04
GCF_002073335.2_ASM207333v2	Vibrio cholerae strain FDAARGOS_223	NZ_CP020407.2	A6J62_RS00245	A6J62_00245	WP_000361589.1	hypothetical protein	52899	54386	+	47	499	495	331	0.663327	405	0.811623	0	689	68.7	2.1e-21	1.3e-18	1	7	47: 1.8e-03 87: 3.5e-03 127: 3.3e-07 167: 3.9e-04 207: 3.0e-09 247: 1.9e-04 287: 7.6e-05	A6J62_RS00250	A6J62_00250	WP_000449154.1	GGDEF domain-containing protein	54367	55947	+	48	527	526	372	0.705882	438	0.83112	0	755	42.8	1.3e-13	7.8e-11	0.9996	7	42: 6.0e-05 82: 1.3e-03 122: 3.2e-06 162: 8.7e-03 202: 3.0e-04 242: 9.1e-03 282: 2.6e-04
GCF_019458445.1_ASM1945844v1	Vibrio cholerae strain ICDC-VC3741	NZ_CP080466.1	K1T75_RS14775	.	WP_000361589.1	hypothetical protein	233825	235312	+	196	499	495	331	0.663327	405	0.811623	0	689	68.7	2.1e-21	1.3e-18	1	7	47: 1.8e-03 87: 3.5e-03 127: 3.3e-07 167: 3.9e-04 207: 3.0e-09 247: 1.9e-04 287: 7.6e-05	K1T75_RS14780	.	WP_000449154.1	GGDEF domain-containing protein	235293	236873	+	197	527	526	372	0.705882	438	0.83112	0	755	42.8	1.3e-13	7.8e-11	0.9996	7	42: 6.0e-05 82: 1.3e-03 122: 3.2e-06 162: 8.7e-03 202: 3.0e-04 242: 9.1e-03 282: 2.6e-04
GCF_019704235.1_ASM1970423v1	Vibrio cholerae strain IDH-03329	NZ_AP024554.1	K6J80_RS16725	.	WP_000361589.1	hypothetical protein	562981	564468	+	532	499	495	331	0.663327	405	0.811623	0	689	68.7	2.1e-21	1.3e-18	1	7	47: 1.8e-03 87: 3.5e-03 127: 3.3e-07 167: 3.9e-04 207: 3.0e-09 247: 1.9e-04 287: 7.6e-05	K6J80_RS16730	.	WP_000449154.1	GGDEF domain-containing protein	564449	566029	+	533	527	526	372	0.705882	438	0.83112	0	755	42.8	1.3e-13	7.8e-11	0.9996	7	42: 6.0e-05 82: 1.3e-03 122: 3.2e-06 162: 8.7e-03 202: 3.0e-04 242: 9.1e-03 282: 2.6e-04
GCF_019704255.1_ASM1970425v1	Vibrio cholerae strain IDH-03506	NZ_AP024556.1	K6J79_RS17605	.	WP_000361589.1	hypothetical protein	798353	799840	-	716	499	495	331	0.663327	405	0.811623	0	689	68.7	2.1e-21	1.3e-18	1	7	47: 1.8e-03 87: 3.5e-03 127: 3.3e-07 167: 3.9e-04 207: 3.0e-09 247: 1.9e-04 287: 7.6e-05	K6J79_RS17600	.	WP_000449154.1	GGDEF domain-containing protein	796792	798372	-	715	527	526	372	0.705882	438	0.83112	0	755	42.8	1.3e-13	7.8e-11	0.9996	7	42: 6.0e-05 82: 1.3e-03 122: 3.2e-06 162: 8.7e-03 202: 3.0e-04 242: 9.1e-03 282: 2.6e-04
GCF_030062725.1_ASM3006272v1	Vibrio cholerae strain MS84A	NZ_CP077061.1	J3992_RS15485	J3992_15470	WP_000361589.1	hypothetical protein	339256	340743	+	349	499	495	331	0.663327	405	0.811623	0	689	68.7	2.1e-21	1.3e-18	1	7	47: 1.8e-03 87: 3.5e-03 127: 3.3e-07 167: 3.9e-04 207: 3.0e-09 247: 1.9e-04 287: 7.6e-05	J3992_RS15490	J3992_15475	WP_000449154.1	GGDEF domain-containing protein	340724	342304	+	350	527	526	372	0.705882	438	0.83112	0	755	42.8	1.3e-13	7.8e-11	0.9996	7	42: 6.0e-05 82: 1.3e-03 122: 3.2e-06 162: 8.7e-03 202: 3.0e-04 242: 9.1e-03 282: 2.6e-04
GCF_024734685.1_ASM2473468v1	Vibrio cholerae strain N1252	NZ_CP102928.1	NW313_RS15910	.	WP_000361589.1	hypothetical protein	466096	467583	-	400	499	495	331	0.663327	405	0.811623	0	689	68.7	2.1e-21	1.3e-18	1	7	47: 1.8e-03 87: 3.5e-03 127: 3.3e-07 167: 3.9e-04 207: 3.0e-09 247: 1.9e-04 287: 7.6e-05	NW313_RS15905	.	WP_000449154.1	GGDEF domain-containing protein	464535	466115	-	399	527	526	372	0.705882	438	0.83112	0	755	42.8	1.3e-13	7.8e-11	0.9996	7	42: 6.0e-05 82: 1.3e-03 122: 3.2e-06 162: 8.7e-03 202: 3.0e-04 242: 9.1e-03 282: 2.6e-04
GCF_003063785.1_ASM306378v1	Vibrio cholerae strain N16961	NZ_CP028828.1	N16961_RS14230	N16961_VCA02786	WP_000361589.1	hypothetical protein	60456	61943	-	43	499	495	331	0.663327	405	0.811623	0	689	68.7	2.1e-21	1.3e-18	1	7	47: 1.8e-03 87: 3.5e-03 127: 3.3e-07 167: 3.9e-04 207: 3.0e-09 247: 1.9e-04 287: 7.6e-05	N16961_RS14225	N16961_VCA02785	WP_000449154.1	GGDEF domain-containing protein	58895	60475	-	42	527	526	372	0.705882	438	0.83112	0	755	42.8	1.3e-13	7.8e-11	0.9996	7	42: 6.0e-05 82: 1.3e-03 122: 3.2e-06 162: 8.7e-03 202: 3.0e-04 242: 9.1e-03 282: 2.6e-04
GCF_021431865.1_ASM2143186v1	Vibrio cholerae strain PanChol	NZ_CP090400.1	LZM82_RS14225	LZM82_14225	WP_000361589.1	hypothetical protein	139475	140962	+	114	499	495	331	0.663327	405	0.811623	0	689	68.7	2.1e-21	1.3e-18	1	7	47: 1.8e-03 87: 3.5e-03 127: 3.3e-07 167: 3.9e-04 207: 3.0e-09 247: 1.9e-04 287: 7.6e-05	LZM82_RS14230	LZM82_14230	WP_000449154.1	GGDEF domain-containing protein	140943	142523	+	115	527	526	372	0.705882	438	0.83112	0	755	42.8	1.3e-13	7.8e-11	0.9996	7	42: 6.0e-05 82: 1.3e-03 122: 3.2e-06 162: 8.7e-03 202: 3.0e-04 242: 9.1e-03 282: 2.6e-04
GCF_040412195.1_ASM4041219v1	Vibrio cholerae strain Sudan_2019_18	NZ_CP152070.1	AAGT87_RS01455	AAGT87_01450	WP_000361589.1	hypothetical protein	298851	300338	+	278	499	495	331	0.663327	405	0.811623	0	689	68.7	2.1e-21	1.3e-18	1	7	47: 1.8e-03 87: 3.5e-03 127: 3.3e-07 167: 3.9e-04 207: 3.0e-09 247: 1.9e-04 287: 7.6e-05	AAGT87_RS01460	AAGT87_01455	WP_000449154.1	GGDEF domain-containing protein	300319	301899	+	279	527	526	372	0.705882	438	0.83112	0	755	42.8	1.3e-13	7.8e-11	0.9996	7	42: 6.0e-05 82: 1.3e-03 122: 3.2e-06 162: 8.7e-03 202: 3.0e-04 242: 9.1e-03 282: 2.6e-04
GCF_003574155.1_ASM357415v1	Vibrio cholerae strain V060002	NZ_AP018677.1	V060002_RS09385	V060002_01753	WP_000361590.1	hypothetical protein	1855437	1856924	+	1691	499	495	331	0.663327	405	0.811623	0	691	67.4	5.2e-21	3e-18	1	7	47: 1.8e-03 87: 3.5e-03 127: 3.3e-07 167: 3.9e-04 207: 3.0e-09 247: 1.9e-04 287: 1.8e-04	V060002_RS09390	V060002_01754	WP_000449154.1	GGDEF domain-containing protein	1856905	1858485	+	1692	527	526	372	0.705882	438	0.83112	0	755	42.8	1.3e-13	7.8e-11	0.9996	7	42: 6.0e-05 82: 1.3e-03 122: 3.2e-06 162: 8.7e-03 202: 3.0e-04 242: 9.1e-03 282: 2.6e-04
GCF_013462495.1_ASM1346249v1	Vibrio cholerae strain VC1374	NZ_CP040173.1	FDZ90_RS17475	FDZ90_18025	WP_000361589.1	hypothetical protein	636116	637603	-	536	499	495	331	0.663327	405	0.811623	0	689	68.7	2.1e-21	1.3e-18	1	7	47: 1.8e-03 87: 3.5e-03 127: 3.3e-07 167: 3.9e-04 207: 3.0e-09 247: 1.9e-04 287: 7.6e-05	FDZ90_RS17470	FDZ90_18020	WP_000449154.1	GGDEF domain-containing protein	634555	636135	-	535	527	526	372	0.705882	438	0.83112	0	755	42.8	1.3e-13	7.8e-11	0.9996	7	42: 6.0e-05 82: 1.3e-03 122: 3.2e-06 162: 8.7e-03 202: 3.0e-04 242: 9.1e-03 282: 2.6e-04
GCF_034008165.1_ASM3400816v1	Vibrio cholerae strain VIC11-A	NZ_CP134057.1	RI644_RS01990	RI644_01990	WP_000361589.1	hypothetical protein	378725	380212	+	383	499	495	331	0.663327	405	0.811623	0	689	68.7	2.1e-21	1.3e-18	1	7	47: 1.8e-03 87: 3.5e-03 127: 3.3e-07 167: 3.9e-04 207: 3.0e-09 247: 1.9e-04 287: 7.6e-05	RI644_RS01995	RI644_01995	WP_000449154.1	GGDEF domain-containing protein	380193	381773	+	384	527	526	372	0.705882	438	0.83112	0	755	42.8	1.3e-13	7.8e-11	0.9996	7	42: 6.0e-05 82: 1.3e-03 122: 3.2e-06 162: 8.7e-03 202: 3.0e-04 242: 9.1e-03 282: 2.6e-04
GCF_019048845.1_ASM1904884v1	Vibrio mimicus strain Y4	NZ_CP077425.1	KSS82_RS03070	KSS82_03070	WP_217009639.1	hypothetical protein	644077	645561	+	593	499	494	331	0.663327	408	0.817635	0	704	61.6	2.8e-19	1.7e-16	1	7	47: 4.9e-05 87: 2.1e-03 127: 1.2e-05 167: 5.2e-04 207: 1.4e-08 247: 3.2e-04 287: 1.6e-03	KSS82_RS03075	KSS82_03075	WP_217009038.1	GGDEF domain-containing protein	645545	647125	+	594	527	526	374	0.709677	434	0.823529	0	756	40.7	5.6e-13	3.3e-10	0.9992	7	42: 6.0e-05 82: 1.3e-03 122: 3.2e-06 162: 1.1e-02 202: 3.0e-04 242: 4.1e-03 282: 1.8e-03
GCF_900538065.1_59617_E01	Vibrio paracholerae strain NCTC 30	NZ_LS997868.1	D5R51_RS14230	SAMEA104470976_02827	WP_162892159.1	hypothetical protein	120262	121749	+	105	499	495	331	0.663327	400	0.801603	0	696	65.4	2.1e-20	1.2e-17	1	7	47: 1.8e-03 87: 3.5e-03 127: 1.0e-06 167: 3.9e-04 207: 3.0e-09 247: 5.9e-04 287: 7.6e-05	D5R51_RS14235	SAMEA104470976_02828	WP_119091763.1	GGDEF domain-containing protein	121730	123310	+	106	527	526	374	0.709677	439	0.833017	0	758	42.1	2.1e-13	1.2e-10	0.9995	7	42: 6.0e-05 82: 1.3e-03 122: 1.3e-05 162: 4.1e-03 202: 4.0e-04 242: 4.8e-03 282: 2.6e-04
GCF_009763865.1_ASM976386v1	Vibrio metoecus strain 06-2478	NZ_CP046818.1	GPX95_RS15880	.	WP_055027949.1	hypothetical protein	589929	591416	+	470	499	495	330	0.661323	398	0.797595	0	697	64.7	3.3e-20	1.9e-17	1	7	47: 3.3e-04 87: 2.1e-03 127: 3.3e-07 167: 5.5e-04 207: 1.4e-08 247: 4.0e-04 287: 7.5e-04	GPX95_RS15885	.	WP_000449210.1	GGDEF domain-containing protein	591397	592977	+	471	527	526	379	0.719165	439	0.833017	0	761	42.8	1.3e-13	7.9e-11	0.9996	7	42: 6.0e-05 82: 7.4e-04 122: 4.1e-06 162: 4.1e-03 202: 2.3e-04 242: 4.1e-03 282: 1.8e-03
GCF_009665275.1_ASM966527v1	Vibrio metoecus strain 08-2459	NZ_CP035689.1	EWA65_RS18205	.	WP_055027949.1	hypothetical protein	990461	991948	-	883	499	495	330	0.661323	398	0.797595	0	697	64.7	3.3e-20	1.9e-17	1	7	47: 3.3e-04 87: 2.1e-03 127: 3.3e-07 167: 5.5e-04 207: 1.4e-08 247: 4.0e-04 287: 7.5e-04	EWA65_RS18200	.	WP_000449210.1	GGDEF domain-containing protein	988900	990480	-	882	527	526	379	0.719165	439	0.833017	0	761	42.8	1.3e-13	7.9e-11	0.9996	7	42: 6.0e-05 82: 7.4e-04 122: 4.1e-06 162: 4.1e-03 202: 2.3e-04 242: 4.1e-03 282: 1.8e-03
GCF_009763905.1_ASM976390v1	Vibrio metoecus strain 2011V-1015	NZ_CP046819.1	GPY06_RS02935	.	WP_055027949.1	hypothetical protein	558001	559488	-	520	499	495	330	0.661323	398	0.797595	0	697	64.7	3.3e-20	1.9e-17	1	7	47: 3.3e-04 87: 2.1e-03 127: 3.3e-07 167: 5.5e-04 207: 1.4e-08 247: 4.0e-04 287: 7.5e-04	GPY06_RS02930	.	WP_000449210.1	GGDEF domain-containing protein	556440	558020	-	519	527	526	379	0.719165	439	0.833017	0	761	42.8	1.3e-13	7.9e-11	0.9996	7	42: 6.0e-05 82: 7.4e-04 122: 4.1e-06 162: 4.1e-03 202: 2.3e-04 242: 4.1e-03 282: 1.8e-03
GCF_030580635.1_ASM3058063v1	Vibrio metoecus strain ZF102	NZ_CP129422.1	QYQ96_RS17965	QYQ96_17975	WP_055027949.1	hypothetical protein	913801	915288	-	836	499	495	330	0.661323	398	0.797595	0	697	64.7	3.3e-20	1.9e-17	1	7	47: 3.3e-04 87: 2.1e-03 127: 3.3e-07 167: 5.5e-04 207: 1.4e-08 247: 4.0e-04 287: 7.5e-04	QYQ96_RS17960	QYQ96_17970	WP_000449210.1	GGDEF domain-containing protein	912240	913820	-	835	527	526	379	0.719165	439	0.833017	0	761	42.8	1.3e-13	7.9e-11	0.9996	7	42: 6.0e-05 82: 7.4e-04 122: 4.1e-06 162: 4.1e-03 202: 2.3e-04 242: 4.1e-03 282: 1.8e-03
GCF_004328575.1_ASM432857v1	Vibrio cholerae strain 20000	NZ_CP036500.1	EZZ25_RS13970	EZZ25_13970	WP_000361583.1	hypothetical protein	37134	38621	-	29	499	495	329	0.659319	399	0.799599	0	693	68.2	2.9e-21	1.7e-18	1	7	47: 1.8e-03 87: 3.5e-03 127: 3.3e-07 167: 3.9e-04 207: 3.0e-09 247: 1.9e-04 287: 1.0e-04	EZZ25_RS13965	EZZ25_13965	WP_000449153.1	GGDEF domain-containing protein	35573	37153	-	28	527	526	373	0.70778	439	0.833017	0	758	44.4	4.5e-14	2.6e-11	0.9998	7	42: 6.0e-05 82: 1.3e-03 122: 2.6e-06 162: 6.0e-03 202: 3.0e-04 242: 4.8e-03 282: 2.6e-04
GCF_009665255.1_ASM966525v1	Vibrio metoecus strain 2011V-1169	NZ_CP035687.1	EPB59_RS16480	.	WP_195707190.1	hypothetical protein	669109	670596	+	589	499	495	329	0.659319	396	0.793587	0	696	65.2	2.4e-20	1.4e-17	1	7	47: 3.3e-04 87: 2.1e-03 127: 3.3e-07 167: 5.5e-04 207: 1.4e-08 247: 4.0e-04 287: 5.4e-04	EPB59_RS16485	.	WP_154173909.1	GGDEF domain-containing protein	670577	672157	+	590	527	526	376	0.713472	440	0.834915	0	758	43.7	6.8e-14	4e-11	0.9997	7	42: 6.0e-05 82: 7.4e-04 122: 3.6e-06 162: 4.1e-03 202: 2.3e-04 242: 5.8e-03 282: 7.5e-04
GCF_009764005.1_ASM976400v1	Vibrio mimicus strain 06-2455	NZ_CP046824.1	GPY13_RS14565	.	WP_000361594.1	hypothetical protein	126391	127878	-	92	499	495	329	0.659319	402	0.805611	0	684	68.5	2.3e-21	1.4e-18	1	7	47: 1.5e-04 87: 2.0e-03 127: 4.8e-07 167: 1.2e-04 207: 1.9e-08 247: 2.0e-04 287: 5.3e-04	GPY13_RS14560	.	WP_000449160.1	GGDEF domain-containing protein	124830	126410	-	91	527	526	373	0.70778	439	0.833017	0	754	39.6	1.2e-12	6.9e-10	0.9989	7	42: 6.0e-05 82: 1.5e-03 122: 1.3e-05 162: 6.7e-03 202: 8.9e-04 242: 2.9e-03 282: 6.1e-04
GCF_009763965.1_ASM976396v1	Vibrio mimicus strain 07-2442	NZ_CP046826.1	GPY05_RS15545	.	WP_199247019.1	hypothetical protein	315332	316819	+	269	499	495	329	0.659319	402	0.805611	0	684	69.7	1e-21	5.9e-19	1	7	47: 6.5e-05 87: 2.0e-03 127: 4.8e-07 167: 1.2e-04 207: 1.9e-08 247: 2.0e-04 287: 5.3e-04	GPY05_RS15550	.	WP_000449161.1	GGDEF domain-containing protein	316800	318380	+	270	527	526	372	0.705882	439	0.833017	0	755	39	1.8e-12	1.1e-09	0.9986	7	42: 6.0e-05 82: 1.5e-03 122: 1.3e-05 162: 6.7e-03 202: 8.9e-04 242: 4.6e-03 282: 6.1e-04
GCF_009665195.1_ASM966519v1	Vibrio mimicus strain 2011V-1073	NZ_CP035683.1	ET951_RS19180	.	WP_000361594.1	hypothetical protein	960913	962400	+	879	499	495	329	0.659319	402	0.805611	0	684	68.5	2.3e-21	1.4e-18	1	7	47: 1.5e-04 87: 2.0e-03 127: 4.8e-07 167: 1.2e-04 207: 1.9e-08 247: 2.0e-04 287: 5.3e-04	ET951_RS19185	.	WP_022578594.1	GGDEF domain-containing protein	962381	963961	+	880	527	526	373	0.70778	439	0.833017	0	755	39.6	1.2e-12	6.9e-10	0.9989	7	42: 6.0e-05 82: 1.5e-03 122: 1.3e-05 162: 6.7e-03 202: 8.9e-04 242: 2.9e-03 282: 6.1e-04
GCF_009764025.1_ASM976402v1	Vibrio mimicus strain F9458	NZ_CP046847.1	GPY12_RS14625	.	WP_000361594.1	hypothetical protein	3505	4992	+	4	499	495	329	0.659319	402	0.805611	0	684	68.5	2.3e-21	1.4e-18	1	7	47: 1.5e-04 87: 2.0e-03 127: 4.8e-07 167: 1.2e-04 207: 1.9e-08 247: 2.0e-04 287: 5.3e-04	GPY12_RS14630	.	WP_000449160.1	GGDEF domain-containing protein	4973	6553	+	5	527	526	373	0.70778	439	0.833017	0	754	39.6	1.2e-12	6.9e-10	0.9989	7	42: 6.0e-05 82: 1.5e-03 122: 1.3e-05 162: 6.7e-03 202: 8.9e-04 242: 2.9e-03 282: 6.1e-04
GCF_001558475.2_ASM155847v2	Vibrio mimicus strain FDAARGOS_112	NZ_CP014042.2	AL543_RS01570	AL543_01535	WP_061050904.1	hypothetical protein	362134	363621	-	299	499	495	329	0.659319	403	0.807615	0	684	68.5	2.3e-21	1.4e-18	1	7	47: 1.5e-04 87: 2.0e-03 127: 4.8e-07 167: 1.2e-04 207: 1.9e-08 247: 2.0e-04 287: 5.3e-04	AL543_RS01565	AL543_01530	WP_000449160.1	GGDEF domain-containing protein	360573	362153	-	298	527	526	373	0.70778	439	0.833017	0	754	39.6	1.2e-12	6.9e-10	0.9989	7	42: 6.0e-05 82: 1.5e-03 122: 1.3e-05 162: 6.7e-03 202: 8.9e-04 242: 2.9e-03 282: 6.1e-04
GCF_001683415.1_ASM168341v1	Vibrio cholerae 2740-80	NZ_CP016325.1	BBB50_RS14160	BBB50_14160	WP_000361580.1	hypothetical protein	57624	59111	-	43	499	495	328	0.657315	399	0.799599	0	691	68.7	2.1e-21	1.3e-18	1	7	47: 1.8e-03 87: 3.5e-03 127: 3.3e-07 167: 3.9e-04 207: 3.0e-09 247: 1.9e-04 287: 7.6e-05	BBB50_RS14155	BBB50_14155	WP_000449154.1	GGDEF domain-containing protein	56063	57643	-	42	527	526	372	0.705882	438	0.83112	0	755	42.8	1.3e-13	7.8e-11	0.9996	7	42: 6.0e-05 82: 1.3e-03 122: 3.2e-06 162: 8.7e-03 202: 3.0e-04 242: 9.1e-03 282: 2.6e-04
GCF_000021605.1_ASM2160v1	Vibrio cholerae M66-2	NC_012580.1	VCM66_RS13560	VCM66_A0048	WP_000361580.1	hypothetical protein	58136	59623	-	43	499	495	328	0.657315	399	0.799599	0	691	68.7	2.1e-21	1.3e-18	1	7	47: 1.8e-03 87: 3.5e-03 127: 3.3e-07 167: 3.9e-04 207: 3.0e-09 247: 1.9e-04 287: 7.6e-05	VCM66_RS13555	VCM66_A0047	WP_000449154.1	GGDEF domain-containing protein	56575	58155	-	42	527	526	372	0.705882	438	0.83112	0	755	42.8	1.3e-13	7.8e-11	0.9996	7	42: 6.0e-05 82: 1.3e-03 122: 3.2e-06 162: 8.7e-03 202: 3.0e-04 242: 9.1e-03 282: 2.6e-04
GCF_000829215.1_ASM82921v1	Vibrio cholerae MS6	NZ_AP014525.1	MS6_RS13780	MS6_A0038	WP_000361580.1	hypothetical protein	51576	53063	-	37	499	495	328	0.657315	399	0.799599	0	691	68.7	2.1e-21	1.3e-18	1	7	47: 1.8e-03 87: 3.5e-03 127: 3.3e-07 167: 3.9e-04 207: 3.0e-09 247: 1.9e-04 287: 7.6e-05	MS6_RS13775	MS6_A0037	WP_000449154.1	GGDEF domain-containing protein	50015	51595	-	36	527	526	372	0.705882	438	0.83112	0	755	42.8	1.3e-13	7.8e-11	0.9996	7	42: 6.0e-05 82: 1.3e-03 122: 3.2e-06 162: 8.7e-03 202: 3.0e-04 242: 9.1e-03 282: 2.6e-04
GCF_009938115.1_ASM993811v1	Vibrio cholerae O1 strain AAS91	NZ_CP042300.1	FKV26_RS13860	FKV26_14280	WP_000361580.1	hypothetical protein	94366	95853	+	80	499	495	328	0.657315	399	0.799599	0	691	68.7	2.1e-21	1.3e-18	1	7	47: 1.8e-03 87: 3.5e-03 127: 3.3e-07 167: 3.9e-04 207: 3.0e-09 247: 1.9e-04 287: 7.6e-05	FKV26_RS13865	FKV26_14285	WP_000449151.1	GGDEF domain-containing protein	95834	97414	+	81	527	526	372	0.705882	439	0.833017	0	757	43.6	7.6e-14	4.5e-11	0.9997	7	42: 6.0e-05 82: 1.3e-03 122: 3.2e-06 162: 8.7e-03 202: 3.0e-04 242: 4.8e-03 282: 2.6e-04
GCF_018336415.1_ASM1833641v1	Vibrio cholerae O37 strain ATCC 25872	NZ_CP047306.1	GTH07_RS13600	GTH07_13600	WP_000361580.1	hypothetical protein	60444	61931	-	45	499	495	328	0.657315	399	0.799599	0	691	68.7	2.1e-21	1.3e-18	1	7	47: 1.8e-03 87: 3.5e-03 127: 3.3e-07 167: 3.9e-04 207: 3.0e-09 247: 1.9e-04 287: 7.6e-05	GTH07_RS13595	GTH07_13595	WP_000449151.1	GGDEF domain-containing protein	58883	60463	-	44	527	526	372	0.705882	439	0.833017	0	757	43.6	7.6e-14	4.5e-11	0.9997	7	42: 6.0e-05 82: 1.3e-03 122: 3.2e-06 162: 8.7e-03 202: 3.0e-04 242: 4.8e-03 282: 2.6e-04
GCF_900185995.1_BK1071	Vibrio cholerae str. BC1071	NZ_LT897798.1	VCBK1071_RS14400	VCBK1071_02814	WP_000361580.1	hypothetical protein	93343	94830	-	77	499	495	328	0.657315	399	0.799599	0	691	68.7	2.1e-21	1.3e-18	1	7	47: 1.8e-03 87: 3.5e-03 127: 3.3e-07 167: 3.9e-04 207: 3.0e-09 247: 1.9e-04 287: 7.6e-05	VCBK1071_RS14395	VCBK1071_02813	WP_057568069.1	GGDEF domain-containing protein	91782	93362	-	76	527	526	373	0.70778	439	0.833017	0	758	44.4	4.5e-14	2.6e-11	0.9998	7	42: 6.0e-05 82: 1.3e-03 122: 2.6e-06 162: 6.0e-03 202: 3.0e-04 242: 4.8e-03 282: 2.6e-04
GCF_000969235.1_ASM96923v1	Vibrio cholerae strain 1154-74	NZ_CP010811.1	VAA049_RS09395	VAA049_1851	WP_000361580.1	hypothetical protein	2040543	2042030	+	1782	499	495	328	0.657315	399	0.799599	0	691	68.7	2.1e-21	1.3e-18	1	7	47: 1.8e-03 87: 3.5e-03 127: 3.3e-07 167: 3.9e-04 207: 3.0e-09 247: 1.9e-04 287: 7.6e-05	VAA049_RS09400	VAA049_1852	WP_001913642.1	GGDEF domain-containing protein	2042011	2043591	+	1783	527	526	373	0.70778	439	0.833017	0	758	44	5.5e-14	3.2e-11	0.9997	7	42: 6.0e-05 82: 1.3e-03 122: 3.2e-06 162: 6.0e-03 202: 3.0e-04 242: 4.8e-03 282: 2.6e-04
GCF_009763665.1_ASM976366v1	Vibrio cholerae strain 2011EL-1271	NZ_CP046838.1	GPY01_RS00410	.	WP_000361580.1	hypothetical protein	94453	95940	+	81	499	495	328	0.657315	399	0.799599	0	691	68.7	2.1e-21	1.3e-18	1	7	47: 1.8e-03 87: 3.5e-03 127: 3.3e-07 167: 3.9e-04 207: 3.0e-09 247: 1.9e-04 287: 7.6e-05	GPY01_RS00415	.	WP_123161692.1	GGDEF domain-containing protein	95921	97501	+	82	527	526	372	0.705882	437	0.829222	0	755	43.2	9.7e-14	5.7e-11	0.9997	7	42: 6.0e-05 82: 1.3e-03 122: 3.2e-06 162: 6.0e-03 202: 3.0e-04 242: 9.1e-03 282: 2.6e-04
GCF_000788715.2_ASM78871v2	Vibrio cholerae strain 2012Env-9	NZ_CP012997.1	NH62_RS00420	NH62_10079	WP_000361580.1	hypothetical protein	94366	95853	+	79	499	495	328	0.657315	399	0.799599	0	691	68.7	2.1e-21	1.3e-18	1	7	47: 1.8e-03 87: 3.5e-03 127: 3.3e-07 167: 3.9e-04 207: 3.0e-09 247: 1.9e-04 287: 7.6e-05	NH62_RS00425	NH62_10080	WP_000449151.1	GGDEF domain-containing protein	95834	97414	+	80	527	526	372	0.705882	439	0.833017	0	757	43.6	7.6e-14	4.5e-11	0.9997	7	42: 6.0e-05 82: 1.3e-03 122: 3.2e-06 162: 8.7e-03 202: 3.0e-04 242: 4.8e-03 282: 2.6e-04
GCF_009763065.1_ASM976306v1	Vibrio cholerae strain 2015V-1118	NZ_CP046750.1	GPX93_RS15460	.	WP_032477593.1	hypothetical protein	362902	364389	+	367	499	495	328	0.657315	398	0.797595	0	691	65.5	1.9e-20	1.1e-17	1	7	47: 1.8e-03 87: 3.5e-03 127: 3.3e-07 167: 3.9e-04 207: 3.0e-09 247: 1.9e-04 287: 6.8e-04	GPX93_RS15465	.	WP_000449154.1	GGDEF domain-containing protein	364370	365950	+	368	527	526	372	0.705882	438	0.83112	0	755	42.8	1.3e-13	7.8e-11	0.9996	7	42: 6.0e-05 82: 1.3e-03 122: 3.2e-06 162: 8.7e-03 202: 3.0e-04 242: 9.1e-03 282: 2.6e-04
GCF_009762915.1_ASM976291v1	Vibrio cholerae strain 2015V-1126	NZ_CP046738.1	GPW74_RS13970	.	WP_000361580.1	hypothetical protein	184772	186259	+	146	499	495	328	0.657315	399	0.799599	0	691	68.7	2.1e-21	1.3e-18	1	7	47: 1.8e-03 87: 3.5e-03 127: 3.3e-07 167: 3.9e-04 207: 3.0e-09 247: 1.9e-04 287: 7.6e-05	GPW74_RS13975	.	WP_000449152.1	GGDEF domain-containing protein	186240	187820	+	147	527	526	373	0.70778	438	0.83112	0	757	43.2	9.7e-14	5.7e-11	0.9997	7	42: 6.0e-05 82: 1.3e-03 122: 3.2e-06 162: 6.0e-03 202: 3.0e-04 242: 9.1e-03 282: 2.6e-04
GCF_009762965.1_ASM976296v1	Vibrio cholerae strain 3523-03	NZ_CP046741.1	GPW86_RS00845	.	WP_000361580.1	hypothetical protein	197484	198971	-	164	499	495	328	0.657315	399	0.799599	0	691	68.7	2.1e-21	1.3e-18	1	7	47: 1.8e-03 87: 3.5e-03 127: 3.3e-07 167: 3.9e-04 207: 3.0e-09 247: 1.9e-04 287: 7.6e-05	GPW86_RS00840	.	WP_000449159.1	GGDEF domain-containing protein	195923	197503	-	163	527	526	373	0.70778	439	0.833017	0	758	44	5.5e-14	3.2e-11	0.9997	7	42: 6.0e-05 82: 1.3e-03 122: 3.2e-06 162: 6.0e-03 202: 3.0e-04 242: 4.8e-03 282: 2.6e-04
GCF_009762895.1_ASM976289v1	Vibrio cholerae strain 3528-08	NZ_CP046735.1	GPW66_RS01455	.	WP_000361580.1	hypothetical protein	310278	311765	+	269	499	495	328	0.657315	399	0.799599	0	691	68.7	2.1e-21	1.3e-18	1	7	47: 1.8e-03 87: 3.5e-03 127: 3.3e-07 167: 3.9e-04 207: 3.0e-09 247: 1.9e-04 287: 7.6e-05	GPW66_RS01460	.	WP_032472731.1	GGDEF domain-containing protein	311746	313326	+	270	527	526	373	0.70778	437	0.829222	0	754	41.7	2.8e-13	1.6e-10	0.9994	7	42: 6.0e-05 82: 1.3e-03 122: 3.2e-06 162: 6.0e-03 202: 3.0e-04 242: 9.1e-03 282: 7.4e-04
GCF_009763045.1_ASM976304v1	Vibrio cholerae strain 3541-04	NZ_CP046748.1	GPY00_RS18750	.	WP_000361580.1	hypothetical protein	959091	960578	+	865	499	495	328	0.657315	399	0.799599	0	691	68.7	2.1e-21	1.3e-18	1	7	47: 1.8e-03 87: 3.5e-03 127: 3.3e-07 167: 3.9e-04 207: 3.0e-09 247: 1.9e-04 287: 7.6e-05	GPY00_RS18755	.	WP_000449159.1	GGDEF domain-containing protein	960559	962139	+	866	527	526	373	0.70778	439	0.833017	0	758	44	5.5e-14	3.2e-11	0.9997	7	42: 6.0e-05 82: 1.3e-03 122: 3.2e-06 162: 6.0e-03 202: 3.0e-04 242: 4.8e-03 282: 2.6e-04
GCF_009762945.1_ASM976294v1	Vibrio cholerae strain 3566-06	NZ_CP046739.1	GPW70_RS03035	.	WP_000361580.1	hypothetical protein	612475	613962	-	550	499	495	328	0.657315	399	0.799599	0	691	68.7	2.1e-21	1.3e-18	1	7	47: 1.8e-03 87: 3.5e-03 127: 3.3e-07 167: 3.9e-04 207: 3.0e-09 247: 1.9e-04 287: 7.6e-05	GPW70_RS03030	.	WP_032472731.1	GGDEF domain-containing protein	610914	612494	-	549	527	526	373	0.70778	437	0.829222	0	754	41.7	2.8e-13	1.6e-10	0.9994	7	42: 6.0e-05 82: 1.3e-03 122: 3.2e-06 162: 6.0e-03 202: 3.0e-04 242: 9.1e-03 282: 7.4e-04
GCF_009762985.1_ASM976298v1	Vibrio cholerae strain 3569-08	NZ_CP046743.1	GPW72_RS04975	.	WP_000361580.1	hypothetical protein	966794	968281	+	911	499	495	328	0.657315	399	0.799599	0	691	68.7	2.1e-21	1.3e-18	1	7	47: 1.8e-03 87: 3.5e-03 127: 3.3e-07 167: 3.9e-04 207: 3.0e-09 247: 1.9e-04 287: 7.6e-05	GPW72_RS04980	.	WP_000449154.1	GGDEF domain-containing protein	968262	969842	+	912	527	526	372	0.705882	438	0.83112	0	755	42.8	1.3e-13	7.8e-11	0.9996	7	42: 6.0e-05 82: 1.3e-03 122: 3.2e-06 162: 8.7e-03 202: 3.0e-04 242: 9.1e-03 282: 2.6e-04
GCF_040805305.1_ASM4080530v1	Vibrio cholerae strain C3616	NZ_CP161855.1	ABU640_RS15040	ABU640_15040	WP_000361580.1	hypothetical protein	255789	257276	-	208	499	495	328	0.657315	399	0.799599	0	691	68.7	2.1e-21	1.3e-18	1	7	47: 1.8e-03 87: 3.5e-03 127: 3.3e-07 167: 3.9e-04 207: 3.0e-09 247: 1.9e-04 287: 7.6e-05	ABU640_RS15035	ABU640_15035	WP_000449158.1	GGDEF domain-containing protein	254228	255808	-	207	527	526	372	0.705882	437	0.829222	0	755	43.2	9.7e-14	5.7e-11	0.9997	7	42: 6.0e-05 82: 1.3e-03 122: 3.2e-06 162: 6.0e-03 202: 3.0e-04 242: 9.1e-03 282: 2.6e-04
GCF_040735825.1_CNCTC6536	Vibrio cholerae strain CNCTC 6536	NZ_CP147727.1	WDM00_RS16920	WDM00_16930	WP_000361580.1	hypothetical protein	680061	681548	+	647	499	495	328	0.657315	399	0.799599	0	691	68.7	2.1e-21	1.3e-18	1	7	47: 1.8e-03 87: 3.5e-03 127: 3.3e-07 167: 3.9e-04 207: 3.0e-09 247: 1.9e-04 287: 7.6e-05	WDM00_RS16925	WDM00_16935	WP_000449153.1	GGDEF domain-containing protein	681529	683109	+	648	527	526	373	0.70778	439	0.833017	0	758	44.4	4.5e-14	2.6e-11	0.9998	7	42: 6.0e-05 82: 1.3e-03 122: 2.6e-06 162: 6.0e-03 202: 3.0e-04 242: 4.8e-03 282: 2.6e-04
GCF_937000115.1_CNRVC190247	Vibrio cholerae strain CNRVC190247 isolate YE-NCPHL-18035-PI	NZ_OW443151.1	OC536_RS14405	CNRVC190247_02896	WP_000361580.1	hypothetical protein	62272	63759	-	45	499	495	328	0.657315	399	0.799599	0	691	68.7	2.1e-21	1.3e-18	1	7	47: 1.8e-03 87: 3.5e-03 127: 3.3e-07 167: 3.9e-04 207: 3.0e-09 247: 1.9e-04 287: 7.6e-05	OC536_RS14400	CNRVC190247_02895	WP_000449158.1	GGDEF domain-containing protein	60711	62291	-	44	527	526	372	0.705882	437	0.829222	0	755	43.2	9.7e-14	5.7e-11	0.9997	7	42: 6.0e-05 82: 1.3e-03 122: 3.2e-06 162: 6.0e-03 202: 3.0e-04 242: 9.1e-03 282: 2.6e-04
GCF_001887415.1_ASM188741v1	Vibrio cholerae strain E1320	NZ_CP013312.1	ASZ88_RS15730	ASZ88_03013	WP_000361580.1	hypothetical protein	407283	408770	-	344	499	495	328	0.657315	399	0.799599	0	691	68.7	2.1e-21	1.3e-18	1	7	47: 1.8e-03 87: 3.5e-03 127: 3.3e-07 167: 3.9e-04 207: 3.0e-09 247: 1.9e-04 287: 7.6e-05	ASZ88_RS15725	ASZ88_03012	WP_000449154.1	GGDEF domain-containing protein	405722	407302	-	343	527	526	372	0.705882	438	0.83112	0	755	42.8	1.3e-13	7.8e-11	0.9996	7	42: 6.0e-05 82: 1.3e-03 122: 3.2e-06 162: 8.7e-03 202: 3.0e-04 242: 9.1e-03 282: 2.6e-04
GCF_001887475.1_ASM188747v1	Vibrio cholerae strain E506	NZ_CP013308.1	ASZ84_RS14240	ASZ84_02816	WP_000361580.1	hypothetical protein	58142	59629	-	43	499	495	328	0.657315	399	0.799599	0	691	68.7	2.1e-21	1.3e-18	1	7	47: 1.8e-03 87: 3.5e-03 127: 3.3e-07 167: 3.9e-04 207: 3.0e-09 247: 1.9e-04 287: 7.6e-05	ASZ84_RS14235	ASZ84_02815	WP_000449154.1	GGDEF domain-containing protein	56581	58161	-	42	527	526	372	0.705882	438	0.83112	0	755	42.8	1.3e-13	7.8e-11	0.9996	7	42: 6.0e-05 82: 1.3e-03 122: 3.2e-06 162: 8.7e-03 202: 3.0e-04 242: 9.1e-03 282: 2.6e-04
GCF_013357825.1_ASM1335782v1	Vibrio cholerae strain E7G	NZ_CP053823.1	HPY10_RS13765	HPY10_13815	WP_000361580.1	hypothetical protein	61729	63216	-	45	499	495	328	0.657315	399	0.799599	0	691	68.7	2.1e-21	1.3e-18	1	7	47: 1.8e-03 87: 3.5e-03 127: 3.3e-07 167: 3.9e-04 207: 3.0e-09 247: 1.9e-04 287: 7.6e-05	HPY10_RS13760	HPY10_13810	WP_000449157.1	GGDEF domain-containing protein	60168	61748	-	44	527	526	373	0.70778	438	0.83112	0	757	43.2	9.7e-14	5.7e-11	0.9997	7	42: 6.0e-05 82: 1.3e-03 122: 3.2e-06 162: 6.0e-03 202: 3.0e-04 242: 9.1e-03 282: 2.6e-04
GCF_001854425.1_ASM185442v1	Vibrio cholerae strain Env-390	NZ_CP013013.1	AP033_RS00420	AP033_10080	WP_000361580.1	hypothetical protein	94367	95854	+	78	499	495	328	0.657315	399	0.799599	0	691	68.7	2.1e-21	1.3e-18	1	7	47: 1.8e-03 87: 3.5e-03 127: 3.3e-07 167: 3.9e-04 207: 3.0e-09 247: 1.9e-04 287: 7.6e-05	AP033_RS00425	AP033_10081	WP_000449151.1	GGDEF domain-containing protein	95835	97415	+	79	527	526	372	0.705882	439	0.833017	0	757	43.6	7.6e-14	4.5e-11	0.9997	7	42: 6.0e-05 82: 1.3e-03 122: 3.2e-06 162: 8.7e-03 202: 3.0e-04 242: 4.8e-03 282: 2.6e-04
GCF_002313025.1_ASM231302v1	Vibrio cholerae strain FORC_055 isolate MFDS	NZ_CP016988.1	FORC55_RS14590	FORC55_2734	WP_000361580.1	hypothetical protein	59136	60623	-	42	499	495	328	0.657315	399	0.799599	0	691	68.7	2.1e-21	1.3e-18	1	7	47: 1.8e-03 87: 3.5e-03 127: 3.3e-07 167: 3.9e-04 207: 3.0e-09 247: 1.9e-04 287: 7.6e-05	FORC55_RS14585	FORC55_2733	WP_000449157.1	GGDEF domain-containing protein	57575	59155	-	41	527	526	373	0.70778	438	0.83112	0	757	43.2	9.7e-14	5.7e-11	0.9997	7	42: 6.0e-05 82: 1.3e-03 122: 3.2e-06 162: 6.0e-03 202: 3.0e-04 242: 9.1e-03 282: 2.6e-04
GCF_003591575.1_ASM359157v1	Vibrio cholerae strain FORC_073	NZ_CP024083.1	FORC73_RS14500	FORC73_2705	WP_000361580.1	hypothetical protein	61306	62793	-	43	499	495	328	0.657315	399	0.799599	0	691	68.7	2.1e-21	1.3e-18	1	7	47: 1.8e-03 87: 3.5e-03 127: 3.3e-07 167: 3.9e-04 207: 3.0e-09 247: 1.9e-04 287: 7.6e-05	FORC73_RS14495	FORC73_2704	WP_071192199.1	GGDEF domain-containing protein	59745	61325	-	42	527	526	372	0.705882	439	0.833017	0	757	43.6	7.6e-14	4.5e-11	0.9997	7	42: 6.0e-05 82: 1.3e-03 122: 3.2e-06 162: 8.7e-03 202: 3.0e-04 242: 4.8e-03 282: 2.6e-04
GCF_019458465.1_ASM1945846v1	Vibrio cholerae strain ICDC-VC702	NZ_CP080463.1	K1T74_RS19085	.	WP_000361580.1	hypothetical protein	1000327	1001814	-	902	499	495	328	0.657315	399	0.799599	0	691	68.7	2.1e-21	1.3e-18	1	7	47: 1.8e-03 87: 3.5e-03 127: 3.3e-07 167: 3.9e-04 207: 3.0e-09 247: 1.9e-04 287: 7.6e-05	K1T74_RS19080	.	WP_000449159.1	GGDEF domain-containing protein	998766	1000346	-	901	527	526	373	0.70778	439	0.833017	0	758	44	5.5e-14	3.2e-11	0.9997	7	42: 6.0e-05 82: 1.3e-03 122: 3.2e-06 162: 6.0e-03 202: 3.0e-04 242: 4.8e-03 282: 2.6e-04
GCF_013357685.1_ASM1335768v1	Vibrio cholerae strain L6G	NZ_CP053803.1	HPY16_RS12985	HPY16_12980	WP_000361580.1	hypothetical protein	60282	61769	-	44	499	495	328	0.657315	399	0.799599	0	691	68.7	2.1e-21	1.3e-18	1	7	47: 1.8e-03 87: 3.5e-03 127: 3.3e-07 167: 3.9e-04 207: 3.0e-09 247: 1.9e-04 287: 7.6e-05	HPY16_RS12980	HPY16_12975	WP_001913642.1	GGDEF domain-containing protein	58721	60301	-	43	527	526	373	0.70778	439	0.833017	0	758	44	5.5e-14	3.2e-11	0.9997	7	42: 6.0e-05 82: 1.3e-03 122: 3.2e-06 162: 6.0e-03 202: 3.0e-04 242: 4.8e-03 282: 2.6e-04
GCF_039602145.1_ASM3960214v1	Vibrio cholerae strain LK-18	NZ_CP142015.1	VFH86_RS13790	VFH86_13790	WP_000361580.1	hypothetical protein	162246	163733	+	135	499	495	328	0.657315	399	0.799599	0	691	68.7	2.1e-21	1.3e-18	1	7	47: 1.8e-03 87: 3.5e-03 127: 3.3e-07 167: 3.9e-04 207: 3.0e-09 247: 1.9e-04 287: 7.6e-05	VFH86_RS13795	VFH86_13795	WP_000449152.1	GGDEF domain-containing protein	163714	165294	+	136	527	526	373	0.70778	438	0.83112	0	757	43.2	9.7e-14	5.7e-11	0.9997	7	42: 6.0e-05 82: 1.3e-03 122: 3.2e-06 162: 6.0e-03 202: 3.0e-04 242: 9.1e-03 282: 2.6e-04
GCF_001887635.1_ASM188763v1	Vibrio cholerae strain M2140	NZ_CP013316.1	ASZ83_RS18765	ASZ83_03678	WP_000361580.1	hypothetical protein	916712	918199	-	866	499	495	328	0.657315	399	0.799599	0	691	68.7	2.1e-21	1.3e-18	1	7	47: 1.8e-03 87: 3.5e-03 127: 3.3e-07 167: 3.9e-04 207: 3.0e-09 247: 1.9e-04 287: 7.6e-05	ASZ83_RS18760	ASZ83_03677	WP_000449154.1	GGDEF domain-containing protein	915151	916731	-	865	527	526	372	0.705882	438	0.83112	0	755	42.8	1.3e-13	7.8e-11	0.9996	7	42: 6.0e-05 82: 1.3e-03 122: 3.2e-06 162: 8.7e-03 202: 3.0e-04 242: 9.1e-03 282: 2.6e-04
GCF_040556435.1_Genome_of_MAK757	Vibrio cholerae strain MAK757	NZ_CP159791.1	ABXT79_RS13415	ABXT79_13415	WP_000361580.1	hypothetical protein	60443	61930	-	45	499	495	328	0.657315	399	0.799599	0	691	68.7	2.1e-21	1.3e-18	1	7	47: 1.8e-03 87: 3.5e-03 127: 3.3e-07 167: 3.9e-04 207: 3.0e-09 247: 1.9e-04 287: 7.6e-05	ABXT79_RS13410	ABXT79_13410	WP_000449154.1	GGDEF domain-containing protein	58882	60462	-	44	527	526	372	0.705882	438	0.83112	0	755	42.8	1.3e-13	7.8e-11	0.9996	7	42: 6.0e-05 82: 1.3e-03 122: 3.2e-06 162: 8.7e-03 202: 3.0e-04 242: 9.1e-03 282: 2.6e-04
GCF_001887615.1_ASM188761v1	Vibrio cholerae strain NCTC9420	NZ_CP013320.1	ASZ86_RS14435	ASZ86_02886	WP_000361580.1	hypothetical protein	58140	59627	-	42	499	495	328	0.657315	399	0.799599	0	691	68.7	2.1e-21	1.3e-18	1	7	47: 1.8e-03 87: 3.5e-03 127: 3.3e-07 167: 3.9e-04 207: 3.0e-09 247: 1.9e-04 287: 7.6e-05	ASZ86_RS14430	ASZ86_02885	WP_000449154.1	GGDEF domain-containing protein	56579	58159	-	41	527	526	372	0.705882	438	0.83112	0	755	42.8	1.3e-13	7.8e-11	0.9996	7	42: 6.0e-05 82: 1.3e-03 122: 3.2e-06 162: 8.7e-03 202: 3.0e-04 242: 9.1e-03 282: 2.6e-04
GCF_025258925.1_ASM2525892v1	Vibrio cholerae strain PNUSAV001140	NZ_CP104355.1	N4267_RS14850	N4267_14850	WP_000361580.1	hypothetical protein	311976	313463	-	270	499	495	328	0.657315	399	0.799599	0	691	68.7	2.1e-21	1.3e-18	1	7	47: 1.8e-03 87: 3.5e-03 127: 3.3e-07 167: 3.9e-04 207: 3.0e-09 247: 1.9e-04 287: 7.6e-05	N4267_RS14845	N4267_14845	WP_001913642.1	GGDEF domain-containing protein	310415	311995	-	269	527	526	373	0.70778	439	0.833017	0	758	44	5.5e-14	3.2e-11	0.9997	7	42: 6.0e-05 82: 1.3e-03 122: 3.2e-06 162: 6.0e-03 202: 3.0e-04 242: 4.8e-03 282: 2.6e-04
GCF_025258945.1_ASM2525894v1	Vibrio cholerae strain PNUSAV001141	NZ_CP104357.1	N4269_RS14850	N4269_14850	WP_000361580.1	hypothetical protein	311976	313463	-	270	499	495	328	0.657315	399	0.799599	0	691	68.7	2.1e-21	1.3e-18	1	7	47: 1.8e-03 87: 3.5e-03 127: 3.3e-07 167: 3.9e-04 207: 3.0e-09 247: 1.9e-04 287: 7.6e-05	N4269_RS14845	N4269_14845	WP_001913642.1	GGDEF domain-containing protein	310415	311995	-	269	527	526	373	0.70778	439	0.833017	0	758	44	5.5e-14	3.2e-11	0.9997	7	42: 6.0e-05 82: 1.3e-03 122: 3.2e-06 162: 6.0e-03 202: 3.0e-04 242: 4.8e-03 282: 2.6e-04
GCF_013357865.1_ASM1335786v1	Vibrio cholerae strain SA10G	NZ_CP053821.1	HPY11_RS13805	HPY11_13855	WP_000361580.1	hypothetical protein	60295	61782	-	44	499	495	328	0.657315	399	0.799599	0	691	68.7	2.1e-21	1.3e-18	1	7	47: 1.8e-03 87: 3.5e-03 127: 3.3e-07 167: 3.9e-04 207: 3.0e-09 247: 1.9e-04 287: 7.6e-05	HPY11_RS13800	HPY11_13850	WP_000449157.1	GGDEF domain-containing protein	58734	60314	-	43	527	526	373	0.70778	438	0.83112	0	757	43.2	9.7e-14	5.7e-11	0.9997	7	42: 6.0e-05 82: 1.3e-03 122: 3.2e-06 162: 6.0e-03 202: 3.0e-04 242: 9.1e-03 282: 2.6e-04
GCF_003063885.1_ASM306388v1	Vibrio cholerae strain Sa5Y	NZ_CP028893.1	Sa5Y_RS14140	Sa5Y_VCA02773	WP_000361580.1	hypothetical protein	58923	60410	-	43	499	495	328	0.657315	399	0.799599	0	691	68.7	2.1e-21	1.3e-18	1	7	47: 1.8e-03 87: 3.5e-03 127: 3.3e-07 167: 3.9e-04 207: 3.0e-09 247: 1.9e-04 287: 7.6e-05	Sa5Y_RS14135	Sa5Y_VCA02772	WP_057568069.1	GGDEF domain-containing protein	57362	58942	-	42	527	526	373	0.70778	439	0.833017	0	758	44.4	4.5e-14	2.6e-11	0.9998	7	42: 6.0e-05 82: 1.3e-03 122: 2.6e-06 162: 6.0e-03 202: 3.0e-04 242: 4.8e-03 282: 2.6e-04
GCF_013357845.1_ASM1335784v1	Vibrio cholerae strain SA7G	NZ_CP053817.1	HPY17_RS13765	HPY17_13770	WP_000361580.1	hypothetical protein	61729	63216	-	45	499	495	328	0.657315	399	0.799599	0	691	68.7	2.1e-21	1.3e-18	1	7	47: 1.8e-03 87: 3.5e-03 127: 3.3e-07 167: 3.9e-04 207: 3.0e-09 247: 1.9e-04 287: 7.6e-05	HPY17_RS13760	HPY17_13765	WP_000449157.1	GGDEF domain-containing protein	60168	61748	-	44	527	526	373	0.70778	438	0.83112	0	757	43.2	9.7e-14	5.7e-11	0.9997	7	42: 6.0e-05 82: 1.3e-03 122: 3.2e-06 162: 6.0e-03 202: 3.0e-04 242: 9.1e-03 282: 2.6e-04
GCF_013357625.1_ASM1335762v1	Vibrio cholerae strain SL4G	NZ_CP053797.1	HPY13_RS13735	HPY13_13735	WP_000361580.1	hypothetical protein	58918	60405	-	44	499	495	328	0.657315	399	0.799599	0	691	68.7	2.1e-21	1.3e-18	1	7	47: 1.8e-03 87: 3.5e-03 127: 3.3e-07 167: 3.9e-04 207: 3.0e-09 247: 1.9e-04 287: 7.6e-05	HPY13_RS13730	HPY13_13730	WP_000449154.1	GGDEF domain-containing protein	57357	58937	-	43	527	526	372	0.705882	438	0.83112	0	755	42.8	1.3e-13	7.8e-11	0.9996	7	42: 6.0e-05 82: 1.3e-03 122: 3.2e-06 162: 8.7e-03 202: 3.0e-04 242: 9.1e-03 282: 2.6e-04
GCF_013357725.1_ASM1335772v1	Vibrio cholerae strain SL6Y	NZ_CP053805.1	HPY06_RS13385	HPY06_13390	WP_000361580.1	hypothetical protein	59922	61409	-	44	499	495	328	0.657315	399	0.799599	0	691	68.7	2.1e-21	1.3e-18	1	7	47: 1.8e-03 87: 3.5e-03 127: 3.3e-07 167: 3.9e-04 207: 3.0e-09 247: 1.9e-04 287: 7.6e-05	HPY06_RS13380	HPY06_13385	WP_000449152.1	GGDEF domain-containing protein	58361	59941	-	43	527	526	373	0.70778	438	0.83112	0	757	43.2	9.7e-14	5.7e-11	0.9997	7	42: 6.0e-05 82: 1.3e-03 122: 3.2e-06 162: 6.0e-03 202: 3.0e-04 242: 9.1e-03 282: 2.6e-04
GCF_013357745.1_ASM1335774v1	Vibrio cholerae strain SP6G	NZ_CP053807.1	HPY07_RS13580	HPY07_13590	WP_000361580.1	hypothetical protein	60060	61547	-	43	499	495	328	0.657315	399	0.799599	0	691	68.7	2.1e-21	1.3e-18	1	7	47: 1.8e-03 87: 3.5e-03 127: 3.3e-07 167: 3.9e-04 207: 3.0e-09 247: 1.9e-04 287: 7.6e-05	HPY07_RS13575	HPY07_13585	WP_000449157.1	GGDEF domain-containing protein	58499	60079	-	42	527	526	373	0.70778	438	0.83112	0	757	43.2	9.7e-14	5.7e-11	0.9997	7	42: 6.0e-05 82: 1.3e-03 122: 3.2e-06 162: 6.0e-03 202: 3.0e-04 242: 9.1e-03 282: 2.6e-04
GCF_013357765.1_ASM1335776v1	Vibrio cholerae strain SP7G	NZ_CP053809.1	HPY08_RS13145	HPY08_13170	WP_000361580.1	hypothetical protein	60277	61764	-	44	499	495	328	0.657315	399	0.799599	0	691	68.7	2.1e-21	1.3e-18	1	7	47: 1.8e-03 87: 3.5e-03 127: 3.3e-07 167: 3.9e-04 207: 3.0e-09 247: 1.9e-04 287: 7.6e-05	HPY08_RS13140	HPY08_13165	WP_000449157.1	GGDEF domain-containing protein	58716	60296	-	43	527	526	373	0.70778	438	0.83112	0	757	43.2	9.7e-14	5.7e-11	0.9997	7	42: 6.0e-05 82: 1.3e-03 122: 3.2e-06 162: 6.0e-03 202: 3.0e-04 242: 9.1e-03 282: 2.6e-04
GCF_023169825.1_ASM2316982v1	Vibrio cholerae strain V130003	NZ_AP024968.1	M2Z51_RS14225	V130003_27830	WP_000361580.1	hypothetical protein	59000	60487	-	42	499	495	328	0.657315	399	0.799599	0	691	68.7	2.1e-21	1.3e-18	1	7	47: 1.8e-03 87: 3.5e-03 127: 3.3e-07 167: 3.9e-04 207: 3.0e-09 247: 1.9e-04 287: 7.6e-05	M2Z51_RS14220	V130003_27820	WP_248532147.1	GGDEF domain-containing protein	57439	59019	-	41	527	526	372	0.705882	437	0.829222	0	754	42.3	1.8e-13	1.1e-10	0.9995	7	42: 6.0e-05 82: 1.3e-03 122: 3.2e-06 162: 8.7e-03 202: 4.0e-04 242: 9.1e-03 282: 2.6e-04
GCF_015168795.1_ASM1516879v1	Vibrio cholerae strain VC_hf7	NZ_CP063421.1	INP70_RS18605	.	WP_000361580.1	hypothetical protein	1012438	1013925	-	913	499	495	328	0.657315	399	0.799599	0	691	68.7	2.1e-21	1.3e-18	1	7	47: 1.8e-03 87: 3.5e-03 127: 3.3e-07 167: 3.9e-04 207: 3.0e-09 247: 1.9e-04 287: 7.6e-05	INP70_RS18600	.	WP_000449157.1	GGDEF domain-containing protein	1010877	1012457	-	912	527	526	373	0.70778	438	0.83112	0	757	43.2	9.7e-14	5.7e-11	0.9997	7	42: 6.0e-05 82: 1.3e-03 122: 3.2e-06 162: 6.0e-03 202: 3.0e-04 242: 9.1e-03 282: 2.6e-04
GCF_037101305.1_ASM3710130v1	Vibrio cholerae strain VN152	NZ_AP028806.1	AADG46_RS14305	VNVC001_27140	WP_000361580.1	hypothetical protein	12732	14219	-	13	499	495	328	0.657315	399	0.799599	0	691	68.7	2.1e-21	1.3e-18	1	7	47: 1.8e-03 87: 3.5e-03 127: 3.3e-07 167: 3.9e-04 207: 3.0e-09 247: 1.9e-04 287: 7.6e-05	AADG46_RS14300	VNVC001_27130	WP_000449157.1	GGDEF domain-containing protein	11171	12751	-	12	527	526	373	0.70778	438	0.83112	0	757	43.2	9.7e-14	5.7e-11	0.9997	7	42: 6.0e-05 82: 1.3e-03 122: 3.2e-06 162: 6.0e-03 202: 3.0e-04 242: 9.1e-03 282: 2.6e-04
GCF_013357605.1_ASM1335760v1	Vibrio cholerae strain W10G	NZ_CP053795.1	HPY12_RS14125	HPY12_14145	WP_000361580.1	hypothetical protein	60347	61834	-	43	499	495	328	0.657315	399	0.799599	0	691	68.7	2.1e-21	1.3e-18	1	7	47: 1.8e-03 87: 3.5e-03 127: 3.3e-07 167: 3.9e-04 207: 3.0e-09 247: 1.9e-04 287: 7.6e-05	HPY12_RS14120	HPY12_14140	WP_057568069.1	GGDEF domain-containing protein	58786	60366	-	42	527	526	373	0.70778	439	0.833017	0	758	44.4	4.5e-14	2.6e-11	0.9998	7	42: 6.0e-05 82: 1.3e-03 122: 2.6e-06 162: 6.0e-03 202: 3.0e-04 242: 4.8e-03 282: 2.6e-04
GCF_013357785.1_ASM1335778v1	Vibrio cholerae strain W6G	NZ_CP053811.1	HPY05_RS13695	HPY05_13755	WP_000361580.1	hypothetical protein	59810	61297	-	44	499	495	328	0.657315	399	0.799599	0	691	68.7	2.1e-21	1.3e-18	1	7	47: 1.8e-03 87: 3.5e-03 127: 3.3e-07 167: 3.9e-04 207: 3.0e-09 247: 1.9e-04 287: 7.6e-05	HPY05_RS13690	HPY05_13750	WP_000449159.1	GGDEF domain-containing protein	58249	59829	-	43	527	526	373	0.70778	439	0.833017	0	758	44	5.5e-14	3.2e-11	0.9997	7	42: 6.0e-05 82: 1.3e-03 122: 3.2e-06 162: 6.0e-03 202: 3.0e-04 242: 4.8e-03 282: 2.6e-04
GCF_013357805.1_ASM1335780v1	Vibrio cholerae strain W7G	NZ_CP053814.1	HPY09_RS13700	HPY09_13760	WP_000361580.1	hypothetical protein	59811	61298	-	43	499	495	328	0.657315	399	0.799599	0	691	68.7	2.1e-21	1.3e-18	1	7	47: 1.8e-03 87: 3.5e-03 127: 3.3e-07 167: 3.9e-04 207: 3.0e-09 247: 1.9e-04 287: 7.6e-05	HPY09_RS13695	HPY09_13755	WP_000449159.1	GGDEF domain-containing protein	58250	59830	-	42	527	526	373	0.70778	439	0.833017	0	758	44	5.5e-14	3.2e-11	0.9997	7	42: 6.0e-05 82: 1.3e-03 122: 3.2e-06 162: 6.0e-03 202: 3.0e-04 242: 4.8e-03 282: 2.6e-04
GCF_000016245.1_ASM1624v1	Vibrio cholerae O395	NC_009456.1	VC0395_RS00425	VC0395_0085	WP_000361578.1	hypothetical protein	93100	94581	+	76	499	493	327	0.655311	397	0.795591	0	684	68.7	2.1e-21	1.2e-18	1	7	47: 1.8e-03 87: 3.5e-03 125: 3.3e-07 165: 3.9e-04 205: 3.0e-09 245: 1.9e-04 285: 7.6e-05	VC0395_RS00430	VC0395_0086	WP_000449150.1	GGDEF domain-containing protein	94562	96142	+	77	527	526	372	0.705882	439	0.833017	0	757	43.6	7.6e-14	4.5e-11	0.9997	7	42: 6.0e-05 82: 1.3e-03 122: 3.2e-06 162: 8.7e-03 202: 3.0e-04 242: 4.8e-03 282: 2.6e-04
GCF_000021625.1_ASM2162v1	Vibrio cholerae O395	NC_012583.1	VC395_RS14460	VC395_A0045	WP_000361578.1	hypothetical protein	58138	59619	-	43	499	493	327	0.655311	397	0.795591	0	684	68.7	2.1e-21	1.2e-18	1	7	47: 1.8e-03 87: 3.5e-03 125: 3.3e-07 165: 3.9e-04 205: 3.0e-09 245: 1.9e-04 285: 7.6e-05	VC395_RS14455	VC395_A0044	WP_000449150.1	GGDEF domain-containing protein	56577	58157	-	42	527	526	372	0.705882	439	0.833017	0	757	43.6	7.6e-14	4.5e-11	0.9997	7	42: 6.0e-05 82: 1.3e-03 122: 3.2e-06 162: 8.7e-03 202: 3.0e-04 242: 4.8e-03 282: 2.6e-04
GCF_009646135.1_ASM964613v1	Vibrio cholerae O395 substr. TCP2	NZ_CP045718.1	GG844_RS00395	GG844_00395	WP_000361578.1	hypothetical protein	93100	94581	+	76	499	493	327	0.655311	397	0.795591	0	684	68.7	2.1e-21	1.2e-18	1	7	47: 1.8e-03 87: 3.5e-03 125: 3.3e-07 165: 3.9e-04 205: 3.0e-09 245: 1.9e-04 285: 7.6e-05	GG844_RS00400	GG844_00400	WP_000449150.1	GGDEF domain-containing protein	94562	96142	+	77	527	526	372	0.705882	439	0.833017	0	757	43.6	7.6e-14	4.5e-11	0.9997	7	42: 6.0e-05 82: 1.3e-03 122: 3.2e-06 162: 8.7e-03 202: 3.0e-04 242: 4.8e-03 282: 2.6e-04
GCF_000969265.1_ASM96926v1	Vibrio cholerae strain 10432-62	NZ_CP010812.1	VAB027_RS05010	VAB027_972	WP_046127326.1	hypothetical protein	1057870	1059357	+	933	499	495	327	0.655311	398	0.797595	0	691	68.7	2.1e-21	1.3e-18	1	7	47: 1.8e-03 87: 3.5e-03 127: 3.3e-07 167: 3.9e-04 207: 3.0e-09 247: 1.9e-04 287: 7.6e-05	VAB027_RS05015	VAB027_973	WP_000449157.1	GGDEF domain-containing protein	1059338	1060918	+	934	527	526	373	0.70778	438	0.83112	0	757	43.2	9.7e-14	5.7e-11	0.9997	7	42: 6.0e-05 82: 1.3e-03 122: 3.2e-06 162: 6.0e-03 202: 3.0e-04 242: 9.1e-03 282: 2.6e-04
GCF_021431945.1_ASM2143194v1	Vibrio cholerae strain GXFL1-4	NZ_CP090386.1	LY388_RS00665	LY388_00665	WP_032469378.1	hypothetical protein	157766	159253	+	134	499	495	327	0.655311	398	0.797595	0	688	68.7	2.1e-21	1.3e-18	1	7	47: 1.8e-03 87: 3.5e-03 127: 3.3e-07 167: 3.9e-04 207: 3.0e-09 247: 1.9e-04 287: 7.6e-05	LY388_RS00670	LY388_00670	WP_000449154.1	GGDEF domain-containing protein	159234	160814	+	135	527	526	372	0.705882	438	0.83112	0	755	42.8	1.3e-13	7.8e-11	0.9996	7	42: 6.0e-05 82: 1.3e-03 122: 3.2e-06 162: 8.7e-03 202: 3.0e-04 242: 9.1e-03 282: 2.6e-04
GCF_001887515.1_ASM188751v1	Vibrio cholerae strain NCTC5395	NZ_CP013318.1	ASZ85_RS14345	ASZ85_02814	WP_071919612.1	hypothetical protein	57289	58776	-	41	499	495	327	0.655311	398	0.797595	0	689	68.7	2.1e-21	1.3e-18	1	7	47: 1.8e-03 87: 3.5e-03 127: 3.3e-07 167: 3.9e-04 207: 3.0e-09 247: 1.9e-04 287: 7.6e-05	ASZ85_RS14340	ASZ85_02813	WP_001899774.1	GGDEF domain-containing protein	55728	57308	-	40	527	526	371	0.703985	437	0.829222	0	752	42.6	1.5e-13	8.6e-11	0.9996	7	42: 6.0e-05 82: 1.3e-03 122: 3.2e-06 162: 9.8e-03 202: 3.0e-04 242: 9.1e-03 282: 2.6e-04
GCF_008369605.1_ASM836960v1	Vibrio cholerae strain RFB16	NZ_CP043556.1	F0316_RS17185	F0316_17190	WP_032469378.1	hypothetical protein	693369	694856	-	583	499	495	327	0.655311	398	0.797595	0	688	68.7	2.1e-21	1.3e-18	1	7	47: 1.8e-03 87: 3.5e-03 127: 3.3e-07 167: 3.9e-04 207: 3.0e-09 247: 1.9e-04 287: 7.6e-05	F0316_RS17180	F0316_17185	WP_032469811.1	GGDEF domain-containing protein	691808	693388	-	582	527	526	372	0.705882	438	0.83112	0	755	42.8	1.3e-13	7.8e-11	0.9996	7	42: 6.0e-05 82: 1.3e-03 122: 3.2e-06 162: 8.7e-03 202: 3.0e-04 242: 9.1e-03 282: 2.6e-04
GCF_013357885.1_ASM1335788v1	Vibrio cholerae strain SA3G	NZ_CP053745.1	HPY04_RS13880	HPY04_13890	WP_046127326.1	hypothetical protein	58656	60143	-	43	499	495	327	0.655311	398	0.797595	0	691	68.7	2.1e-21	1.3e-18	1	7	47: 1.8e-03 87: 3.5e-03 127: 3.3e-07 167: 3.9e-04 207: 3.0e-09 247: 1.9e-04 287: 7.6e-05	HPY04_RS13875	HPY04_13885	WP_057568069.1	GGDEF domain-containing protein	57095	58675	-	42	527	526	373	0.70778	439	0.833017	0	758	44.4	4.5e-14	2.6e-11	0.9998	7	42: 6.0e-05 82: 1.3e-03 122: 2.6e-06 162: 6.0e-03 202: 3.0e-04 242: 4.8e-03 282: 2.6e-04
GCF_013357645.1_ASM1335764v1	Vibrio cholerae strain SL5Y	NZ_CP053799.1	HPY14_RS13655	HPY14_13655	WP_046127326.1	hypothetical protein	59012	60499	-	44	499	495	327	0.655311	398	0.797595	0	691	68.7	2.1e-21	1.3e-18	1	7	47: 1.8e-03 87: 3.5e-03 127: 3.3e-07 167: 3.9e-04 207: 3.0e-09 247: 1.9e-04 287: 7.6e-05	HPY14_RS13650	HPY14_13650	WP_000449157.1	GGDEF domain-containing protein	57451	59031	-	43	527	526	373	0.70778	438	0.83112	0	757	43.2	9.7e-14	5.7e-11	0.9997	7	42: 6.0e-05 82: 1.3e-03 122: 3.2e-06 162: 6.0e-03 202: 3.0e-04 242: 9.1e-03 282: 2.6e-04
GCF_013357665.1_ASM1335766v1	Vibrio cholerae strain SO5Y	NZ_CP053801.1	HPY15_RS13625	HPY15_13640	WP_046127326.1	hypothetical protein	61264	62751	-	43	499	495	327	0.655311	398	0.797595	0	691	68.7	2.1e-21	1.3e-18	1	7	47: 1.8e-03 87: 3.5e-03 127: 3.3e-07 167: 3.9e-04 207: 3.0e-09 247: 1.9e-04 287: 7.6e-05	HPY15_RS13620	HPY15_13635	WP_000449157.1	GGDEF domain-containing protein	59703	61283	-	42	527	526	373	0.70778	438	0.83112	0	757	43.2	9.7e-14	5.7e-11	0.9997	7	42: 6.0e-05 82: 1.3e-03 122: 3.2e-06 162: 6.0e-03 202: 3.0e-04 242: 9.1e-03 282: 2.6e-04
GCF_029635775.1_ASM2963577v1	Vibrio sp. gvc	NZ_CP113242.1	OOK74_RS13705	.	WP_278183609.1	hypothetical protein	422289	423773	+	401	499	494	327	0.655311	403	0.807615	0	685	65.1	2.6e-20	1.5e-17	1	7	47: 1.4e-03 87: 2.0e-03 127: 1.7e-06 167: 1.2e-03 207: 2.0e-08 247: 4.4e-06 287: 8.0e-04	OOK74_RS13710	.	WP_278183307.1	GGDEF domain-containing protein	423758	425338	+	402	527	526	359	0.681214	432	0.819734	0	689	44	5.8e-14	3.4e-11	0.9997	7	42: 9.4e-05 82: 5.6e-04 122: 1.6e-06 162: 1.6e-02 202: 9.1e-04 242: 9.1e-04 282: 5.9e-04
GCF_002216685.1_ASM221668v1	Vibrio tarriae strain 2521-89	NZ_CP022352.1	CEQ48_RS02610	CEQ48_02610	WP_181710707.1	hypothetical protein	452849	454336	+	410	499	495	327	0.655311	399	0.799599	0	690	68.6	2.2e-21	1.3e-18	1	7	47: 8.4e-04 87: 3.5e-03 127: 3.3e-07 167: 3.9e-04 207: 3.1e-09 247: 2.0e-04 287: 1.5e-04	CEQ48_RS02615	CEQ48_02615	WP_089070113.1	GGDEF domain-containing protein	454317	455897	+	411	527	526	375	0.711575	439	0.833017	0	759	41.5	3.2e-13	1.9e-10	0.9994	7	42: 6.0e-05 82: 1.3e-03 122: 3.2e-06 162: 6.0e-03 202: 4.9e-04 242: 9.5e-03 282: 4.9e-04
GCF_040869035.2_NTOU-M3_Vibrio_1.0	Vibrio sp. NTOU-M3	NZ_CP162101.2	AB2S62_RS20905	AB2S62_17265	WP_367990344.1	hypothetical protein	1320211	1321701	+	1168	499	496	326	0.653307	397	0.795591	0	684	68.1	3.3e-21	1.9e-18	1	7	47: 2.7e-04 87: 2.0e-03 127: 1.8e-06 167: 9.4e-05 207: 2.0e-07 247: 1.6e-04 287: 1.7e-05	AB2S62_RS20910	AB2S62_17270	WP_367990345.1	diguanylate cyclase domain-containing protein	1321673	1323253	+	1169	527	526	377	0.71537	448	0.850095	0	764	61.8	2.5e-19	1.5e-16	1	7	42: 2.1e-04 82: 1.1e-05 122: 1.5e-06 162: 9.1e-03 202: 1.6e-05 242: 2.1e-03 282: 2.3e-06
GCF_024220035.1_ASM2422003v1	Vibrio furnissii strain 104486766	NZ_CP100423.1	NIN90_RS19045	.	WP_004727317.1	hypothetical protein	787993	789480	-	726	499	495	324	0.649299	395	0.791583	0	686	60.8	5.1e-19	3e-16	1	7	47: 2.6e-03 87: 4.6e-03 127: 1.2e-05 167: 1.9e-03 207: 1.5e-08 247: 3.0e-04 287: 7.1e-06	NIN90_RS19040	.	WP_004727318.1	diguanylate cyclase	786432	788012	-	725	527	526	368	0.698292	433	0.821632	0	739	42	2.2e-13	1.3e-10	0.9995	7	42: 7.8e-04 82: 1.1e-04 122: 4.1e-06 162: 1.9e-02 202: 6.1e-05 242: 1.9e-02 282: 4.4e-04
GCF_009763225.1_ASM976322v1	Vibrio furnissii strain 2013V-1001	NZ_CP046798.1	GPY43_RS16730	.	WP_158108306.1	hypothetical protein	247334	248821	-	209	499	495	324	0.649299	395	0.791583	0	686	60.8	5.1e-19	3e-16	1	7	47: 2.6e-03 87: 4.6e-03 127: 1.2e-05 167: 1.9e-03 207: 1.5e-08 247: 3.0e-04 287: 7.1e-06	GPY43_RS16725	.	WP_004727318.1	GGDEF domain-containing protein	245773	247353	-	208	527	526	368	0.698292	433	0.821632	0	739	42	2.2e-13	1.3e-10	0.9995	7	42: 7.8e-04 82: 1.1e-04 122: 4.1e-06 162: 1.9e-02 202: 6.1e-05 242: 1.9e-02 282: 4.4e-04
GCF_009665335.1_ASM966533v1	Vibrio furnissii strain 2419-04	NZ_CP035694.1	EPB61_RS01250	.	WP_004727317.1	hypothetical protein	282316	283803	+	238	499	495	324	0.649299	395	0.791583	0	686	60.8	5.1e-19	3e-16	1	7	47: 2.6e-03 87: 4.6e-03 127: 1.2e-05 167: 1.9e-03 207: 1.5e-08 247: 3.0e-04 287: 7.1e-06	EPB61_RS01255	.	WP_154179406.1	GGDEF domain-containing protein	283784	285364	+	239	527	526	367	0.696395	433	0.821632	0	738	42.7	1.4e-13	8.1e-11	0.9996	7	42: 7.8e-04 82: 6.8e-05 122: 4.1e-06 162: 1.9e-02 202: 6.1e-05 242: 1.9e-02 282: 4.4e-04
GCF_009763345.1_ASM976334v1	Vibrio furnissii strain 2420-04	NZ_CP046796.1	GPY38_RS17180	.	WP_004727317.1	hypothetical protein	350217	351704	+	302	499	495	324	0.649299	395	0.791583	0	686	60.8	5.1e-19	3e-16	1	7	47: 2.6e-03 87: 4.6e-03 127: 1.2e-05 167: 1.9e-03 207: 1.5e-08 247: 3.0e-04 287: 7.1e-06	GPY38_RS17185	.	WP_004727318.1	GGDEF domain-containing protein	351685	353265	+	303	527	526	368	0.698292	433	0.821632	0	739	42	2.2e-13	1.3e-10	0.9995	7	42: 7.8e-04 82: 1.1e-04 122: 4.1e-06 162: 1.9e-02 202: 6.1e-05 242: 1.9e-02 282: 4.4e-04
GCF_006364355.1_ASM636435v1	Vibrio furnissii strain FDAARGOS_777	NZ_CP040991.1	FIU11_RS19470	FIU11_19470	WP_004727317.1	hypothetical protein	826397	827884	+	734	499	495	324	0.649299	395	0.791583	0	686	60.8	5.1e-19	3e-16	1	7	47: 2.6e-03 87: 4.6e-03 127: 1.2e-05 167: 1.9e-03 207: 1.5e-08 247: 3.0e-04 287: 7.1e-06	FIU11_RS19475	FIU11_19475	WP_004727318.1	GGDEF domain-containing protein	827865	829445	+	735	527	526	368	0.698292	433	0.821632	0	739	42	2.2e-13	1.3e-10	0.9995	7	42: 7.8e-04 82: 1.1e-04 122: 4.1e-06 162: 1.9e-02 202: 6.1e-05 242: 1.9e-02 282: 4.4e-04
GCF_030062095.1_ASM3006209v1	Vibrio furnissii strain MT14	NZ_CP115189.1	O8413_RS20045	O8413_20045	WP_004727317.1	hypothetical protein	1045544	1047031	+	939	499	495	324	0.649299	395	0.791583	0	686	60.8	5.1e-19	3e-16	1	7	47: 2.6e-03 87: 4.6e-03 127: 1.2e-05 167: 1.9e-03 207: 1.5e-08 247: 3.0e-04 287: 7.1e-06	O8413_RS20050	O8413_20050	WP_004727318.1	GGDEF domain-containing protein	1047012	1048592	+	940	527	526	368	0.698292	433	0.821632	0	739	42	2.2e-13	1.3e-10	0.9995	7	42: 7.8e-04 82: 1.1e-04 122: 4.1e-06 162: 1.9e-02 202: 6.1e-05 242: 1.9e-02 282: 4.4e-04
GCF_022869905.1_ASM2286990v1	Vibrio furnissii strain PartQ-Vfurnissii-RM8376	NZ_CP064381.1	IUJ52_RS22710	IUJ52_22700	WP_004727317.1	hypothetical protein	1500835	1502322	+	1377	499	495	324	0.649299	395	0.791583	0	686	60.8	5.1e-19	3e-16	1	7	47: 2.6e-03 87: 4.6e-03 127: 1.2e-05 167: 1.9e-03 207: 1.5e-08 247: 3.0e-04 287: 7.1e-06	IUJ52_RS22715	IUJ52_22705	WP_004727318.1	GGDEF domain-containing protein	1502303	1503883	+	1378	527	526	368	0.698292	433	0.821632	0	739	42	2.2e-13	1.3e-10	0.9995	7	42: 7.8e-04 82: 1.1e-04 122: 4.1e-06 162: 1.9e-02 202: 6.1e-05 242: 1.9e-02 282: 4.4e-04
GCF_030316215.1_ASM3031621v1	Vibrio furnissii strain VFBJ05	NZ_CP128205.1	QSU95_RS18920	QSU95_18920	WP_004727317.1	hypothetical protein	708056	709543	+	667	499	495	324	0.649299	395	0.791583	0	686	60.8	5.1e-19	3e-16	1	7	47: 2.6e-03 87: 4.6e-03 127: 1.2e-05 167: 1.9e-03 207: 1.5e-08 247: 3.0e-04 287: 7.1e-06	QSU95_RS18925	QSU95_18925	WP_004727318.1	GGDEF domain-containing protein	709524	711104	+	668	527	526	368	0.698292	433	0.821632	0	739	42	2.2e-13	1.3e-10	0.9995	7	42: 7.8e-04 82: 1.1e-04 122: 4.1e-06 162: 1.9e-02 202: 6.1e-05 242: 1.9e-02 282: 4.4e-04
GCF_021249365.1_ASM2124936v1	Vibrio furnissii strain VFN3	NZ_CP089605.1	LUM42_RS24000	LUM42_24000	WP_004727317.1	hypothetical protein	1514090	1515577	+	1372	499	495	324	0.649299	395	0.791583	0	686	60.8	5.1e-19	3e-16	1	7	47: 2.6e-03 87: 4.6e-03 127: 1.2e-05 167: 1.9e-03 207: 1.5e-08 247: 3.0e-04 287: 7.1e-06	LUM42_RS24005	LUM42_24005	WP_004727318.1	GGDEF domain-containing protein	1515558	1517138	+	1373	527	526	368	0.698292	433	0.821632	0	739	42	2.2e-13	1.3e-10	0.9995	7	42: 7.8e-04 82: 1.1e-04 122: 4.1e-06 162: 1.9e-02 202: 6.1e-05 242: 1.9e-02 282: 4.4e-04
GCF_000184325.1_ASM18432v1	Vibrio furnissii NCTC 11218	NC_016628.1	VFU_RS20460	vfu_B01060	WP_014257915.1	hypothetical protein	1114387	1115874	-	1008	499	495	323	0.647295	394	0.789579	0	682	60.8	5.1e-19	3e-16	1	7	47: 2.6e-03 87: 4.6e-03 127: 1.2e-05 167: 1.9e-03 207: 1.5e-08 247: 3.0e-04 287: 7.1e-06	VFU_RS20455	vfu_B01059	WP_004727318.1	GGDEF domain-containing protein	1112826	1114406	-	1007	527	526	368	0.698292	433	0.821632	0	739	42	2.2e-13	1.3e-10	0.9995	7	42: 7.8e-04 82: 1.1e-04 122: 4.1e-06 162: 1.9e-02 202: 6.1e-05 242: 1.9e-02 282: 4.4e-04
GCF_029224045.1_ASM2922404v1	Vibrio furnissii strain C1	NZ_CP119522.1	P2C01_RS20285	.	WP_014257915.1	hypothetical protein	1098621	1100108	+	1007	499	495	323	0.647295	394	0.789579	0	682	60.8	5.1e-19	3e-16	1	7	47: 2.6e-03 87: 4.6e-03 127: 1.2e-05 167: 1.9e-03 207: 1.5e-08 247: 3.0e-04 287: 7.1e-06	P2C01_RS20290	.	WP_004727318.1	GGDEF domain-containing protein	1100089	1101669	+	1008	527	526	368	0.698292	433	0.821632	0	739	42	2.2e-13	1.3e-10	0.9995	7	42: 7.8e-04 82: 1.1e-04 122: 4.1e-06 162: 1.9e-02 202: 6.1e-05 242: 1.9e-02 282: 4.4e-04
GCF_030316235.1_ASM3031623v1	Vibrio furnissii strain VFBJ07	NZ_CP128201.1	QSU96_RS21555	QSU96_21555	WP_286281336.1	hypothetical protein	1230818	1232305	+	1102	499	495	323	0.647295	395	0.791583	0	684	61.2	3.7e-19	2.2e-16	1	7	47: 2.6e-03 87: 4.6e-03 127: 1.2e-05 167: 1.9e-03 207: 1.5e-08 247: 2.2e-04 287: 7.1e-06	QSU96_RS21560	QSU96_21560	WP_004727318.1	GGDEF domain-containing protein	1232286	1233866	+	1103	527	526	368	0.698292	433	0.821632	0	739	42	2.2e-13	1.3e-10	0.9995	7	42: 7.8e-04 82: 1.1e-04 122: 4.1e-06 162: 1.9e-02 202: 6.1e-05 242: 1.9e-02 282: 4.4e-04
GCF_018140575.1_ASM1814057v1	Vibrio fluvialis strain 19-VB00936	NZ_CP073274.1	KC397_RS20700	KC397_20700	WP_024375442.1	hypothetical protein	1202777	1204264	+	1079	499	495	321	0.643287	398	0.797595	0	684	65.8	1.5e-20	8.9e-18	1	7	47: 1.2e-03 87: 4.8e-03 127: 1.9e-06 167: 1.9e-03 207: 5.0e-08 247: 1.3e-04 287: 1.9e-06	KC397_RS20705	KC397_20705	WP_202660170.1	GGDEF domain-containing protein	1204245	1205825	+	1080	527	526	367	0.696395	433	0.821632	0	760	51.4	3.5e-16	2e-13	1	7	42: 1.4e-05 82: 2.3e-04 122: 3.6e-06 162: 1.9e-02 202: 2.1e-05 242: 2.0e-02 282: 5.5e-05
GCF_009763785.1_ASM976378v1	Vibrio fluvialis strain 2012V-1235	NZ_CP046799.1	GPY18_RS00850	.	WP_158145913.1	hypothetical protein	194758	196245	+	171	499	495	321	0.643287	398	0.797595	0	684	65.8	1.5e-20	8.9e-18	1	7	47: 1.2e-03 87: 4.8e-03 127: 1.9e-06 167: 1.9e-03 207: 5.0e-08 247: 1.3e-04 287: 1.9e-06	GPY18_RS00855	.	WP_158145914.1	GGDEF domain-containing protein	196226	197806	+	172	527	526	368	0.698292	434	0.823529	0	762	50.6	5.8e-16	3.4e-13	1	7	42: 1.4e-05 82: 2.3e-04 122: 3.6e-06 162: 1.9e-02 202: 3.6e-05 242: 2.0e-02 282: 5.5e-05
GCF_009763465.1_ASM976346v1	Vibrio fluvialis strain 2013V-1300	NZ_CP046768.1	GPY10_RS21225	.	WP_024375442.1	hypothetical protein	1386656	1388143	-	1257	499	495	321	0.643287	398	0.797595	0	684	65.8	1.5e-20	8.9e-18	1	7	47: 1.2e-03 87: 4.8e-03 127: 1.9e-06 167: 1.9e-03 207: 5.0e-08 247: 1.3e-04 287: 1.9e-06	GPY10_RS21220	.	WP_158152428.1	GGDEF domain-containing protein	1385095	1386675	-	1256	527	526	366	0.694497	432	0.819734	0	758	50.1	8.3e-16	4.9e-13	1	7	42: 1.4e-05 82: 2.3e-04 122: 3.6e-06 162: 1.9e-02 202: 3.6e-05 242: 3.5e-02 282: 5.5e-05
GCF_009763185.1_ASM976318v1	Vibrio fluvialis strain 2015AW-0077	NZ_CP046755.1	GPY20_RS05485	.	WP_024375442.1	hypothetical protein	1200368	1201855	-	1089	499	495	321	0.643287	398	0.797595	0	684	65.8	1.5e-20	8.9e-18	1	7	47: 1.2e-03 87: 4.8e-03 127: 1.9e-06 167: 1.9e-03 207: 5.0e-08 247: 1.3e-04 287: 1.9e-06	GPY20_RS05480	.	WP_024375441.1	GGDEF domain-containing protein	1198807	1200387	-	1088	527	526	367	0.696395	433	0.821632	0	759	50.9	4.7e-16	2.8e-13	1	7	42: 1.4e-05 82: 2.3e-04 122: 3.6e-06 162: 1.9e-02 202: 3.6e-05 242: 1.5e-02 282: 5.5e-05
GCF_013181325.1_ASM1318132v1	Vibrio fluvialis strain A8	NZ_CP053665.1	HPK20_RS19780	HPK20_19810	WP_171934414.1	hypothetical protein	1069130	1070617	+	958	499	495	321	0.643287	398	0.797595	0	682	64.3	4.5e-20	2.6e-17	1	7	47: 1.2e-03 87: 4.8e-03 127: 1.9e-06 167: 1.9e-03 207: 5.0e-08 247: 3.9e-04 287: 1.9e-06	HPK20_RS19785	HPK20_19815	WP_020329634.1	GGDEF domain-containing protein	1070598	1072178	+	959	527	526	367	0.696395	433	0.821632	0	759	48.8	2.1e-15	1.2e-12	0.9999	7	42: 1.8e-05 82: 2.3e-04 122: 3.6e-06 162: 1.9e-02 202: 1.0e-04 242: 2.0e-02 282: 5.5e-05
GCF_034480385.1_ASM3448038v1	Vibrio fluvialis strain I7A	NZ_CP129945.1	QZL45_RS17855	.	WP_100268210.1	hypothetical protein	721863	723350	-	626	499	495	321	0.643287	398	0.797595	0	684	65.8	1.5e-20	8.9e-18	1	7	47: 1.2e-03 87: 4.8e-03 127: 1.9e-06 167: 1.9e-03 207: 5.0e-08 247: 1.3e-04 287: 1.9e-06	QZL45_RS17850	.	WP_024375441.1	GGDEF domain-containing protein	720302	721882	-	625	527	526	367	0.696395	433	0.821632	0	759	50.9	4.7e-16	2.8e-13	1	7	42: 1.4e-05 82: 2.3e-04 122: 3.6e-06 162: 1.9e-02 202: 3.6e-05 242: 1.5e-02 282: 5.5e-05
GCF_030297535.1_ASM3029753v1	Vibrio fluvialis strain IDH05335	NZ_AP028129.1	QUF32_RS18255	KKIDH5335_35230	WP_222779586.1	hypothetical protein	541663	543150	-	472	499	495	321	0.643287	397	0.795591	0	683	65.8	1.5e-20	8.9e-18	1	7	47: 1.2e-03 87: 4.8e-03 127: 1.9e-06 167: 1.9e-03 207: 5.0e-08 247: 1.3e-04 287: 1.9e-06	QUF32_RS18250	KKIDH5335_35220	WP_222739512.1	GGDEF domain-containing protein	540102	541682	-	471	527	526	366	0.694497	431	0.817837	0	757	49.9	9.4e-16	5.5e-13	1	7	42: 1.4e-05 82: 2.3e-04 122: 3.6e-06 162: 1.9e-02 202: 2.1e-05 242: 3.5e-02 282: 1.1e-04
GCF_030994065.1_ASM3099406v1	Vibrio fluvialis strain Isc7A	NZ_CP099916.1	NI390_RS21890	NI390_21885	WP_100268210.1	hypothetical protein	1572752	1574239	-	1401	499	495	321	0.643287	398	0.797595	0	684	65.8	1.5e-20	8.9e-18	1	7	47: 1.2e-03 87: 4.8e-03 127: 1.9e-06 167: 1.9e-03 207: 5.0e-08 247: 1.3e-04 287: 1.9e-06	NI390_RS21885	NI390_21880	WP_024375441.1	GGDEF domain-containing protein	1571191	1572771	-	1400	527	526	367	0.696395	433	0.821632	0	759	50.9	4.7e-16	2.8e-13	1	7	42: 1.4e-05 82: 2.3e-04 122: 3.6e-06 162: 1.9e-02 202: 3.6e-05 242: 1.5e-02 282: 5.5e-05
GCF_002796765.2_ASM279676v2	Vibrio fluvialis strain QY27	NZ_CP156746.1	CV024_RS19165	CV024_19165	WP_100268210.1	hypothetical protein	863676	865163	+	791	499	495	321	0.643287	398	0.797595	0	684	65.8	1.5e-20	8.9e-18	1	7	47: 1.2e-03 87: 4.8e-03 127: 1.9e-06 167: 1.9e-03 207: 5.0e-08 247: 1.3e-04 287: 1.9e-06	CV024_RS19170	CV024_19170	WP_024375441.1	GGDEF domain-containing protein	865144	866724	+	792	527	526	367	0.696395	433	0.821632	0	759	50.9	4.7e-16	2.8e-13	1	7	42: 1.4e-05 82: 2.3e-04 122: 3.6e-06 162: 1.9e-02 202: 3.6e-05 242: 1.5e-02 282: 5.5e-05
GCF_033947405.1_ASM3394740v1	Vibrio fluvialis strain V13	NZ_CP098022.1	NAF16_RS22010	NAF16_21995	WP_024375442.1	hypothetical protein	1545584	1547071	+	1420	499	495	321	0.643287	398	0.797595	0	684	65.8	1.5e-20	8.9e-18	1	7	47: 1.2e-03 87: 4.8e-03 127: 1.9e-06 167: 1.9e-03 207: 5.0e-08 247: 1.3e-04 287: 1.9e-06	NAF16_RS22015	NAF16_22000	WP_202660170.1	GGDEF domain-containing protein	1547052	1548632	+	1421	527	526	367	0.696395	433	0.821632	0	760	51.4	3.5e-16	2e-13	1	7	42: 1.4e-05 82: 2.3e-04 122: 3.6e-06 162: 1.9e-02 202: 2.1e-05 242: 2.0e-02 282: 5.5e-05
GCF_028898925.1_ASM2889892v1	Vibrio fluvialis strain 10M-VF	NZ_CP118600.1	PUN47_RS16500	PUN47_16500	WP_274889827.1	hypothetical protein	282244	283731	-	249	499	495	320	0.641283	397	0.795591	0	684	65.2	2.4e-20	1.4e-17	1	7	47: 6.4e-04 87: 4.8e-03 127: 4.8e-06 167: 2.3e-03 207: 2.7e-08 247: 1.5e-04 287: 2.8e-06	PUN47_RS16495	PUN47_16495	WP_202649113.1	GGDEF domain-containing protein	280683	282263	-	248	527	526	365	0.6926	432	0.819734	0	756	50.3	7.3e-16	4.3e-13	1	7	42: 1.4e-05 82: 3.1e-04 122: 3.6e-06 162: 1.9e-02 202: 2.1e-05 242: 2.4e-02 282: 7.8e-05
GCF_001952955.1_ASM195295v1	Vibrio fluvialis strain 12605	NZ_CP019119.1	BV404_RS20025	.	WP_075989887.1	hypothetical protein	1098516	1100003	+	991	499	495	320	0.641283	398	0.797595	0	684	64.8	3.2e-20	1.9e-17	1	7	47: 6.4e-04 87: 4.8e-03 127: 4.8e-06 167: 2.3e-03 207: 2.7e-08 247: 2.1e-04 287: 2.8e-06	BV404_RS20030	.	WP_075989888.1	GGDEF domain-containing protein	1099984	1101564	+	992	527	526	365	0.6926	432	0.819734	0	757	48.3	3e-15	1.7e-12	0.9999	7	42: 3.6e-05 82: 3.1e-04 122: 3.6e-06 162: 1.9e-02 202: 3.6e-05 242: 2.4e-02 282: 7.4e-05
GCF_009764215.1_ASM976421v1	Vibrio fluvialis strain 2015AW-0233	NZ_CP046858.1	GO174_RS18320	.	WP_020329635.1	hypothetical protein	672763	674250	-	608	499	495	320	0.641283	397	0.795591	0	680	65.8	1.5e-20	8.9e-18	1	7	47: 1.2e-03 87: 4.8e-03 127: 1.9e-06 167: 1.9e-03 207: 5.0e-08 247: 1.3e-04 287: 1.9e-06	GO174_RS18315	.	WP_020329634.1	GGDEF domain-containing protein	671202	672782	-	607	527	526	367	0.696395	433	0.821632	0	759	48.8	2.1e-15	1.2e-12	0.9999	7	42: 1.8e-05 82: 2.3e-04 122: 3.6e-06 162: 1.9e-02 202: 1.0e-04 242: 2.0e-02 282: 5.5e-05
GCF_001558415.2_ASM155841v2	Vibrio fluvialis strain ATCC 33809	NZ_CP014034.2	AL536_RS29965	AL536_07190	WP_061056007.1	hypothetical protein	1551318	1552805	+	1435	499	495	320	0.641283	398	0.797595	0	683	65.8	1.5e-20	8.9e-18	1	7	47: 1.2e-03 87: 4.8e-03 127: 1.9e-06 167: 1.9e-03 207: 5.0e-08 247: 1.3e-04 287: 1.9e-06	AL536_RS29970	AL536_07195	WP_061056008.1	GGDEF domain-containing protein	1552786	1554366	+	1436	527	526	365	0.6926	431	0.817837	0	754	49	1.8e-15	1.1e-12	0.9999	7	42: 1.4e-05 82: 2.3e-04 122: 1.4e-05 162: 1.9e-02 202: 3.6e-05 242: 1.5e-02 282: 5.5e-05
GCF_009764195.1_ASM976419v1	Vibrio fluvialis strain F8658	NZ_CP046856.1	GO175_RS16805	.	WP_154182853.1	hypothetical protein	265081	266568	+	225	499	495	320	0.641283	398	0.797595	0	684	66.7	8.6e-21	5.1e-18	1	7	47: 1.2e-03 87: 4.8e-03 127: 1.9e-06 167: 1.9e-03 207: 5.0e-08 247: 7.5e-05 287: 1.9e-06	GO175_RS16810	.	WP_154182855.1	GGDEF domain-containing protein	266549	268129	+	226	527	526	367	0.696395	433	0.821632	0	759	50.6	5.8e-16	3.4e-13	1	7	42: 1.4e-05 82: 2.3e-04 122: 3.6e-06 162: 1.9e-02 202: 3.6e-05 242: 2.0e-02 282: 5.5e-05
GCF_002953375.1_ASM295337v1	Vibrio fluvialis strain FDAARGOS_100	NZ_CP014032.1	AL475_RS00870	AL475_15850	WP_104964876.1	hypothetical protein	198160	199647	+	174	499	495	320	0.641283	398	0.797595	0	685	65.4	2e-20	1.2e-17	1	7	47: 6.4e-04 87: 4.8e-03 127: 4.8e-06 167: 2.3e-03 207: 2.7e-08 247: 1.3e-04 287: 2.8e-06	AL475_RS00875	AL475_15855	WP_104964877.1	GGDEF domain-containing protein	199628	201208	+	175	527	526	365	0.6926	432	0.819734	0	757	48.2	3.1e-15	1.8e-12	0.9999	7	42: 3.6e-05 82: 3.1e-04 122: 3.6e-06 162: 1.9e-02 202: 3.6e-05 242: 2.4e-02 282: 7.8e-05
GCF_030144385.1_ASM3014438v1	Vibrio fluvialis strain SD21SC3889PM	NZ_CP126306.1	QN061_RS22090	QN061_22090	WP_020329635.1	hypothetical protein	1407993	1409480	-	1262	499	495	320	0.641283	397	0.795591	0	680	65.8	1.5e-20	8.9e-18	1	7	47: 1.2e-03 87: 4.8e-03 127: 1.9e-06 167: 1.9e-03 207: 5.0e-08 247: 1.3e-04 287: 1.9e-06	QN061_RS22085	QN061_22085	WP_020329634.1	GGDEF domain-containing protein	1406432	1408012	-	1261	527	526	367	0.696395	433	0.821632	0	759	48.8	2.1e-15	1.2e-12	0.9999	7	42: 1.8e-05 82: 2.3e-04 122: 3.6e-06 162: 1.9e-02 202: 1.0e-04 242: 2.0e-02 282: 5.5e-05
GCF_023716565.1_ASM2371656v1	Vibrio sp. SCSIO 43136	NZ_CP071849.1	J4N39_RS17130	J4N39_17145	WP_252026163.1	hypothetical protein	539570	541060	-	446	499	496	318	0.637275	397	0.795591	0	657	56.3	1.1e-17	6.6e-15	1	7	47: 5.7e-04 87: 1.1e-03 127: 6.4e-06 167: 1.1e-03 207: 2.6e-06 247: 1.1e-03 287: 1.5e-05	J4N39_RS17125	J4N39_17140	WP_252026161.1	GGDEF domain-containing protein	538006	539589	-	445	527	527	346	0.656546	439	0.833017	0	717	40.6	5.9e-13	3.5e-10	0.9992	7	42: 1.2e-03 82: 6.1e-04 122: 2.1e-05 162: 1.5e-03 202: 3.0e-04 242: 2.1e-02 282: 4.8e-05
GCF_900233005.1_Vibrio_tapetis_CECT4600	Vibrio tapetis CECT4600	NZ_LT960612.1	VTAP4600_RS21250	VTAP4600_B0917	WP_102524753.1	hypothetical protein	931533	933017	-	774	499	494	314	0.629259	397	0.795591	0	658	61.1	4.1e-19	2.4e-16	1	7	47: 9.2e-06 87: 1.9e-03 127: 1.4e-06 167: 1.4e-03 207: 1.2e-05 247: 1.3e-04 287: 1.2e-04	VTAP4600_RS21245	VTAP4600_B0916	WP_102524752.1	diguanylate cyclase	929969	931552	-	773	527	527	366	0.694497	443	0.840607	0	744	52	2.3e-16	1.3e-13	1	7	42: 4.1e-03 82: 4.1e-05 122: 1.1e-06 162: 2.3e-03 202: 1.8e-03 242: 1.1e-04 282: 2.5e-05
GCF_024582835.1_ASM2458283v1	Vibrio japonicus strain JCM 31412	NZ_CP102097.1	NP165_RS16310	NP165_16310	WP_257086807.1	hypothetical protein	691252	692736	+	600	499	494	313	0.627255	392	0.785571	0	655	61.1	4.1e-19	2.4e-16	1	7	47: 1.3e-04 87: 1.5e-03 127: 6.0e-06 167: 2.1e-04 207: 5.7e-07 247: 1.5e-05 287: 3.2e-03	NP165_RS16315	NP165_16315	WP_257086808.1	GGDEF domain-containing protein	692717	694297	+	601	527	526	339	0.643264	423	0.802657	0	704	31.7	2.8e-10	1.7e-07	0.9787	7	42: 3.3e-03 82: 9.5e-05 122: 1.1e-05 162: 3.6e-02 202: 2.6e-03 242: 3.3e-02 282: 7.1e-04
GCF_024347015.1_ASM2434701v1	Vibrio pectenicida strain LMG 19642	NZ_AP024890.1	OCV27_RS17225	.	WP_125321345.1	hypothetical protein	488906	490372	-	454	499	488	312	0.625251	381	0.763527	0	645	61.8	2.5e-19	1.5e-16	1	7	47: 3.7e-04 87: 4.3e-03 127: 2.5e-05 167: 3.8e-04 207: 3.4e-07 247: 6.6e-05 287: 1.4e-05	OCV27_RS17220	.	WP_125321327.1	GGDEF domain-containing protein	487324	488904	-	453	527	526	343	0.650854	419	0.795066	0	699	52.4	1.6e-16	9.6e-14	1	6	82: 1.7e-05 122: 6.7e-06 162: 6.8e-03 202: 2.3e-04 242: 2.2e-03 282: 1.1e-07
GCF_040869025.1_ASM4086902v1	Vibrio scophthalmi strain 20FBVib0200	NZ_CP134272.1	RJD38_RS17495	RJD38_17490	WP_065546735.1	lipopolysaccharide assembly protein LapB	561396	562865	-	517	499	489	307	0.61523	387	0.775551	0	644	74.6	3.5e-23	2.1e-20	1	7	47: 7.8e-05 87: 1.8e-03 127: 7.0e-08 167: 3.7e-03 207: 6.1e-09 247: 3.2e-04 287: 9.0e-06	RJD38_RS17490	RJD38_17485	WP_065546734.1	GGDEF domain-containing protein	559816	561396	-	516	527	526	362	0.686907	432	0.819734	0	733	46.6	9.6e-15	5.6e-12	0.9999	7	42: 4.6e-04 82: 1.4e-04 122: 3.0e-06 162: 2.4e-02 202: 1.7e-03 242: 1.8e-03 282: 9.1e-06
GCF_001687805.1_ASM168780v1	Vibrio scophthalmi strain VS-05	NZ_CP016415.1	VSVS05_RS20435	VSVS05_04180	WP_065546735.1	hypothetical protein	1347577	1349046	-	1138	499	489	307	0.61523	387	0.775551	0	644	74.6	3.5e-23	2.1e-20	1	7	47: 7.8e-05 87: 1.8e-03 127: 7.0e-08 167: 3.7e-03 207: 6.1e-09 247: 3.2e-04 287: 9.0e-06	VSVS05_RS20430	VSVS05_04179	WP_065546734.1	GGDEF domain-containing protein	1345997	1347577	-	1137	527	526	362	0.686907	432	0.819734	0	733	46.6	9.6e-15	5.6e-12	0.9999	7	42: 4.6e-04 82: 1.4e-04 122: 3.0e-06 162: 2.4e-02 202: 1.7e-03 242: 1.8e-03 282: 9.1e-06
GCF_001685465.1_ASM168546v1	Vibrio scophthalmi strain VS-12	NZ_CP016308.1	VSVS12_RS21345	VSVS12_04366	WP_065432035.1	hypothetical protein	1455108	1456577	+	1278	499	489	306	0.613226	387	0.775551	0	642	74.9	2.8e-23	1.6e-20	1	7	47: 7.8e-05 87: 1.8e-03 127: 1.6e-07 167: 1.2e-03 207: 6.1e-09 247: 3.2e-04 287: 9.0e-06	VSVS12_RS21350	VSVS12_04367	WP_065432036.1	GGDEF domain-containing protein	1456577	1458157	+	1279	527	526	363	0.688805	435	0.825427	0	738	46.6	9.2e-15	5.4e-12	0.9999	7	42: 4.4e-04 82: 1.4e-04 122: 3.8e-06 162: 2.4e-02 202: 1.7e-03 242: 1.8e-03 282: 7.2e-06
GCF_009763705.1_ASM976370v1	Vibrio cincinnatiensis strain 2070-81	NZ_CP046801.1	GPX92_RS03450	.	WP_078925960.1	hypothetical protein	758777	760264	+	651	499	495	302	0.60521	395	0.791583	0	631	63.9	6e-20	3.5e-17	1	7	47: 4.0e-03 87: 1.6e-03 127: 3.7e-06 167: 4.0e-03 207: 5.1e-09 247: 5.2e-05 287: 4.3e-05	GPX92_RS03455	.	WP_078925819.1	GGDEF domain-containing protein	760245	761828	+	652	527	527	332	0.629981	414	0.785579	0	684	52.3	1.8e-16	1e-13	1	7	42: 1.1e-04 82: 5.2e-03 122: 1.6e-06 162: 2.0e-02 202: 5.5e-08 242: 3.4e-02 283: 1.0e-04
GCF_009665395.1_ASM966539v1	Vibrio cincinnatiensis strain 2409-02	NZ_CP035698.1	ET948_RS16545	.	WP_154116946.1	hypothetical protein	739660	741147	+	657	499	495	302	0.60521	395	0.791583	0	631	64.4	4.1e-20	2.4e-17	1	7	47: 4.0e-03 87: 1.6e-03 127: 3.7e-06 167: 4.0e-03 207: 5.1e-09 247: 5.2e-05 287: 3.0e-05	ET948_RS16550	.	WP_078925819.1	GGDEF domain-containing protein	741128	742711	+	658	527	527	332	0.629981	414	0.785579	0	684	52.3	1.8e-16	1e-13	1	7	42: 1.1e-04 82: 5.2e-03 122: 1.6e-06 162: 2.0e-02 202: 5.5e-08 242: 3.4e-02 283: 1.0e-04
GCF_009763885.1_ASM976388v1	Vibrio cincinnatiensis strain F8054	NZ_CP046849.1	GPX94_RS16410	.	WP_154116946.1	hypothetical protein	775850	777337	-	670	499	495	302	0.60521	395	0.791583	0	631	64.4	4.1e-20	2.4e-17	1	7	47: 4.0e-03 87: 1.6e-03 127: 3.7e-06 167: 4.0e-03 207: 5.1e-09 247: 5.2e-05 287: 3.0e-05	GPX94_RS16405	.	WP_078925819.1	GGDEF domain-containing protein	774286	775869	-	669	527	527	332	0.629981	414	0.785579	0	684	52.3	1.8e-16	1e-13	1	7	42: 1.1e-04 82: 5.2e-03 122: 1.6e-06 162: 2.0e-02 202: 5.5e-08 242: 3.4e-02 283: 1.0e-04
GCF_029962385.1_ASM2996238v1	Vibrio sp. ABG19	NZ_CP071707.1	J0X00_RS01610	J0X00_01605	WP_282476829.1	hypothetical protein	363163	364650	+	318	499	495	302	0.60521	380	0.761523	0	632	63.6	7e-20	4.1e-17	1	7	47: 4.7e-05 87: 6.6e-03 127: 3.0e-07 167: 2.0e-03 207: 1.4e-06 247: 1.8e-04 287: 2.6e-05	J0X00_RS01615	J0X00_01610	WP_136483709.1	GGDEF domain-containing protein	364631	366214	+	319	527	527	347	0.658444	417	0.791271	0	691	49.6	1.2e-15	6.8e-13	1	7	42: 6.4e-04 82: 1.3e-04 122: 1.2e-05 162: 7.4e-03 202: 3.4e-05 242: 6.1e-04 282: 7.0e-05
GCF_019226825.1_ASM1922682v1	Vibrio ostreae strain OG9-811	NZ_CP076642.1	KNV97_RS04165	KNV97_04165	WP_218561600.1	hypothetical protein	962069	963556	+	803	499	495	301	0.603206	378	0.757515	0	629	63.2	9.1e-20	5.4e-17	1	7	47: 4.7e-05 87: 6.6e-03 127: 3.0e-07 167: 4.5e-03 207: 8.3e-07 247: 1.8e-04 287: 2.6e-05	KNV97_RS04170	KNV97_04170	WP_218561601.1	GGDEF domain-containing protein	963537	965120	+	804	527	527	346	0.656546	417	0.791271	0	688	49.6	1.2e-15	6.8e-13	1	7	42: 6.4e-04 82: 1.3e-04 122: 1.2e-05 162: 7.4e-03 202: 3.4e-05 242: 6.1e-04 282: 7.0e-05
GCF_028201475.1_ASM2820147v1	Vibrio sp. SCSIO 43137	NZ_CP116384.1	PK654_RS16025	PK654_16025	WP_271699916.1	hypothetical protein	37701	39182	-	29	499	493	300	0.601202	377	0.755511	0	596	61.3	3.5e-19	2.1e-16	1	7	47: 3.1e-04 87: 1.9e-03 127: 1.1e-05 167: 2.5e-04 207: 2.8e-07 247: 4.2e-03 287: 3.1e-06	PK654_RS16020	PK654_16020	WP_271699914.1	GGDEF domain-containing protein	36125	37708	-	28	527	527	350	0.664137	436	0.827324	0	745	50	8.9e-16	5.2e-13	1	7	42: 1.4e-03 82: 5.1e-06 122: 5.4e-05 162: 8.0e-04 202: 1.5e-04 242: 3.8e-03 282: 4.7e-05
GCF_038452265.1_ASM3845226v1	Vibrio diazotrophicus strain ATCC 33466	NZ_CP151843.1	AAGA51_RS21520	.	WP_042479913.1	hypothetical protein	1382504	1383967	-	1198	499	487	299	0.599198	374	0.749499	0	622	56.8	7.7e-18	4.5e-15	1	7	47: 1.5e-03 87: 4.0e-03 127: 5.7e-07 167: 1.7e-02 207: 1.2e-07 247: 1.9e-04 287: 1.5e-04	AAGA51_RS21515	.	WP_042479619.1	diguanylate cyclase	1380923	1382500	-	1197	527	525	332	0.629981	425	0.806452	0	682	49.8	1e-15	6.1e-13	1	7	42: 1.1e-04 81: 1.6e-04 121: 3.7e-05 161: 3.1e-04 201: 2.1e-04 241: 9.1e-03 281: 2.5e-05
GCF_024347035.1_ASM2434703v1	Vibrio plantisponsor strain CECT 7581	NZ_AP024894.1	OCV04_RS14960	.	WP_102940040.1	hypothetical protein	56487	57950	-	45	499	487	299	0.599198	374	0.749499	0	621	57.5	4.9e-18	2.9e-15	1	7	47: 3.4e-03 87: 4.0e-03 127: 5.7e-07 167: 1.7e-02 207: 1.2e-07 247: 2.0e-04 287: 3.9e-05	OCV04_RS14955	.	WP_171137051.1	GGDEF domain-containing protein	54906	56483	-	44	527	525	331	0.628083	426	0.808349	0	692	52.6	1.5e-16	8.6e-14	1	7	42: 3.1e-04 81: 1.0e-04 121: 3.7e-05 161: 5.6e-04 201: 8.4e-05 241: 4.4e-03 281: 5.3e-06
GCF_011064285.1_ASM1106428v1	Vibrio ziniensis strain ZWAL4003	NZ_CP049332.1	G5S32_RS16690	G5S32_16690	WP_165314180.1	hypothetical protein	369871	371334	+	360	499	487	299	0.599198	375	0.751503	0	630	56.8	8e-18	4.7e-15	1	7	47: 1.4e-03 87: 4.0e-03 127: 6.6e-07 167: 1.8e-02 207: 1.2e-07 247: 2.9e-04 287: 8.6e-05	G5S32_RS16695	G5S32_16695	WP_165313263.1	GGDEF domain-containing protein	371338	372915	+	361	527	525	340	0.645161	432	0.819734	0	708	49.3	1.5e-15	8.7e-13	1	7	42: 2.7e-04 81: 1.4e-04 121: 3.7e-05 161: 6.0e-04 201: 3.3e-05 241: 2.6e-02 281: 2.4e-05
GCF_040315585.1_ASM4031558v1	Vibrio metschnikovii strain 20CO01TI02	NZ_CP095312.1	MRO13_RS17560	MRO13_17880	WP_217515279.1	hypothetical protein	778543	780030	+	688	499	495	298	0.597194	378	0.757515	0	625	60.6	5.8e-19	3.4e-16	1	7	47: 3.0e-03 87: 2.5e-03 127: 3.0e-07 167: 9.0e-03 207: 1.2e-06 247: 3.8e-04 287: 1.2e-06	MRO13_RS17565	MRO13_17885	WP_350940755.1	GGDEF domain-containing protein	780011	781591	+	689	527	526	354	0.671727	423	0.802657	0	728	34.1	5.6e-11	3.3e-08	0.9929	7	42: 3.9e-03 82: 5.6e-03 122: 5.9e-06 162: 8.2e-03 202: 3.7e-04 242: 4.9e-02 282: 6.7e-05
GCF_009763925.1_ASM976392v1	Vibrio metschnikovii strain 07-2421	NZ_CP046821.1	GPX85_RS01615	.	WP_199249666.1	hypothetical protein	371297	372784	-	305	499	495	297	0.59519	377	0.755511	0	622	61.9	2.3e-19	1.3e-16	1	7	47: 1.2e-03 87: 2.5e-03 127: 3.0e-07 167: 1.2e-02 207: 1.2e-06 247: 2.9e-04 287: 1.2e-06	GPX85_RS01610	.	WP_004396804.1	GGDEF domain-containing protein	369736	371316	-	304	527	526	354	0.671727	422	0.800759	0	727	34.1	5.6e-11	3.3e-08	0.9929	7	42: 3.9e-03 82: 5.6e-03 122: 5.9e-06 162: 8.2e-03 202: 3.7e-04 242: 4.9e-02 282: 6.7e-05
GCF_009763765.1_ASM976376v1	Vibrio metschnikovii strain 9502-00	NZ_CP046794.1	GPX86_RS15455	.	WP_199244861.1	hypothetical protein	511508	512995	-	441	499	495	297	0.59519	377	0.755511	0	623	61.5	3e-19	1.8e-16	1	7	47: 1.2e-03 87: 2.5e-03 127: 3.0e-07 167: 1.2e-02 207: 1.2e-06 247: 3.8e-04 287: 1.2e-06	GPX86_RS15450	.	WP_158145271.1	GGDEF domain-containing protein	509947	511527	-	440	527	526	354	0.671727	422	0.800759	0	726	33.4	8.7e-11	5.1e-08	0.9906	7	42: 6.6e-03 82: 5.6e-03 122: 5.9e-06 162: 8.2e-03 202: 3.7e-04 242: 4.9e-02 282: 6.7e-05
GCF_040235185.1_Vibrio_metschnikovii_21	Vibrio metschnikovii strain IS021	NZ_CP158117.1	ABFV67_RS15320	ABFV67_15315	WP_199249666.1	hypothetical protein	353581	355068	+	302	499	495	297	0.59519	377	0.755511	0	622	61.9	2.3e-19	1.3e-16	1	7	47: 1.2e-03 87: 2.5e-03 127: 3.0e-07 167: 1.2e-02 207: 1.2e-06 247: 2.9e-04 287: 1.2e-06	ABFV67_RS15325	ABFV67_15320	WP_004396804.1	GGDEF domain-containing protein	355049	356629	+	303	527	526	354	0.671727	422	0.800759	0	727	34.1	5.6e-11	3.3e-08	0.9929	7	42: 3.9e-03 82: 5.6e-03 122: 5.9e-06 162: 8.2e-03 202: 3.7e-04 242: 4.9e-02 282: 6.7e-05
GCF_040588515.1_ASM4058851v1	Vibrio metschnikovii strain 19GA03SH07	NZ_CP095337.1	MRO11_RS17345	MRO11_17280	WP_354672680.1	hypothetical protein	784909	786396	+	694	499	495	296	0.593186	376	0.753507	0	621	61.5	3e-19	1.8e-16	1	7	47: 1.2e-03 87: 2.5e-03 127: 3.0e-07 167: 1.2e-02 207: 1.2e-06 247: 3.8e-04 287: 1.2e-06	MRO11_RS17350	MRO11_17285	WP_217515278.1	GGDEF domain-containing protein	786377	787957	+	695	527	526	354	0.671727	422	0.800759	0	727	34.1	5.6e-11	3.3e-08	0.9929	7	42: 3.9e-03 82: 5.6e-03 122: 5.9e-06 162: 8.2e-03 202: 3.7e-04 242: 4.9e-02 282: 6.7e-05
GCF_009938205.1_ASM993820v1	Vibrio panuliri strain JCM 19500	NZ_AP019655.1	GZK95_RS15875	.	WP_075705945.1	hypothetical protein	219452	220951	-	192	499	499	296	0.593186	376	0.753507	0	617	66.2	1.2e-20	6.8e-18	1	7	47: 5.2e-04 87: 1.1e-03 127: 1.5e-06 167: 9.2e-03 207: 4.0e-08 247: 1.8e-04 287: 3.3e-06	GZK95_RS15870	.	WP_075713623.1	GGDEF domain-containing protein	217872	219452	-	191	527	526	347	0.658444	420	0.796964	0	678	52.5	1.5e-16	8.9e-14	1	7	42: 2.4e-05 82: 5.2e-04 122: 2.7e-06 162: 4.7e-02 202: 2.0e-05 242: 4.2e-03 282: 2.1e-05
GCF_042245395.1_ASM4224539v1	Vibrio sp. HN007	NZ_CP145310.1	SNR28_RS08595	SNR28_08585	WP_375748797.1	hypothetical protein	1921166	1922650	+	1702	499	494	296	0.593186	386	0.773547	0	622	75.7	1.6e-23	9.6e-21	1	7	47: 5.8e-05 87: 1.3e-02 127: 4.4e-06 167: 1.4e-05 207: 5.8e-08 247: 2.5e-05 287: 4.6e-06	SNR28_RS08600	SNR28_08590	WP_375748798.1	diguanylate cyclase	1922643	1924229	+	1703	527	528	352	0.667932	442	0.83871	0	714	54	5.6e-17	3.3e-14	1	7	42: 8.9e-05 82: 1.2e-04 122: 8.7e-06 162: 2.1e-03 202: 6.6e-05 242: 3.5e-03 282: 1.1e-05
GCF_015594925.2_ASM1559492v2	Vibrio sp. VB16	NZ_CP087591.1	IUZ65_RS20205	IUZ65_020205	WP_195705820.1	hypothetical protein	844062	845540	-	712	499	492	296	0.593186	392	0.785571	0	625	64.1	5.1e-20	3e-17	1	7	47: 2.8e-03 87: 5.6e-03 127: 9.9e-06 167: 2.7e-04 207: 1.8e-06 247: 1.2e-05 287: 1.0e-06	IUZ65_RS20200	IUZ65_020200	WP_195705819.1	GGDEF domain-containing protein	842486	844069	-	711	527	527	346	0.656546	432	0.819734	0	702	40.6	5.8e-13	3.4e-10	0.9992	7	42: 3.0e-03 82: 2.2e-04 122: 1.4e-05 162: 1.2e-03 202: 1.3e-03 242: 1.1e-02 282: 3.6e-05
GCF_029016285.1_ASM2901628v1	Vibrio sp. DW001	NZ_CP091976.1	L3V77_RS20735	L3V77_20700	WP_275138131.1	hypothetical protein	745313	746791	+	671	499	492	295	0.591182	391	0.783567	0	622	63.1	9.9e-20	5.8e-17	1	7	47: 2.8e-03 87: 5.6e-03 127: 9.9e-06 167: 3.0e-04 207: 1.8e-06 247: 1.2e-05 287: 1.7e-06	L3V77_RS20740	L3V77_20705	WP_275138132.1	GGDEF domain-containing protein	746784	748367	+	672	527	527	346	0.656546	433	0.821632	0	702	40.6	5.8e-13	3.4e-10	0.9992	7	42: 3.0e-03 82: 2.2e-04 122: 1.4e-05 162: 1.2e-03 202: 1.3e-03 242: 1.1e-02 282: 3.6e-05
GCF_009938165.1_ASM993816v1	Vibrio taketomensis strain C4III282	NZ_AP019650.1	Vt282_RS14530	.	WP_162063842.1	hypothetical protein	169762	171261	-	145	499	499	287	0.57515	374	0.749499	0	597	69.6	1.1e-21	6.7e-19	1	7	47: 7.6e-04 87: 9.8e-04 127: 1.9e-07 167: 3.2e-04 207: 6.7e-07 247: 3.9e-04 287: 1.3e-06	Vt282_RS14525	.	WP_162047784.1	GGDEF domain-containing protein	168182	169762	-	144	527	526	350	0.664137	423	0.802657	0	723	66.1	1.3e-20	7.5e-18	1	7	42: 2.0e-06 82: 4.2e-04 122: 3.1e-06 162: 3.1e-02 202: 3.3e-05 242: 1.3e-04 282: 5.0e-07
GCF_009938185.1_ASM993818v1	Vibrio taketomensis strain C4III291	NZ_AP019652.1	GZI12_RS14825	.	WP_162047785.1	hypothetical protein	169793	171292	-	151	499	499	287	0.57515	374	0.749499	0	597	69.2	1.4e-21	8.4e-19	1	7	47: 9.6e-04 87: 9.8e-04 127: 1.9e-07 167: 3.2e-04 207: 6.7e-07 247: 3.9e-04 287: 1.3e-06	GZI12_RS14820	.	WP_162047784.1	GGDEF domain-containing protein	168213	169793	-	150	527	526	350	0.664137	423	0.802657	0	723	66.1	1.3e-20	7.5e-18	1	7	42: 2.0e-06 82: 4.2e-04 122: 3.1e-06 162: 3.1e-02 202: 3.3e-05 242: 1.3e-04 282: 5.0e-07
GCF_029016485.1_ASM2901648v1	Vibrio sp. JC009	NZ_CP092107.1	L3Q72_RS20335	L3Q72_20320	WP_275133764.1	hypothetical protein	1212998	1214413	-	1077	499	471	279	0.559118	362	0.725451	0	580	69.9	9.3e-22	5.5e-19	1	7	27: 5.2e-04 67: 7.0e-03 107: 6.3e-06 147: 3.9e-05 187: 6.4e-08 227: 7.6e-05 267: 6.0e-06	L3Q72_RS20330	L3Q72_20315	WP_275132375.1	diguanylate cyclase	1211412	1212995	-	1076	527	527	349	0.662239	435	0.825427	0	702	45.3	2.2e-14	1.3e-11	0.9998	7	42: 1.2e-03 82: 3.8e-04 122: 1.1e-05 162: 2.9e-03 202: 1.4e-04 242: 1.6e-03 282: 6.2e-05
GCF_024346955.1_ASM2434695v1	Vibrio mangrovi strain CECT 7927	NZ_AP024884.1	OCU74_RS21775	.	WP_087481825.1	hypothetical protein	1270100	1271566	+	1077	499	488	274	0.549098	366	0.733467	0	567	77.4	5e-24	2.9e-21	1	7	47: 1.2e-05 87: 4.2e-04 127: 1.5e-06 167: 1.1e-04 207: 9.0e-07 247: 1.7e-05 287: 6.8e-06	OCU74_RS21780	.	WP_087481824.1	GGDEF domain-containing protein	1271568	1273148	+	1078	527	526	336	0.637571	413	0.783681	0	692	46.5	9.7e-15	5.7e-12	0.9999	7	42: 6.2e-05 82: 4.0e-04 122: 6.7e-06 162: 3.9e-03 202: 2.4e-03 242: 5.4e-02 282: 2.2e-06
GCF_024347095.1_ASM2434709v1	Vibrio rhizosphaerae strain LMG 23790	NZ_AP024904.1	OCV37_RS15845	.	WP_038180199.1	hypothetical protein	145482	146948	-	116	499	488	268	0.537074	353	0.707415	0	535	72.8	1.2e-22	7.3e-20	1	7	47: 5.2e-05 87: 6.9e-04 127: 1.5e-06 167: 3.2e-04 207: 3.1e-06 247: 9.0e-06 287: 4.2e-06	OCV37_RS15840	.	WP_038180197.1	GGDEF domain-containing protein	143896	145479	-	115	527	527	336	0.637571	407	0.772296	0	665	38.9	2e-12	1.1e-09	0.9986	7	42: 1.2e-03 82: 5.6e-04 122: 5.4e-06 162: 7.3e-03 202: 4.0e-03 242: 2.9e-02 282: 9.6e-06
GCF_002196515.1_ASM219651v1	Vibrio gazogenes strain ATCC 43942	NZ_CP018836.1	BSQ33_RS21340	BSQ33_21430	WP_021021529.1	hypothetical protein	1296506	1297972	-	1101	499	488	267	0.53507	355	0.711423	0	539	75.3	2.2e-23	1.3e-20	1	7	47: 3.2e-05 87: 7.3e-04 127: 8.9e-07 167: 3.2e-04 207: 2.2e-06 247: 2.0e-06 287: 1.2e-05	BSQ33_RS21335	BSQ33_21425	WP_088135264.1	GGDEF domain-containing protein	1294921	1296504	-	1100	527	527	332	0.629981	400	0.759013	0	652	40.6	5.9e-13	3.5e-10	0.9992	7	42: 6.0e-04 82: 6.9e-04 122: 2.4e-07 162: 1.2e-02 202: 1.4e-02 242: 3.3e-02 282: 2.2e-05
GCF_031884875.1_ASM3188487v1	Vibrio ruber strain HNIBRBA4764	NZ_CP134781.1	RND59_RS18315	RND59_18315	WP_311846701.1	hypothetical protein	579237	580703	-	508	499	488	267	0.53507	355	0.711423	0	545	73.4	8.3e-23	4.9e-20	1	7	47: 6.2e-05 87: 5.1e-04 127: 1.5e-06 167: 3.2e-04 207: 2.9e-06 247: 5.0e-06 287: 6.4e-06	RND59_RS18310	RND59_18310	WP_311846700.1	GGDEF domain-containing protein	577652	579235	-	507	527	527	333	0.631879	407	0.772296	0	662	44.7	3.4e-14	2e-11	0.9998	7	42: 1.9e-03 82: 7.4e-04 122: 5.8e-07 162: 1.9e-03 202: 1.1e-03 242: 4.1e-02 282: 7.6e-06
GCF_014083925.1_ASM1408392v1	Vibrio spartinae strain 3.6	NZ_CP046269.1	Vspart_RS17695	Vspart_03657	WP_182288995.1	hypothetical protein	237512	238978	-	196	499	488	267	0.53507	352	0.705411	0	542	72.3	1.8e-22	1e-19	1	7	47: 2.7e-05 87: 5.0e-04 127: 1.5e-06 167: 3.2e-04 207: 2.9e-06 247: 3.4e-05 287: 4.5e-06	Vspart_RS17690	Vspart_03656	WP_182288994.1	GGDEF domain-containing protein	235927	237510	-	195	527	527	331	0.628083	405	0.768501	0	657	42.2	2e-13	1.2e-10	0.9995	7	42: 1.5e-03 82: 6.9e-04 122: 2.2e-06 162: 1.1e-02 202: 1.9e-03 242: 1.5e-02 282: 3.7e-06
GCF_024346915.1_ASM2434691v1	Vibrio gazogenes strain ATCC 29988	NZ_AP024874.1	OCU45_RS16560	.	WP_072954531.1	tetratricopeptide repeat protein	201508	202974	-	176	499	488	266	0.533066	360	0.721443	0	519	82.3	1.7e-25	1e-22	1	7	47: 3.2e-05 87: 7.3e-04 127: 1.1e-06 167: 6.4e-05 207: 2.7e-07 247: 1.3e-06 287: 5.0e-06	OCU45_RS16555	.	WP_072954529.1	GGDEF domain-containing protein	199923	201506	-	175	527	527	335	0.635674	407	0.772296	0	654	42	2.2e-13	1.3e-10	0.9995	7	42: 6.0e-04 82: 6.8e-04 122: 1.0e-06 162: 7.6e-03 202: 5.0e-03 242: 3.3e-02 282: 7.0e-06
GCF_041860215.1_ASM4186021v1	Vibrio gazogenes strain DSM 21264	NZ_CP151641.1	AAC977_RS16560	AAC977_16505	WP_072954531.1	tetratricopeptide repeat protein	190287	191753	+	165	499	488	266	0.533066	360	0.721443	0	519	82.3	1.7e-25	1e-22	1	7	47: 3.2e-05 87: 7.3e-04 127: 1.1e-06 167: 6.4e-05 207: 2.7e-07 247: 1.3e-06 287: 5.0e-06	AAC977_RS16565	AAC977_16510	WP_072954529.1	GGDEF domain-containing protein	191755	193338	+	166	527	527	335	0.635674	407	0.772296	0	654	42	2.2e-13	1.3e-10	0.9995	7	42: 6.0e-04 82: 6.8e-04 122: 1.0e-06 162: 7.6e-03 202: 5.0e-03 242: 3.3e-02 282: 7.0e-06
GCF_023920225.1_ASM2392022v1	Vibrio gazogenes strain PB1	NZ_CP092588.1	MKS89_RS16675	MKS89_16695	WP_072954531.1	tetratricopeptide repeat protein	238916	240382	-	204	499	488	266	0.533066	360	0.721443	0	519	82.3	1.7e-25	1e-22	1	7	47: 3.2e-05 87: 7.3e-04 127: 1.1e-06 167: 6.4e-05 207: 2.7e-07 247: 1.3e-06 287: 5.0e-06	MKS89_RS16670	MKS89_16690	WP_072954529.1	GGDEF domain-containing protein	237331	238914	-	203	527	527	335	0.635674	407	0.772296	0	654	42	2.2e-13	1.3e-10	0.9995	7	42: 6.0e-04 82: 6.8e-04 122: 1.0e-06 162: 7.6e-03 202: 5.0e-03 242: 3.3e-02 282: 7.0e-06
GCF_024347115.1_ASM2434711v1	Vibrio ruber strain LMG 23124	NZ_AP024906.1	OCU42_RS19635	.	WP_077336954.1	hypothetical protein	1057124	1058590	+	842	499	488	266	0.533066	355	0.711423	0	545	74.3	4.3e-23	2.5e-20	1	7	47: 4.1e-05 87: 3.9e-04 127: 1.5e-06 167: 3.2e-04 207: 2.9e-06 247: 5.0e-06 287: 6.4e-06	OCU42_RS19640	.	WP_077336953.1	GGDEF domain-containing protein	1058592	1060175	+	843	527	527	332	0.629981	407	0.772296	0	659	44.8	3.2e-14	1.9e-11	0.9998	7	42: 1.9e-03 82: 3.6e-04 122: 5.8e-07 162: 1.9e-03 202: 1.1e-03 242: 4.1e-02 282: 1.4e-05
GCF_024347135.1_ASM2434713v1	Vibrio spartinae strain CECT 9026	NZ_AP024908.1	OCU60_RS22085	.	WP_074374357.1	hypothetical protein	979565	981031	+	830	499	488	266	0.533066	352	0.705411	0	540	71.5	3e-22	1.8e-19	1	7	47: 2.7e-05 87: 5.0e-04 127: 2.6e-06 167: 3.2e-04 207: 2.9e-06 247: 3.4e-05 287: 4.5e-06	OCU60_RS22090	.	WP_074374358.1	GGDEF domain-containing protein	981033	982616	+	831	527	527	332	0.629981	405	0.768501	0	659	42.2	1.9e-13	1.1e-10	0.9995	7	42: 1.5e-03 82: 6.9e-04 122: 2.2e-06 162: 1.1e-02 202: 1.9e-03 242: 1.5e-02 282: 3.7e-06
GCF_040957575.1_ASM4095757v1	Vibrio sp. HB236076	NZ_CP162602.1	AB0763_RS14965	AB0763_14965	WP_306099242.1	lipopolysaccharide assembly protein LapB	381320	382807	-	322	499	495	234	0.468938	351	0.703407	3.39e-171	487	59	1.8e-18	1e-15	1	7	47: 1.8e-03 87: 3.9e-05 127: 3.1e-05 167: 2.2e-03 207: 4.9e-07 247: 2.6e-04 287: 4.6e-05	AB0763_RS14960	AB0763_14960	WP_306099241.1	GGDEF domain-containing protein	379743	381320	-	321	527	525	311	0.590133	408	0.774194	0	648	37.9	4e-12	2.4e-09	0.998	7	42: 4.7e-03 82: 4.4e-04 122: 1.9e-06 162: 4.0e-02 202: 6.3e-03 241: 4.7e-03 281: 1.9e-05
GCF_024347055.1_ASM2434705v1	Vibrio porteresiae DSM 19223 strain MSSRF30	NZ_AP024896.1	OCV11_RS24680	.	WP_261897094.1	hypothetical protein	1797311	1798789	+	1585	499	492	233	0.466934	331	0.663327	3.74e-156	449	51.4	3.4e-16	2e-13	1	7	47: 1.8e-03 87: 2.8e-03 127: 1.6e-05 167: 1.9e-03 207: 2.9e-06 247: 5.5e-04 289: 2.4e-05	OCV11_RS24685	.	WP_261897095.1	GGDEF domain-containing protein	1798789	1800381	+	1586	527	530	303	0.574953	398	0.755218	0	619	28.3	3e-09	1.8e-06	0.8962	5	42: 8.6e-03 87: 4.9e-04 127: 1.2e-05 167: 8.9e-03 207: 3.0e-03
GCF_041714635.1_ASM4171463v1	Vibrio porteresiae strain MSSRF31	NZ_CP168213.1	ACEL84_RS24680	ACEL84_24685	WP_261897094.1	hypothetical protein	1797311	1798789	+	1584	499	492	233	0.466934	331	0.663327	3.74e-156	449	51.4	3.4e-16	2e-13	1	7	47: 1.8e-03 87: 2.8e-03 127: 1.6e-05 167: 1.9e-03 207: 2.9e-06 247: 5.5e-04 289: 2.4e-05	ACEL84_RS24685	ACEL84_24690	WP_261897095.1	GGDEF domain-containing protein	1798789	1800381	+	1585	527	530	303	0.574953	398	0.755218	0	619	28.3	3e-09	1.8e-06	0.8962	5	42: 8.6e-03 87: 4.9e-04 127: 1.2e-05 167: 8.9e-03 207: 3.0e-03
GCF_038695265.1_ASM3869526v1	Vibrio tritonius strain JCM 16457 isolate MA35	NZ_CP152308.1	AAD080_RS22945	.	WP_342609320.1	hypothetical protein	1595770	1597248	+	1447	499	492	220	0.440882	324	0.649299	3.66e-150	433	49.4	1.4e-15	8e-13	1	7	47: 9.6e-04 87: 2.5e-04 127: 1.6e-05 167: 5.2e-03 207: 2.7e-05 247: 3.8e-04 289: 1.2e-04	AAD080_RS22950	.	WP_342609321.1	GGDEF domain-containing protein	1597249	1598841	+	1448	527	530	304	0.57685	401	0.760911	0	629	28.5	2.6e-09	1.5e-06	0.906	5	42: 8.4e-03 87: 2.0e-04 127: 1.2e-05 167: 1.6e-02 207: 4.2e-03
GCF_001547935.1_ASM154793v1	Vibrio tritonius strain AM2	NZ_AP014636.1	JCM16456_RS15605	.	WP_068716222.1	hypothetical protein	73489	74967	-	55	499	492	215	0.430862	319	0.639279	4.23e-147	426	49.4	1.4e-15	8e-13	1	7	47: 9.6e-04 87: 2.5e-04 127: 1.6e-05 167: 5.2e-03 207: 2.7e-05 247: 3.8e-04 289: 1.2e-04	JCM16456_RS15600	.	WP_068716220.1	GGDEF domain-containing protein	71896	73488	-	54	527	530	303	0.574953	401	0.760911	0	625	28.8	2.1e-09	1.3e-06	0.9162	5	42: 7.1e-03 87: 2.0e-04 127: 1.2e-05 167: 1.6e-02 207: 4.2e-03
GCF_024346995.1_ASM2434699v1	Vibrio palustris strain CECT 9027	NZ_AP024888.1	OCU30_RS17055	.	WP_077314773.1	hypothetical protein	1019279	1020748	+	904	499	489	207	0.41483	286	0.573146	7.27e-139	404	57.8	4e-18	2.3e-15	1	6	47: 3.2e-03 87: 1.8e-06 127: 5.2e-06 167: 2.0e-03 207: 2.8e-05 247: 1.1e-06	OCU30_RS17060	.	WP_077314772.1	GGDEF domain-containing protein	1020759	1022351	+	905	527	530	278	0.527514	370	0.702087	0	548	45.9	1.5e-14	9e-12	0.9999	7	42: 4.7e-04 85: 9.5e-04 125: 1.7e-07 165: 4.4e-02 205: 9.9e-04 245: 1.3e-03 285: 5.9e-05
GCF_003716875.1_ASM371687v1	Vibrio zhugei strain HBUAS61001	NZ_CP033077.1	EAE30_RS03485	.	WP_123014686.1	hypothetical protein	742509	743990	+	675	499	493	196	0.392786	273	0.547094	3.33e-125	370	62.3	1.8e-19	1.1e-16	1	7	47: 7.3e-04 87: 1.3e-06 127: 1.2e-05 167: 1.7e-03 207: 1.8e-05 247: 4.9e-05 289: 1.5e-04	EAE30_RS03490	.	WP_123014687.1	GGDEF domain-containing protein	743995	745581	+	676	527	528	282	0.535104	373	0.70778	0	551	45.8	1.7e-14	9.8e-12	0.9999	7	42: 1.5e-04 83: 2.1e-04 123: 1.7e-06 163: 1.9e-02 203: 9.5e-04 243: 4.6e-03 283: 4.5e-05
GCF_024347155.1_ASM2434715v1	Vibrio zhugei strain KCTC 62784	NZ_AP024912.1	OCU34_RS18430	.	WP_123014686.1	hypothetical protein	1044281	1045762	+	935	499	493	196	0.392786	273	0.547094	3.33e-125	370	62.3	1.8e-19	1.1e-16	1	7	47: 7.3e-04 87: 1.3e-06 127: 1.2e-05 167: 1.7e-03 207: 1.8e-05 247: 4.9e-05 289: 1.5e-04	OCU34_RS18435	.	WP_123014687.1	GGDEF domain-containing protein	1045767	1047353	+	936	527	528	282	0.535104	373	0.70778	0	551	45.8	1.7e-14	9.8e-12	0.9999	7	42: 1.5e-04 83: 2.1e-04 123: 1.7e-06 163: 1.9e-02 203: 9.5e-04 243: 4.6e-03 283: 4.5e-05
GCF_009763485.1_ASM976348v1	Vibrio cincinnatiensis strain 1398-82	NZ_CP046816.1	GPX87_RS16505	.	WP_078926426.1	tetratricopeptide repeat protein	796339	797802	-	686	499	487	166	0.332665	281	0.563126	3.44e-95	292	60.6	5.6e-19	3.3e-16	1	7	44: 3.0e-05 84: 4.9e-03 124: 7.6e-09 164: 9.1e-05 204: 8.5e-05 244: 1.3e-02 284: 1.1e-04	GPX87_RS16500	.	WP_078926425.1	GGDEF domain-containing protein	794754	796337	-	685	527	527	230	0.436433	346	0.656546	3.33e-150	436	46.5	1e-14	6e-12	0.9999	7	42: 2.9e-06 80: 1.4e-04 120: 1.4e-04 160: 4.5e-03 200: 1.1e-03 240: 3.6e-03 280: 9.3e-05
GCF_009763705.1_ASM976370v1	Vibrio cincinnatiensis strain 2070-81	NZ_CP046801.1	GPX92_RS04405	.	WP_078926426.1	tetratricopeptide repeat protein	995256	996719	-	840	499	487	166	0.332665	281	0.563126	3.44e-95	292	60.6	5.6e-19	3.3e-16	1	7	44: 3.0e-05 84: 4.9e-03 124: 7.6e-09 164: 9.1e-05 204: 8.5e-05 244: 1.3e-02 284: 1.1e-04	GPX92_RS04400	.	WP_158116783.1	GGDEF domain-containing protein	993674	995254	-	839	527	526	230	0.436433	346	0.656546	5.05e-152	441	46.5	1e-14	5.9e-12	0.9999	7	42: 2.9e-06 80: 1.4e-04 120: 1.4e-04 160: 4.5e-03 200: 1.1e-03 240: 3.6e-03 280: 9.3e-05
GCF_009763885.1_ASM976388v1	Vibrio cincinnatiensis strain F8054	NZ_CP046849.1	GPX94_RS15425	.	WP_078926426.1	tetratricopeptide repeat protein	535030	536493	+	480	499	487	166	0.332665	281	0.563126	3.44e-95	292	60.6	5.6e-19	3.3e-16	1	7	44: 3.0e-05 84: 4.9e-03 124: 7.6e-09 164: 9.1e-05 204: 8.5e-05 244: 1.3e-02 284: 1.1e-04	GPX94_RS15430	.	WP_158116783.1	GGDEF domain-containing protein	536495	538075	+	481	527	526	230	0.436433	346	0.656546	5.05e-152	441	46.5	1e-14	5.9e-12	0.9999	7	42: 2.9e-06 80: 1.4e-04 120: 1.4e-04 160: 4.5e-03 200: 1.1e-03 240: 3.6e-03 280: 9.3e-05
GCF_009665395.1_ASM966539v1	Vibrio cincinnatiensis strain 2409-02	NZ_CP035698.1	ET948_RS17485	.	WP_154116833.1	tetratricopeptide repeat protein	972098	973270	-	844	499	390	142	0.284569	234	0.468938	7.15e-39	140	52.6	1.5e-16	1.5e-16	1	5	44: 3.0e-05 84: 4.9e-03 124: 7.6e-09 164: 9.1e-05 204: 8.5e-05	ET948_RS17480	.	WP_154116831.1	GGDEF domain-containing protein	970516	972096	-	843	527	526	230	0.436433	346	0.656546	6.14e-152	440	46.5	1e-14	1e-14	0.9999	7	42: 2.9e-06 80: 1.4e-04 120: 1.4e-04 160: 4.5e-03 200: 1.1e-03 240: 3.6e-03 280: 9.3e-05
