# Supplementary material for: Spatio-genetically coordinated TPR domain-containing proteins modulate c-di-GMP signaling in Vibrio vulnificus
Source: PLoS Pathog. 2025 Jul 16;21(7):e1013353. doi: 10.1371/journal.ppat.1013353 (PMC12282931; doi:10.1371/journal.ppat.1013353)
Supplement: S3 Table — (XLSX) [file ppat.1013353.s003.xlsx]

## Sheet: operons.details
Assembly	Organism	Chr	RcbA homolog	Old locus tag	Prot_Id	Product	Start	End	Strand	Index	rcbA gene length	Homolog gene length	Identities	PercIdty	Positives	PercPos	eVal	BitScore	Score	P-value	E-value	Probab	Number of TPRs	pos:score ...	RcbB homolog	Old locus tag	Prot_Id	Product	Start	End	Strand	Index	rcbB gene length	Homolog gene length	Identities	PercIdty	Positives	PercPos	eVal	BitScore	Score	P-value	E-value	Probab	Number of TPRs	pos:score ...	rcbA in relation to rcbB
SEZO01000034	Aliivibrio finisterrensis strain A15	SEZO01000034.1	ERW55_16040	.	RYU80654.1	ATP-dependent transcriptional regulator	16356	17819	-	13	499	487	194	0.388778	279	0.559118	3.1e-116	347	46.4	1.1e-14	6e-12	0.9999	7	47: 5.6e-04 87: 4.6e-04 127: 1.0e-04 167: 5.0e-04 207: 3.2e-06 247: 6.0e-04 287: 8.2e-03	ERW55_16035	.	RYU80653.1	GGDEF domain-containing protein	14773	16356	-	12	527	527	215	0.40797	328	0.622391	8.86e-128	379	34.8	3.4e-11	2e-08	0.9943	5	42: 2.7e-04 82: 2.7e-05 122: 2.8e-06 162: 1.5e-03 202: 9.9e-03	Upstream
SEZO01000034	Aliivibrio finisterrensis strain A15	SEZO01000034.1	ERW55_16040	.	RYU80654.1	ATP-dependent transcriptional regulator	16356	17819	-	13	499	487	194	0.388778	279	0.559118	3.1e-116	347	46.4	1.1e-14	6e-12	0.9999	7	47: 5.6e-04 87: 4.6e-04 127: 1.0e-04 167: 5.0e-04 207: 3.2e-06 247: 6.0e-04 287: 8.2e-03	ERW55_16035	.	RYU80653.1	GGDEF domain-containing protein	14773	16356	-	12	527	527	215	0.40797	328	0.622391	8.86e-128	379	34.8	3.4e-11	2e-08	0.9943	5	42: 2.7e-04 82: 2.7e-05 122: 2.8e-06 162: 1.5e-03 202: 9.9e-03	Upstream
NZ_SEZO01000034	Aliivibrio finisterrensis strain A15	NZ_SEZO01000034.1	ERW55_RS16040	ERW55_16040	WP_130049009.1	ATP-dependent transcriptional regulator	16356	17819	-	13	499	487	194	0.388778	279	0.559118	3.1e-116	347	46.4	1.1e-14	6e-12	0.9999	7	47: 5.6e-04 87: 4.6e-04 127: 1.0e-04 167: 5.0e-04 207: 3.2e-06 247: 6.0e-04 287: 8.2e-03	ERW55_RS16035	ERW55_16035	WP_130049008.1	GGDEF domain-containing protein	14773	16356	-	12	527	527	215	0.40797	328	0.622391	8.86e-128	379	34.8	3.4e-11	2e-08	0.9943	5	42: 2.7e-04 82: 2.7e-05 122: 2.8e-06 162: 1.5e-03 202: 9.9e-03	Upstream
NZ_SEZO01000034	Aliivibrio finisterrensis strain A15	NZ_SEZO01000034.1	ERW55_RS16040	ERW55_16040	WP_130049009.1	ATP-dependent transcriptional regulator	16356	17819	-	13	499	487	194	0.388778	279	0.559118	3.1e-116	347	46.4	1.1e-14	6e-12	0.9999	7	47: 5.6e-04 87: 4.6e-04 127: 1.0e-04 167: 5.0e-04 207: 3.2e-06 247: 6.0e-04 287: 8.2e-03	ERW55_RS16035	ERW55_16035	WP_130049008.1	GGDEF domain-containing protein	14773	16356	-	12	527	527	215	0.40797	328	0.622391	8.86e-128	379	34.8	3.4e-11	2e-08	0.9943	5	42: 2.7e-04 82: 2.7e-05 122: 2.8e-06 162: 1.5e-03 202: 9.9e-03	Upstream
SEZS01000031	Aliivibrio finisterrensis strain A2	SEZS01000031.1	ERW48_17655	.	RYU70954.1	ATP-dependent transcriptional regulator	14320	15783	-	13	499	487	196	0.392786	280	0.561122	6.86e-115	343	47.5	4.9e-15	2.8e-12	0.9999	7	47: 5.3e-04 87: 4.6e-04 127: 1.0e-04 167: 5.0e-04 207: 1.6e-06 247: 6.0e-04 287: 8.2e-03	ERW48_17650	.	RYU70953.1	GGDEF domain-containing protein	12737	14320	-	12	527	527	214	0.406072	331	0.628083	1.42e-119	357	40.4	7e-13	4.1e-10	0.9991	7	42: 2.7e-04 82: 2.7e-05 122: 3.1e-06 162: 1.5e-03 202: 9.9e-03 243: 4.8e-02 283: 8.1e-04	Upstream
SEZS01000031	Aliivibrio finisterrensis strain A2	SEZS01000031.1	ERW48_17655	.	RYU70954.1	ATP-dependent transcriptional regulator	14320	15783	-	13	499	487	196	0.392786	280	0.561122	6.86e-115	343	47.5	4.9e-15	2.8e-12	0.9999	7	47: 5.3e-04 87: 4.6e-04 127: 1.0e-04 167: 5.0e-04 207: 1.6e-06 247: 6.0e-04 287: 8.2e-03	ERW48_17650	.	RYU70953.1	GGDEF domain-containing protein	12737	14320	-	12	527	527	214	0.406072	331	0.628083	1.42e-119	357	40.4	7e-13	4.1e-10	0.9991	7	42: 2.7e-04 82: 2.7e-05 122: 3.1e-06 162: 1.5e-03 202: 9.9e-03 243: 4.8e-02 283: 8.1e-04	Upstream
SEZS01000031	Aliivibrio finisterrensis strain A2	SEZS01000031.1	ERW48_17655	.	RYU70954.1	ATP-dependent transcriptional regulator	14320	15783	-	13	499	487	196	0.392786	280	0.561122	6.86e-115	343	47.5	4.9e-15	2.8e-12	0.9999	7	47: 5.3e-04 87: 4.6e-04 127: 1.0e-04 167: 5.0e-04 207: 1.6e-06 247: 6.0e-04 287: 8.2e-03	ERW48_17650	.	RYU70953.1	GGDEF domain-containing protein	12737	14320	-	12	527	527	214	0.406072	331	0.628083	1.42e-119	357	40.4	7e-13	4.1e-10	0.9991	7	42: 2.7e-04 82: 2.7e-05 122: 3.1e-06 162: 1.5e-03 202: 9.9e-03 243: 4.8e-02 283: 8.1e-04	Upstream
NZ_SEZS01000031	Aliivibrio finisterrensis strain A2	NZ_SEZS01000031.1	ERW48_RS17655	ERW48_17655	WP_130046355.1	ATP-dependent transcriptional regulator	14320	15783	-	13	499	487	196	0.392786	280	0.561122	6.86e-115	343	47.5	4.9e-15	2.8e-12	0.9999	7	47: 5.3e-04 87: 4.6e-04 127: 1.0e-04 167: 5.0e-04 207: 1.6e-06 247: 6.0e-04 287: 8.2e-03	ERW48_RS17650	ERW48_17650	WP_130046354.1	GGDEF domain-containing protein	12737	14320	-	12	527	527	214	0.406072	331	0.628083	1.42e-119	357	40.4	7e-13	4.1e-10	0.9991	7	42: 2.7e-04 82: 2.7e-05 122: 3.1e-06 162: 1.5e-03 202: 9.9e-03 243: 4.8e-02 283: 8.1e-04	Upstream
NZ_SEZS01000031	Aliivibrio finisterrensis strain A2	NZ_SEZS01000031.1	ERW48_RS17655	ERW48_17655	WP_130046355.1	ATP-dependent transcriptional regulator	14320	15783	-	13	499	487	196	0.392786	280	0.561122	6.86e-115	343	47.5	4.9e-15	2.8e-12	0.9999	7	47: 5.3e-04 87: 4.6e-04 127: 1.0e-04 167: 5.0e-04 207: 1.6e-06 247: 6.0e-04 287: 8.2e-03	ERW48_RS17650	ERW48_17650	WP_130046354.1	GGDEF domain-containing protein	12737	14320	-	12	527	527	214	0.406072	331	0.628083	1.42e-119	357	40.4	7e-13	4.1e-10	0.9991	7	42: 2.7e-04 82: 2.7e-05 122: 3.1e-06 162: 1.5e-03 202: 9.9e-03 243: 4.8e-02 283: 8.1e-04	Upstream
NZ_SEZS01000031	Aliivibrio finisterrensis strain A2	NZ_SEZS01000031.1	ERW48_RS17655	ERW48_17655	WP_130046355.1	ATP-dependent transcriptional regulator	14320	15783	-	13	499	487	196	0.392786	280	0.561122	6.86e-115	343	47.5	4.9e-15	2.8e-12	0.9999	7	47: 5.3e-04 87: 4.6e-04 127: 1.0e-04 167: 5.0e-04 207: 1.6e-06 247: 6.0e-04 287: 8.2e-03	ERW48_RS17650	ERW48_17650	WP_130046354.1	GGDEF domain-containing protein	12737	14320	-	12	527	527	214	0.406072	331	0.628083	1.42e-119	357	40.4	7e-13	4.1e-10	0.9991	7	42: 2.7e-04 82: 2.7e-05 122: 3.1e-06 162: 1.5e-03 202: 9.9e-03 243: 4.8e-02 283: 8.1e-04	Upstream
SEZN01000039	Aliivibrio finisterrensis strain A21	SEZN01000039.1	ERW53_17275	.	RYU61850.1	ATP-dependent transcriptional regulator	16381	17844	-	13	499	487	194	0.388778	279	0.559118	3.1e-116	347	46.4	1.1e-14	6e-12	0.9999	7	47: 5.6e-04 87: 4.6e-04 127: 1.0e-04 167: 5.0e-04 207: 3.2e-06 247: 6.0e-04 287: 8.2e-03	ERW53_17270	.	RYU61849.1	GGDEF domain-containing protein	14798	16381	-	12	527	527	215	0.40797	328	0.622391	8.86e-128	379	34.8	3.4e-11	2e-08	0.9943	5	42: 2.7e-04 82: 2.7e-05 122: 2.8e-06 162: 1.5e-03 202: 9.9e-03	Upstream
NZ_SEZN01000039	Aliivibrio finisterrensis strain A21	NZ_SEZN01000039.1	ERW53_RS17275	ERW53_17275	WP_130049009.1	ATP-dependent transcriptional regulator	16381	17844	-	13	499	487	194	0.388778	279	0.559118	3.1e-116	347	46.4	1.1e-14	6e-12	0.9999	7	47: 5.6e-04 87: 4.6e-04 127: 1.0e-04 167: 5.0e-04 207: 3.2e-06 247: 6.0e-04 287: 8.2e-03	ERW53_RS17270	ERW53_17270	WP_130049008.1	GGDEF domain-containing protein	14798	16381	-	12	527	527	215	0.40797	328	0.622391	8.86e-128	379	34.8	3.4e-11	2e-08	0.9943	5	42: 2.7e-04 82: 2.7e-05 122: 2.8e-06 162: 1.5e-03 202: 9.9e-03	Upstream
SEZM01000036	Aliivibrio finisterrensis strain A26	SEZM01000036.1	ERW56_16170	.	RYU49820.1	ATP-dependent transcriptional regulator	16356	17819	-	13	499	487	194	0.388778	279	0.559118	3.1e-116	347	46.4	1.1e-14	6e-12	0.9999	7	47: 5.6e-04 87: 4.6e-04 127: 1.0e-04 167: 5.0e-04 207: 3.2e-06 247: 6.0e-04 287: 8.2e-03	ERW56_16165	.	RYU49819.1	GGDEF domain-containing protein	14773	16356	-	12	527	527	215	0.40797	328	0.622391	8.86e-128	379	34.8	3.4e-11	2e-08	0.9943	5	42: 2.7e-04 82: 2.7e-05 122: 2.8e-06 162: 1.5e-03 202: 9.9e-03	Upstream
NZ_SEZM01000036	Aliivibrio finisterrensis strain A26	NZ_SEZM01000036.1	ERW56_RS16170	ERW56_16170	WP_130049009.1	ATP-dependent transcriptional regulator	16356	17819	-	13	499	487	194	0.388778	279	0.559118	3.1e-116	347	46.4	1.1e-14	6e-12	0.9999	7	47: 5.6e-04 87: 4.6e-04 127: 1.0e-04 167: 5.0e-04 207: 3.2e-06 247: 6.0e-04 287: 8.2e-03	ERW56_RS16165	ERW56_16165	WP_130049008.1	GGDEF domain-containing protein	14773	16356	-	12	527	527	215	0.40797	328	0.622391	8.86e-128	379	34.8	3.4e-11	2e-08	0.9943	5	42: 2.7e-04 82: 2.7e-05 122: 2.8e-06 162: 1.5e-03 202: 9.9e-03	Upstream
SEZJ01000003	Aliivibrio finisterrensis strain A32	SEZJ01000003.1	ERW49_03835	.	RYU47494.1	ATP-dependent transcriptional regulator	204	1667	+	1	499	487	194	0.388778	280	0.561122	2.32e-117	349	55.5	2e-17	1.1e-14	1	8	47: 5.6e-04 87: 4.6e-04 127: 9.9e-05 167: 5.0e-04 207: 1.6e-06 247: 6.0e-04 287: 8.2e-03 401: 8.1e-03	ERW49_03840	.	RYU47495.1	GGDEF domain-containing protein	1667	3250	+	2	527	527	216	0.409867	331	0.628083	2.37e-128	380	40.3	7.5e-13	4.4e-10	0.9991	7	42: 2.7e-04 82: 4.4e-05 122: 3.1e-06 162: 1.7e-03 202: 9.9e-03 243: 4.8e-02 283: 4.7e-04	Upstream
NZ_SEZJ01000003	Aliivibrio finisterrensis strain A32	NZ_SEZJ01000003.1	ERW49_RS03835	ERW49_03835	WP_130086408.1	ATP-dependent transcriptional regulator	204	1667	+	1	499	487	194	0.388778	280	0.561122	2.32e-117	349	55.5	2e-17	1.1e-14	1	8	47: 5.6e-04 87: 4.6e-04 127: 9.9e-05 167: 5.0e-04 207: 1.6e-06 247: 6.0e-04 287: 8.2e-03 401: 8.1e-03	ERW49_RS03840	ERW49_03840	WP_130086409.1	GGDEF domain-containing protein	1667	3250	+	2	527	527	216	0.409867	331	0.628083	2.37e-128	380	40.3	7.5e-13	4.4e-10	0.9991	7	42: 2.7e-04 82: 4.4e-05 122: 3.1e-06 162: 1.7e-03 202: 9.9e-03 243: 4.8e-02 283: 4.7e-04	Upstream
SEZQ01000029	Aliivibrio finisterrensis strain A33	SEZQ01000029.1	ERW54_17725	.	RYU64539.1	ATP-dependent transcriptional regulator	14320	15783	-	13	499	487	196	0.392786	280	0.561122	6.86e-115	343	47.5	4.9e-15	2.8e-12	0.9999	7	47: 5.3e-04 87: 4.6e-04 127: 1.0e-04 167: 5.0e-04 207: 1.6e-06 247: 6.0e-04 287: 8.2e-03	ERW54_17720	.	RYU64538.1	GGDEF domain-containing protein	12737	14320	-	12	527	527	214	0.406072	331	0.628083	1.42e-119	357	40.4	7e-13	4.1e-10	0.9991	7	42: 2.7e-04 82: 2.7e-05 122: 3.1e-06 162: 1.5e-03 202: 9.9e-03 243: 4.8e-02 283: 8.1e-04	Upstream
SEZQ01000029	Aliivibrio finisterrensis strain A33	SEZQ01000029.1	ERW54_17725	.	RYU64539.1	ATP-dependent transcriptional regulator	14320	15783	-	13	499	487	196	0.392786	280	0.561122	6.86e-115	343	47.5	4.9e-15	2.8e-12	0.9999	7	47: 5.3e-04 87: 4.6e-04 127: 1.0e-04 167: 5.0e-04 207: 1.6e-06 247: 6.0e-04 287: 8.2e-03	ERW54_17720	.	RYU64538.1	GGDEF domain-containing protein	12737	14320	-	12	527	527	214	0.406072	331	0.628083	1.42e-119	357	40.4	7e-13	4.1e-10	0.9991	7	42: 2.7e-04 82: 2.7e-05 122: 3.1e-06 162: 1.5e-03 202: 9.9e-03 243: 4.8e-02 283: 8.1e-04	Upstream
NZ_SEZQ01000029	Aliivibrio finisterrensis strain A33	NZ_SEZQ01000029.1	ERW54_RS17725	ERW54_17725	WP_130046355.1	ATP-dependent transcriptional regulator	14320	15783	-	13	499	487	196	0.392786	280	0.561122	6.86e-115	343	47.5	4.9e-15	2.8e-12	0.9999	7	47: 5.3e-04 87: 4.6e-04 127: 1.0e-04 167: 5.0e-04 207: 1.6e-06 247: 6.0e-04 287: 8.2e-03	ERW54_RS17720	ERW54_17720	WP_130046354.1	GGDEF domain-containing protein	12737	14320	-	12	527	527	214	0.406072	331	0.628083	1.42e-119	357	40.4	7e-13	4.1e-10	0.9991	7	42: 2.7e-04 82: 2.7e-05 122: 3.1e-06 162: 1.5e-03 202: 9.9e-03 243: 4.8e-02 283: 8.1e-04	Upstream
NZ_SEZQ01000029	Aliivibrio finisterrensis strain A33	NZ_SEZQ01000029.1	ERW54_RS17725	ERW54_17725	WP_130046355.1	ATP-dependent transcriptional regulator	14320	15783	-	13	499	487	196	0.392786	280	0.561122	6.86e-115	343	47.5	4.9e-15	2.8e-12	0.9999	7	47: 5.3e-04 87: 4.6e-04 127: 1.0e-04 167: 5.0e-04 207: 1.6e-06 247: 6.0e-04 287: 8.2e-03	ERW54_RS17720	ERW54_17720	WP_130046354.1	GGDEF domain-containing protein	12737	14320	-	12	527	527	214	0.406072	331	0.628083	1.42e-119	357	40.4	7e-13	4.1e-10	0.9991	7	42: 2.7e-04 82: 2.7e-05 122: 3.1e-06 162: 1.5e-03 202: 9.9e-03 243: 4.8e-02 283: 8.1e-04	Upstream
SEZL01000037	Aliivibrio finisterrensis strain A37	SEZL01000037.1	ERW50_16225	.	RYU55484.1	ATP-dependent transcriptional regulator	16356	17819	-	13	499	487	194	0.388778	279	0.559118	3.1e-116	347	46.4	1.1e-14	6e-12	0.9999	7	47: 5.6e-04 87: 4.6e-04 127: 1.0e-04 167: 5.0e-04 207: 3.2e-06 247: 6.0e-04 287: 8.2e-03	ERW50_16220	.	RYU55483.1	GGDEF domain-containing protein	14773	16356	-	12	527	527	215	0.40797	328	0.622391	8.86e-128	379	34.8	3.4e-11	2e-08	0.9943	5	42: 2.7e-04 82: 2.7e-05 122: 2.8e-06 162: 1.5e-03 202: 9.9e-03	Upstream
NZ_SEZL01000037	Aliivibrio finisterrensis strain A37	NZ_SEZL01000037.1	ERW50_RS16230	ERW50_16225	WP_130049009.1	ATP-dependent transcriptional regulator	16356	17819	-	13	499	487	194	0.388778	279	0.559118	3.1e-116	347	46.4	1.1e-14	6e-12	0.9999	7	47: 5.6e-04 87: 4.6e-04 127: 1.0e-04 167: 5.0e-04 207: 3.2e-06 247: 6.0e-04 287: 8.2e-03	ERW50_RS16225	ERW50_16220	WP_130049008.1	GGDEF domain-containing protein	14773	16356	-	12	527	527	215	0.40797	328	0.622391	8.86e-128	379	34.8	3.4e-11	2e-08	0.9943	5	42: 2.7e-04 82: 2.7e-05 122: 2.8e-06 162: 1.5e-03 202: 9.9e-03	Upstream
SEZR01000029	Aliivibrio finisterrensis strain A4	SEZR01000029.1	ERW51_17220	.	RYU67944.1	ATP-dependent transcriptional regulator	14320	15783	-	13	499	487	196	0.392786	280	0.561122	6.86e-115	343	47.5	4.9e-15	2.8e-12	0.9999	7	47: 5.3e-04 87: 4.6e-04 127: 1.0e-04 167: 5.0e-04 207: 1.6e-06 247: 6.0e-04 287: 8.2e-03	ERW51_17215	.	RYU67943.1	GGDEF domain-containing protein	12737	14320	-	12	527	527	214	0.406072	331	0.628083	1.42e-119	357	40.4	7e-13	4.1e-10	0.9991	7	42: 2.7e-04 82: 2.7e-05 122: 3.1e-06 162: 1.5e-03 202: 9.9e-03 243: 4.8e-02 283: 8.1e-04	Upstream
SEZR01000029	Aliivibrio finisterrensis strain A4	SEZR01000029.1	ERW51_17220	.	RYU67944.1	ATP-dependent transcriptional regulator	14320	15783	-	13	499	487	196	0.392786	280	0.561122	6.86e-115	343	47.5	4.9e-15	2.8e-12	0.9999	7	47: 5.3e-04 87: 4.6e-04 127: 1.0e-04 167: 5.0e-04 207: 1.6e-06 247: 6.0e-04 287: 8.2e-03	ERW51_17215	.	RYU67943.1	GGDEF domain-containing protein	12737	14320	-	12	527	527	214	0.406072	331	0.628083	1.42e-119	357	40.4	7e-13	4.1e-10	0.9991	7	42: 2.7e-04 82: 2.7e-05 122: 3.1e-06 162: 1.5e-03 202: 9.9e-03 243: 4.8e-02 283: 8.1e-04	Upstream
SEZR01000029	Aliivibrio finisterrensis strain A4	SEZR01000029.1	ERW51_17220	.	RYU67944.1	ATP-dependent transcriptional regulator	14320	15783	-	13	499	487	196	0.392786	280	0.561122	6.86e-115	343	47.5	4.9e-15	2.8e-12	0.9999	7	47: 5.3e-04 87: 4.6e-04 127: 1.0e-04 167: 5.0e-04 207: 1.6e-06 247: 6.0e-04 287: 8.2e-03	ERW51_17215	.	RYU67943.1	GGDEF domain-containing protein	12737	14320	-	12	527	527	214	0.406072	331	0.628083	1.42e-119	357	40.4	7e-13	4.1e-10	0.9991	7	42: 2.7e-04 82: 2.7e-05 122: 3.1e-06 162: 1.5e-03 202: 9.9e-03 243: 4.8e-02 283: 8.1e-04	Upstream
NZ_SEZR01000029	Aliivibrio finisterrensis strain A4	NZ_SEZR01000029.1	ERW51_RS17220	ERW51_17220	WP_130046355.1	ATP-dependent transcriptional regulator	14320	15783	-	13	499	487	196	0.392786	280	0.561122	6.86e-115	343	47.5	4.9e-15	2.8e-12	0.9999	7	47: 5.3e-04 87: 4.6e-04 127: 1.0e-04 167: 5.0e-04 207: 1.6e-06 247: 6.0e-04 287: 8.2e-03	ERW51_RS17215	ERW51_17215	WP_130046354.1	GGDEF domain-containing protein	12737	14320	-	12	527	527	214	0.406072	331	0.628083	1.42e-119	357	40.4	7e-13	4.1e-10	0.9991	7	42: 2.7e-04 82: 2.7e-05 122: 3.1e-06 162: 1.5e-03 202: 9.9e-03 243: 4.8e-02 283: 8.1e-04	Upstream
NZ_SEZR01000029	Aliivibrio finisterrensis strain A4	NZ_SEZR01000029.1	ERW51_RS17220	ERW51_17220	WP_130046355.1	ATP-dependent transcriptional regulator	14320	15783	-	13	499	487	196	0.392786	280	0.561122	6.86e-115	343	47.5	4.9e-15	2.8e-12	0.9999	7	47: 5.3e-04 87: 4.6e-04 127: 1.0e-04 167: 5.0e-04 207: 1.6e-06 247: 6.0e-04 287: 8.2e-03	ERW51_RS17215	ERW51_17215	WP_130046354.1	GGDEF domain-containing protein	12737	14320	-	12	527	527	214	0.406072	331	0.628083	1.42e-119	357	40.4	7e-13	4.1e-10	0.9991	7	42: 2.7e-04 82: 2.7e-05 122: 3.1e-06 162: 1.5e-03 202: 9.9e-03 243: 4.8e-02 283: 8.1e-04	Upstream
NZ_SEZR01000029	Aliivibrio finisterrensis strain A4	NZ_SEZR01000029.1	ERW51_RS17220	ERW51_17220	WP_130046355.1	ATP-dependent transcriptional regulator	14320	15783	-	13	499	487	196	0.392786	280	0.561122	6.86e-115	343	47.5	4.9e-15	2.8e-12	0.9999	7	47: 5.3e-04 87: 4.6e-04 127: 1.0e-04 167: 5.0e-04 207: 1.6e-06 247: 6.0e-04 287: 8.2e-03	ERW51_RS17215	ERW51_17215	WP_130046354.1	GGDEF domain-containing protein	12737	14320	-	12	527	527	214	0.406072	331	0.628083	1.42e-119	357	40.4	7e-13	4.1e-10	0.9991	7	42: 2.7e-04 82: 2.7e-05 122: 3.1e-06 162: 1.5e-03 202: 9.9e-03 243: 4.8e-02 283: 8.1e-04	Upstream
SEZK01000033	Aliivibrio finisterrensis strain A46	SEZK01000033.1	ERW57_15545	.	RYU49350.1	ATP-dependent transcriptional regulator	16356	17819	-	13	499	487	194	0.388778	279	0.559118	3.1e-116	347	46.4	1.1e-14	6e-12	0.9999	7	47: 5.6e-04 87: 4.6e-04 127: 1.0e-04 167: 5.0e-04 207: 3.2e-06 247: 6.0e-04 287: 8.2e-03	ERW57_15540	.	RYU49349.1	GGDEF domain-containing protein	14773	16356	-	12	527	527	215	0.40797	328	0.622391	8.86e-128	379	34.8	3.4e-11	2e-08	0.9943	5	42: 2.7e-04 82: 2.7e-05 122: 2.8e-06 162: 1.5e-03 202: 9.9e-03	Upstream
NZ_SEZK01000033	Aliivibrio finisterrensis strain A46	NZ_SEZK01000033.1	ERW57_RS15545	ERW57_15545	WP_130049009.1	ATP-dependent transcriptional regulator	16356	17819	-	13	499	487	194	0.388778	279	0.559118	3.1e-116	347	46.4	1.1e-14	6e-12	0.9999	7	47: 5.6e-04 87: 4.6e-04 127: 1.0e-04 167: 5.0e-04 207: 3.2e-06 247: 6.0e-04 287: 8.2e-03	ERW57_RS15540	ERW57_15540	WP_130049008.1	GGDEF domain-containing protein	14773	16356	-	12	527	527	215	0.40797	328	0.622391	8.86e-128	379	34.8	3.4e-11	2e-08	0.9943	5	42: 2.7e-04 82: 2.7e-05 122: 2.8e-06 162: 1.5e-03 202: 9.9e-03	Upstream
SEZP01000034	Aliivibrio finisterrensis strain A9	SEZP01000034.1	ERW52_17250	.	RYU80864.1	ATP-dependent transcriptional regulator	16381	17844	-	13	499	487	194	0.388778	279	0.559118	3.1e-116	347	46.4	1.1e-14	6e-12	0.9999	7	47: 5.6e-04 87: 4.6e-04 127: 1.0e-04 167: 5.0e-04 207: 3.2e-06 247: 6.0e-04 287: 8.2e-03	ERW52_17245	.	RYU80863.1	GGDEF domain-containing protein	14798	16381	-	12	527	527	215	0.40797	328	0.622391	8.86e-128	379	34.8	3.4e-11	2e-08	0.9943	5	42: 2.7e-04 82: 2.7e-05 122: 2.8e-06 162: 1.5e-03 202: 9.9e-03	Upstream
SEZP01000034	Aliivibrio finisterrensis strain A9	SEZP01000034.1	ERW52_17250	.	RYU80864.1	ATP-dependent transcriptional regulator	16381	17844	-	13	499	487	194	0.388778	279	0.559118	3.1e-116	347	46.4	1.1e-14	6e-12	0.9999	7	47: 5.6e-04 87: 4.6e-04 127: 1.0e-04 167: 5.0e-04 207: 3.2e-06 247: 6.0e-04 287: 8.2e-03	ERW52_17245	.	RYU80863.1	GGDEF domain-containing protein	14798	16381	-	12	527	527	215	0.40797	328	0.622391	8.86e-128	379	34.8	3.4e-11	2e-08	0.9943	5	42: 2.7e-04 82: 2.7e-05 122: 2.8e-06 162: 1.5e-03 202: 9.9e-03	Upstream
NZ_SEZP01000034	Aliivibrio finisterrensis strain A9	NZ_SEZP01000034.1	ERW52_RS17250	ERW52_17250	WP_130049009.1	ATP-dependent transcriptional regulator	16381	17844	-	13	499	487	194	0.388778	279	0.559118	3.1e-116	347	46.4	1.1e-14	6e-12	0.9999	7	47: 5.6e-04 87: 4.6e-04 127: 1.0e-04 167: 5.0e-04 207: 3.2e-06 247: 6.0e-04 287: 8.2e-03	ERW52_RS17245	ERW52_17245	WP_130049008.1	GGDEF domain-containing protein	14798	16381	-	12	527	527	215	0.40797	328	0.622391	8.86e-128	379	34.8	3.4e-11	2e-08	0.9943	5	42: 2.7e-04 82: 2.7e-05 122: 2.8e-06 162: 1.5e-03 202: 9.9e-03	Upstream
NZ_SEZP01000034	Aliivibrio finisterrensis strain A9	NZ_SEZP01000034.1	ERW52_RS17250	ERW52_17250	WP_130049009.1	ATP-dependent transcriptional regulator	16381	17844	-	13	499	487	194	0.388778	279	0.559118	3.1e-116	347	46.4	1.1e-14	6e-12	0.9999	7	47: 5.6e-04 87: 4.6e-04 127: 1.0e-04 167: 5.0e-04 207: 3.2e-06 247: 6.0e-04 287: 8.2e-03	ERW52_RS17245	ERW52_17245	WP_130049008.1	GGDEF domain-containing protein	14798	16381	-	12	527	527	215	0.40797	328	0.622391	8.86e-128	379	34.8	3.4e-11	2e-08	0.9943	5	42: 2.7e-04 82: 2.7e-05 122: 2.8e-06 162: 1.5e-03 202: 9.9e-03	Upstream
WBVP01000020	Aliivibrio finisterrensis strain LMG 23869	WBVP01000020.1	F8B77_14870	.	KAB2823564.1	ATP-dependent transcriptional regulator	19853	21316	+	21	499	487	193	0.386774	278	0.557114	4.1e-116	346	56.8	8e-18	4.5e-15	1	8	47: 4.4e-04 87: 4.6e-04 127: 6.0e-05 167: 5.0e-04 207: 1.6e-06 247: 1.0e-03 287: 8.2e-03 401: 4.1e-03	F8B77_14875	.	KAB2823565.1	GGDEF domain-containing protein	21316	22899	+	22	527	527	215	0.40797	328	0.622391	5.75e-128	379	33.8	6.5e-11	3.8e-08	0.9923	5	42: 2.7e-04 82: 5.2e-05 122: 2.8e-06 162: 1.5e-03 202: 9.9e-03	Upstream
WBVP01000020	Aliivibrio finisterrensis strain LMG 23869	WBVP01000020.1	F8B77_14870	.	KAB2823564.1	ATP-dependent transcriptional regulator	19853	21316	+	21	499	487	193	0.386774	278	0.557114	4.1e-116	346	56.8	8e-18	4.5e-15	1	8	47: 4.4e-04 87: 4.6e-04 127: 6.0e-05 167: 5.0e-04 207: 1.6e-06 247: 1.0e-03 287: 8.2e-03 401: 4.1e-03	F8B77_14875	.	KAB2823565.1	GGDEF domain-containing protein	21316	22899	+	22	527	527	215	0.40797	328	0.622391	5.75e-128	379	33.8	6.5e-11	3.8e-08	0.9923	5	42: 2.7e-04 82: 5.2e-05 122: 2.8e-06 162: 1.5e-03 202: 9.9e-03	Upstream
NZ_WBVP01000020	Aliivibrio finisterrensis strain LMG 23869	NZ_WBVP01000020.1	F8B77_RS14870	F8B77_14870	WP_151656214.1	ATP-dependent transcriptional regulator	19853	21316	+	20	499	487	193	0.386774	278	0.557114	4.1e-116	346	56.8	8e-18	4.5e-15	1	8	47: 4.4e-04 87: 4.6e-04 127: 6.0e-05 167: 5.0e-04 207: 1.6e-06 247: 1.0e-03 287: 8.2e-03 401: 4.1e-03	F8B77_RS14875	F8B77_14875	WP_151656216.1	GGDEF domain-containing protein	21316	22899	+	21	527	527	215	0.40797	328	0.622391	5.75e-128	379	33.8	6.5e-11	3.8e-08	0.9923	5	42: 2.7e-04 82: 5.2e-05 122: 2.8e-06 162: 1.5e-03 202: 9.9e-03	Upstream
NZ_WBVP01000020	Aliivibrio finisterrensis strain LMG 23869	NZ_WBVP01000020.1	F8B77_RS14870	F8B77_14870	WP_151656214.1	ATP-dependent transcriptional regulator	19853	21316	+	20	499	487	193	0.386774	278	0.557114	4.1e-116	346	56.8	8e-18	4.5e-15	1	8	47: 4.4e-04 87: 4.6e-04 127: 6.0e-05 167: 5.0e-04 207: 1.6e-06 247: 1.0e-03 287: 8.2e-03 401: 4.1e-03	F8B77_RS14875	F8B77_14875	WP_151656216.1	GGDEF domain-containing protein	21316	22899	+	21	527	527	215	0.40797	328	0.622391	5.75e-128	379	33.8	6.5e-11	3.8e-08	0.9923	5	42: 2.7e-04 82: 5.2e-05 122: 2.8e-06 162: 1.5e-03 202: 9.9e-03	Upstream
NZ_JADCNP0100000	Aliivibrio fischeri ATCC 7744 = JCM 18803 = DSM 507 strain ATCC 7744	NZ_JADCNP010000026.1	IM820_RS12575	.	WP_054775801.1	hypothetical protein	20917	22386	+	22	499	489	195	0.390782	280	0.561122	7.86e-115	343	45.3	2.2e-14	1.3e-11	0.9998	7	50: 6.2e-03 90: 1.5e-03 130: 1.1e-04 170: 3.5e-05 210: 4.1e-06 250: 7.2e-04 290: 4.6e-03	IM820_RS12580	.	WP_054775800.1	GGDEF domain-containing protein	22388	23971	+	23	527	527	211	0.40038	327	0.620493	3.34e-121	362	39.3	1.5e-12	8.8e-10	0.9987	7	42: 3.4e-03 82: 6.0e-06 122: 7.3e-06 162: 9.3e-04 202: 4.4e-03 245: 7.6e-02 283: 8.3e-04	Upstream
NZ_CP092713	Aliivibrio fischeri ATCC 7744 = JCM 18803 = DSM 507I	NZ_CP092713.1	AVFI_RS19470	AVFI_19470	WP_054775801.1	hypothetical protein	1313504	1314973	+	1124	499	489	195	0.390782	280	0.561122	7.86e-115	343	45.3	2.2e-14	1.3e-11	0.9998	7	50: 6.2e-03 90: 1.5e-03 130: 1.1e-04 170: 3.5e-05 210: 4.1e-06 250: 7.2e-04 290: 4.6e-03	AVFI_RS19475	AVFI_19475	WP_054775800.1	GGDEF domain-containing protein	1314975	1316558	+	1125	527	527	211	0.40038	327	0.620493	3.34e-121	362	39.3	1.5e-12	8.8e-10	0.9987	7	42: 3.4e-03 82: 6.0e-06 122: 7.3e-06 162: 9.3e-04 202: 4.4e-03 245: 7.6e-02 283: 8.3e-04	Upstream
NC_006841	Aliivibrio fischeri ES114I	NC_006841.2	VF_RS15445	VF_A0399,VFA0399	WP_011263278.1	hypothetical protein	452839	454308	-	391	499	489	197	0.39479	282	0.56513	3.54e-115	344	46.6	9.1e-15	5.1e-12	0.9999	7	50: 6.2e-03 90: 9.8e-04 130: 1.1e-04 170: 1.9e-05 210: 4.1e-06 250: 7.2e-04 290: 5.1e-03	VF_RS15440	VF_A0398,VFA0398	WP_011263277.1	GGDEF domain-containing protein	451254	452837	-	390	527	527	209	0.396584	325	0.616698	1.54e-121	362	43.1	1.1e-13	6.2e-11	0.9996	7	42: 1.9e-03 82: 6.0e-06 122: 7.3e-06 162: 9.3e-04 202: 8.6e-04 245: 7.6e-02 283: 4.8e-04	Upstream
BMPC01000024	Aliivibrio fischeri JCM 18803	BMPC01000024.1	GCM10007987_23300	.	GGK39268.1	hypothetical protein	34865	36334	-	30	499	489	195	0.390782	280	0.561122	7.86e-115	343	45.3	2.2e-14	1.3e-11	0.9998	7	50: 6.2e-03 90: 1.5e-03 130: 1.1e-04 170: 3.5e-05 210: 4.1e-06 250: 7.2e-04 290: 4.6e-03	GCM10007987_23290	.	GGK39266.1	GGDEF domain-containing protein	33280	34863	-	29	527	527	211	0.40038	327	0.620493	3.34e-121	362	39.3	1.5e-12	8.8e-10	0.9987	7	42: 3.4e-03 82: 6.0e-06 122: 7.3e-06 162: 9.3e-04 202: 4.4e-03 245: 7.6e-02 283: 8.3e-04	Upstream
NC_011186	Aliivibrio fischeri MJ11I	NC_011186.1	VFMJ11_RS02140	VFMJ11_A0439	WP_012534989.1	hypothetical protein	501236	502705	-	423	499	489	193	0.386774	277	0.55511	1.02e-113	340	44.7	3.4e-14	2e-11	0.9998	7	50: 6.2e-03 90: 9.8e-04 130: 1.1e-04 170: 8.0e-05 210: 4.1e-06 250: 7.2e-04 290: 4.6e-03	VFMJ11_RS02135	VFMJ11_A0438	WP_012535612.1	GGDEF domain-containing protein	499651	501234	-	422	527	527	211	0.40038	326	0.618596	3.24e-121	362	39.9	9.7e-13	5.7e-10	0.999	7	42: 3.4e-03 82: 6.0e-06 122: 7.3e-06 162: 9.3e-04 202: 4.4e-03 245: 7.6e-02 283: 5.3e-04	Upstream
BJTZ01000006	Aliivibrio fischeri NBRC 101058	BJTZ01000006.1	AFI02nite_14880	.	GEK13452.1	hypothetical protein	146221	147690	-	124	499	489	195	0.390782	283	0.567134	1.54e-111	334	40.5	6.4e-13	3.6e-10	0.9992	6	90: 9.4e-04 130: 1.1e-04 170: 1.9e-04 210: 5.7e-06 250: 7.2e-04 290: 3.8e-03	AFI02nite_14870	.	GEK13451.1	GGDEF domain-containing protein	144636	146219	-	123	527	527	207	0.392789	324	0.614801	1.14e-119	358	41.1	4.3e-13	2.5e-10	0.9993	7	42: 1.9e-03 82: 2.4e-05 122: 7.3e-06 162: 9.3e-04 202: 8.6e-04 245: 7.6e-02 283: 4.8e-04	Upstream
AHIH01000010	Aliivibrio fischeri SR5	AHIH01000010.1	VFSR5_A0400	.	EHN69101.1	hypothetical protein	466736	468205	-	398	499	489	194	0.388778	282	0.56513	3.39e-113	338	43.5	8.3e-14	4.7e-11	0.9997	7	50: 4.8e-03 90: 9.8e-04 130: 1.1e-04 170: 1.9e-04 210: 5.4e-06 250: 7.2e-04 290: 4.6e-03	VFSR5_A0399	.	EHN69100.1	ggdef domain protein	465151	466734	-	397	527	527	211	0.40038	326	0.618596	2.08e-121	362	40.1	8.2e-13	4.8e-10	0.9991	7	42: 3.4e-03 82: 6.0e-06 122: 4.0e-06 162: 9.3e-04 202: 4.4e-03 245: 7.6e-02 283: 8.3e-04	Upstream
NZ_CM001401	Aliivibrio fischeri SR5I	NZ_CM001401.1	VFSR5_RS15225	VFSR5_A0400	WP_005422463.1	hypothetical protein	466736	468205	-	396	499	489	194	0.388778	282	0.56513	3.39e-113	338	43.5	8.3e-14	4.7e-11	0.9997	7	50: 4.8e-03 90: 9.8e-04 130: 1.1e-04 170: 1.9e-04 210: 5.4e-06 250: 7.2e-04 290: 4.6e-03	VFSR5_RS15220	VFSR5_A0399	WP_005422462.1	GGDEF domain-containing protein	465151	466734	-	395	527	527	211	0.40038	326	0.618596	2.08e-121	362	40.1	8.2e-13	4.8e-10	0.9991	7	42: 3.4e-03 82: 6.0e-06 122: 4.0e-06 162: 9.3e-04 202: 4.4e-03 245: 7.6e-02 283: 8.3e-04	Upstream
NZ_CM001401	Aliivibrio fischeri SR5I	NZ_CM001401.1	VFSR5_RS15225	VFSR5_A0400	WP_005422463.1	hypothetical protein	466736	468205	-	396	499	489	194	0.388778	282	0.56513	3.39e-113	338	43.5	8.3e-14	4.7e-11	0.9997	7	50: 4.8e-03 90: 9.8e-04 130: 1.1e-04 170: 1.9e-04 210: 5.4e-06 250: 7.2e-04 290: 4.6e-03	VFSR5_RS15220	VFSR5_A0399	WP_005422462.1	GGDEF domain-containing protein	465151	466734	-	395	527	527	211	0.40038	326	0.618596	2.08e-121	362	40.1	8.2e-13	4.8e-10	0.9991	7	42: 3.4e-03 82: 6.0e-06 122: 4.0e-06 162: 9.3e-04 202: 4.4e-03 245: 7.6e-02 283: 8.3e-04	Upstream
MAJR01000061	Aliivibrio fischeri strain 5F146	MAJR01000061.1	A6E09_11510	.	OCH10297.1	ATP-dependent transcriptional regulator	12190	13659	+	15	499	489	195	0.390782	279	0.559118	1.55e-114	342	46.7	8.6e-15	4.9e-12	0.9999	7	50: 6.2e-03 90: 9.8e-04 130: 1.1e-04 170: 1.9e-05 210: 4.1e-06 250: 7.2e-04 290: 4.6e-03	A6E09_11515	.	OCH10298.1	diguanylate cyclase	13661	15244	+	16	527	527	211	0.40038	327	0.620493	2.1e-121	362	39.3	1.5e-12	8.8e-10	0.9987	7	42: 3.4e-03 82: 6.0e-06 122: 7.3e-06 162: 9.3e-04 202: 4.4e-03 245: 7.6e-02 283: 8.3e-04	Upstream
NZ_MAJR01000061	Aliivibrio fischeri strain 5F146	NZ_MAJR01000061.1	A6E09_RS06070	A6E09_11510	WP_065597355.1	ATP-dependent transcriptional regulator	12190	13659	+	15	499	489	195	0.390782	279	0.559118	1.55e-114	342	46.7	8.6e-15	4.9e-12	0.9999	7	50: 6.2e-03 90: 9.8e-04 130: 1.1e-04 170: 1.9e-05 210: 4.1e-06 250: 7.2e-04 290: 4.6e-03	A6E09_RS06075	A6E09_11515	WP_065597356.1	GGDEF domain-containing protein	13661	15244	+	16	527	527	211	0.40038	327	0.620493	2.1e-121	362	39.3	1.5e-12	8.8e-10	0.9987	7	42: 3.4e-03 82: 6.0e-06 122: 7.3e-06 162: 9.3e-04 202: 4.4e-03 245: 7.6e-02 283: 8.3e-04	Upstream
MAJQ01000066	Aliivibrio fischeri strain 5F23	MAJQ01000066.1	A6E10_16855	.	OCH02685.1	ATP-dependent transcriptional regulator	131762	133231	-	107	499	489	195	0.390782	279	0.559118	1.55e-114	342	46.7	8.6e-15	4.9e-12	0.9999	7	50: 6.2e-03 90: 9.8e-04 130: 1.1e-04 170: 1.9e-05 210: 4.1e-06 250: 7.2e-04 290: 4.6e-03	A6E10_16850	.	OCH02684.1	diguanylate cyclase	130177	131760	-	106	527	527	211	0.40038	327	0.620493	2.1e-121	362	39.3	1.5e-12	8.8e-10	0.9987	7	42: 3.4e-03 82: 6.0e-06 122: 7.3e-06 162: 9.3e-04 202: 4.4e-03 245: 7.6e-02 283: 8.3e-04	Upstream
NZ_MAJQ01000066	Aliivibrio fischeri strain 5F23	NZ_MAJQ01000066.1	A6E10_RS15785	A6E10_16855	WP_065597355.1	ATP-dependent transcriptional regulator	131762	133231	-	107	499	489	195	0.390782	279	0.559118	1.55e-114	342	46.7	8.6e-15	4.9e-12	0.9999	7	50: 6.2e-03 90: 9.8e-04 130: 1.1e-04 170: 1.9e-05 210: 4.1e-06 250: 7.2e-04 290: 4.6e-03	A6E10_RS15780	A6E10_16850	WP_065597356.1	GGDEF domain-containing protein	130177	131760	-	106	527	527	211	0.40038	327	0.620493	2.1e-121	362	39.3	1.5e-12	8.8e-10	0.9987	7	42: 3.4e-03 82: 6.0e-06 122: 7.3e-06 162: 9.3e-04 202: 4.4e-03 245: 7.6e-02 283: 8.3e-04	Upstream
MAJP01000031	Aliivibrio fischeri strain 5F306	MAJP01000031.1	A6E11_17005	.	OCH06968.1	ATP-dependent transcriptional regulator	141278	142747	-	118	499	489	196	0.392786	281	0.563126	7.41e-114	340	41.2	4.1e-13	2.3e-10	0.9993	6	90: 9.4e-04 130: 7.9e-05 170: 1.9e-04 210: 4.1e-06 250: 7.2e-04 290: 4.6e-03	A6E11_17000	.	OCH06967.1	diguanylate cyclase	139693	141276	-	117	527	527	211	0.40038	327	0.620493	2.1e-121	362	39.3	1.5e-12	8.8e-10	0.9987	7	42: 3.4e-03 82: 6.0e-06 122: 7.3e-06 162: 9.3e-04 202: 4.4e-03 245: 7.6e-02 283: 8.3e-04	Upstream
NZ_MAJP01000031	Aliivibrio fischeri strain 5F306	NZ_MAJP01000031.1	A6E11_RS12720	A6E11_17005	WP_065640196.1	ATP-dependent transcriptional regulator	141278	142747	-	118	499	489	196	0.392786	281	0.563126	7.41e-114	340	41.2	4.1e-13	2.3e-10	0.9993	6	90: 9.4e-04 130: 7.9e-05 170: 1.9e-04 210: 4.1e-06 250: 7.2e-04 290: 4.6e-03	A6E11_RS12715	A6E11_17000	WP_065597356.1	GGDEF domain-containing protein	139693	141276	-	117	527	527	211	0.40038	327	0.620493	2.1e-121	362	39.3	1.5e-12	8.8e-10	0.9987	7	42: 3.4e-03 82: 6.0e-06 122: 7.3e-06 162: 9.3e-04 202: 4.4e-03 245: 7.6e-02 283: 8.3e-04	Upstream
MAJO01000016	Aliivibrio fischeri strain 5F33	MAJO01000016.1	A6E12_11895	.	OCH26670.1	ATP-dependent transcriptional regulator	20842	22311	+	22	499	489	195	0.390782	279	0.559118	1.55e-114	342	46.7	8.6e-15	4.9e-12	0.9999	7	50: 6.2e-03 90: 9.8e-04 130: 1.1e-04 170: 1.9e-05 210: 4.1e-06 250: 7.2e-04 290: 4.6e-03	A6E12_11900	.	OCH26671.1	diguanylate cyclase	22313	23896	+	23	527	527	211	0.40038	327	0.620493	2.1e-121	362	39.3	1.5e-12	8.8e-10	0.9987	7	42: 3.4e-03 82: 6.0e-06 122: 7.3e-06 162: 9.3e-04 202: 4.4e-03 245: 7.6e-02 283: 8.3e-04	Upstream
NZ_MAJO01000016	Aliivibrio fischeri strain 5F33	NZ_MAJO01000016.1	A6E12_RS06580	A6E12_11895	WP_065597355.1	ATP-dependent transcriptional regulator	20842	22311	+	22	499	489	195	0.390782	279	0.559118	1.55e-114	342	46.7	8.6e-15	4.9e-12	0.9999	7	50: 6.2e-03 90: 9.8e-04 130: 1.1e-04 170: 1.9e-05 210: 4.1e-06 250: 7.2e-04 290: 4.6e-03	A6E12_RS06585	A6E12_11900	WP_065597356.1	GGDEF domain-containing protein	22313	23896	+	23	527	527	211	0.40038	327	0.620493	2.1e-121	362	39.3	1.5e-12	8.8e-10	0.9987	7	42: 3.4e-03 82: 6.0e-06 122: 7.3e-06 162: 9.3e-04 202: 4.4e-03 245: 7.6e-02 283: 8.3e-04	Upstream
MAJN01000004	Aliivibrio fischeri strain 5F97	MAJN01000004.1	A6E13_13610	.	OCH32110.1	ATP-dependent transcriptional regulator	20784	22253	+	22	499	489	195	0.390782	279	0.559118	1.55e-114	342	46.7	8.6e-15	4.9e-12	0.9999	7	50: 6.2e-03 90: 9.8e-04 130: 1.1e-04 170: 1.9e-05 210: 4.1e-06 250: 7.2e-04 290: 4.6e-03	A6E13_13615	.	OCH32111.1	diguanylate cyclase	22255	23838	+	23	527	527	211	0.40038	327	0.620493	2.1e-121	362	39.3	1.5e-12	8.8e-10	0.9987	7	42: 3.4e-03 82: 6.0e-06 122: 7.3e-06 162: 9.3e-04 202: 4.4e-03 245: 7.6e-02 283: 8.3e-04	Upstream
NZ_MAJN01000004	Aliivibrio fischeri strain 5F97	NZ_MAJN01000004.1	A6E13_RS04450	A6E13_13610	WP_065597355.1	ATP-dependent transcriptional regulator	20784	22253	+	22	499	489	195	0.390782	279	0.559118	1.55e-114	342	46.7	8.6e-15	4.9e-12	0.9999	7	50: 6.2e-03 90: 9.8e-04 130: 1.1e-04 170: 1.9e-05 210: 4.1e-06 250: 7.2e-04 290: 4.6e-03	A6E13_RS04455	A6E13_13615	WP_065597356.1	GGDEF domain-containing protein	22255	23838	+	23	527	527	211	0.40038	327	0.620493	2.1e-121	362	39.3	1.5e-12	8.8e-10	0.9987	7	42: 3.4e-03 82: 6.0e-06 122: 7.3e-06 162: 9.3e-04 202: 4.4e-03 245: 7.6e-02 283: 8.3e-04	Upstream
NZ_CVOI01000006	Aliivibrio fischeri strain 5LC	NZ_CVOI01000006.1	BN1537_RS09855	.	WP_072054942.1	ATP-dependent transcriptional regulator	44772	46241	+	43	499	489	195	0.390782	280	0.561122	2.59e-113	339	43.4	8.3e-14	4.7e-11	0.9997	7	50: 6.2e-03 90: 9.8e-04 130: 1.1e-04 170: 1.9e-04 210: 4.1e-06 250: 7.2e-04 290: 4.6e-03	BN1537_RS09860	.	WP_072054943.1	GGDEF domain-containing protein	46243	47826	+	44	527	527	207	0.392789	325	0.616698	1.98e-120	360	41.6	2.9e-13	1.7e-10	0.9994	7	42: 1.9e-03 82: 6.0e-06 122: 7.3e-06 162: 9.3e-04 202: 1.4e-03 245: 7.6e-02 283: 8.3e-04	Upstream
WOBZ01000008	Aliivibrio fischeri strain cmult.1.1	WOBZ01000008.1	GNP57_07075	.	MUL13275.1	ATP-dependent transcriptional regulator	20957	22426	+	22	499	489	196	0.392786	281	0.563126	7.41e-114	340	41.2	4.1e-13	2.3e-10	0.9993	6	90: 9.4e-04 130: 7.9e-05 170: 1.9e-04 210: 4.1e-06 250: 7.2e-04 290: 4.6e-03	GNP57_07080	.	MUL13276.1	diguanylate cyclase	22428	24011	+	23	527	527	209	0.396584	325	0.616698	4.98e-121	361	41.6	3e-13	1.8e-10	0.9994	7	42: 3.4e-03 82: 6.0e-06 122: 7.3e-06 162: 9.3e-04 202: 1.4e-03 245: 7.6e-02 283: 4.8e-04	Upstream
NZ_WOBZ01000008	Aliivibrio fischeri strain cmult.1.1	NZ_WOBZ01000008.1	GNP57_RS07070	GNP57_07075	WP_065640196.1	ATP-dependent transcriptional regulator	20957	22426	+	22	499	489	196	0.392786	281	0.563126	7.41e-114	340	41.2	4.1e-13	2.3e-10	0.9993	6	90: 9.4e-04 130: 7.9e-05 170: 1.9e-04 210: 4.1e-06 250: 7.2e-04 290: 4.6e-03	GNP57_RS07075	GNP57_07080	WP_155679597.1	GGDEF domain-containing protein	22428	24011	+	23	527	527	209	0.396584	325	0.616698	4.98e-121	361	41.6	3e-13	1.8e-10	0.9994	7	42: 3.4e-03 82: 6.0e-06 122: 7.3e-06 162: 9.3e-04 202: 1.4e-03 245: 7.6e-02 283: 4.8e-04	Upstream
WOBY01000002	Aliivibrio fischeri strain cmult.1.2	WOBY01000002.1	GNP59_01420	.	MUL08537.1	ATP-dependent transcriptional regulator	20960	22429	+	22	499	489	196	0.392786	281	0.563126	7.41e-114	340	41.2	4.1e-13	2.3e-10	0.9993	6	90: 9.4e-04 130: 7.9e-05 170: 1.9e-04 210: 4.1e-06 250: 7.2e-04 290: 4.6e-03	GNP59_01425	.	MUL08538.1	diguanylate cyclase	22431	24014	+	23	527	527	209	0.396584	325	0.616698	4.98e-121	361	41.6	3e-13	1.8e-10	0.9994	7	42: 3.4e-03 82: 6.0e-06 122: 7.3e-06 162: 9.3e-04 202: 1.4e-03 245: 7.6e-02 283: 4.8e-04	Upstream
NZ_WOBY01000002	Aliivibrio fischeri strain cmult.1.2	NZ_WOBY01000002.1	GNP59_RS01420	GNP59_01420	WP_065640196.1	ATP-dependent transcriptional regulator	20960	22429	+	22	499	489	196	0.392786	281	0.563126	7.41e-114	340	41.2	4.1e-13	2.3e-10	0.9993	6	90: 9.4e-04 130: 7.9e-05 170: 1.9e-04 210: 4.1e-06 250: 7.2e-04 290: 4.6e-03	GNP59_RS01425	GNP59_01425	WP_155679597.1	GGDEF domain-containing protein	22431	24014	+	23	527	527	209	0.396584	325	0.616698	4.98e-121	361	41.6	3e-13	1.8e-10	0.9994	7	42: 3.4e-03 82: 6.0e-06 122: 7.3e-06 162: 9.3e-04 202: 1.4e-03 245: 7.6e-02 283: 4.8e-04	Upstream
WOBX01000015	Aliivibrio fischeri strain emors.1.1	WOBX01000015.1	GNP85_10075	.	MUK84915.1	ATP-dependent transcriptional regulator	20988	22457	+	21	499	489	195	0.390782	280	0.561122	7.45e-113	338	43.1	1.1e-13	6.2e-11	0.9996	7	50: 6.2e-03 90: 9.8e-04 130: 1.1e-04 170: 1.9e-04 210: 5.4e-06 250: 7.2e-04 290: 4.6e-03	GNP85_10080	.	MUK84916.1	diguanylate cyclase	22459	24042	+	22	527	527	210	0.398482	326	0.618596	4.45e-122	364	43.1	1.1e-13	6.2e-11	0.9996	7	42: 1.9e-03 82: 6.0e-06 122: 7.3e-06 162: 9.3e-04 202: 8.6e-04 245: 7.6e-02 283: 4.8e-04	Upstream
NZ_WOBX01000015	Aliivibrio fischeri strain emors.1.1	NZ_WOBX01000015.1	GNP85_RS10080	GNP85_10075	WP_236798781.1	ATP-dependent transcriptional regulator	20988	22457	+	21	499	489	195	0.390782	280	0.561122	7.45e-113	338	43.1	1.1e-13	6.2e-11	0.9996	7	50: 6.2e-03 90: 9.8e-04 130: 1.1e-04 170: 1.9e-04 210: 5.4e-06 250: 7.2e-04 290: 4.6e-03	GNP85_RS10085	GNP85_10080	WP_155658130.1	GGDEF domain-containing protein	22459	24042	+	22	527	527	210	0.398482	326	0.618596	4.45e-122	364	43.1	1.1e-13	6.2e-11	0.9996	7	42: 1.9e-03 82: 6.0e-06 122: 7.3e-06 162: 9.3e-04 202: 8.6e-04 245: 7.6e-02 283: 4.8e-04	Upstream
WOBW01000009	Aliivibrio fischeri strain emors.1.2	WOBW01000009.1	GNP83_12980	.	MUL21739.1	ATP-dependent transcriptional regulator	497798	499267	-	424	499	489	196	0.392786	281	0.563126	1.46e-113	340	44.1	5.4e-14	3.1e-11	0.9997	7	50: 5.9e-03 90: 9.4e-04 130: 7.9e-05 170: 1.9e-04 210: 4.1e-06 250: 7.2e-04 290: 4.6e-03	GNP83_12975	.	MUL21738.1	diguanylate cyclase	496213	497796	-	423	527	527	210	0.398482	324	0.614801	3.27e-121	362	40.8	5.2e-13	3.1e-10	0.9992	7	42: 3.4e-03 82: 6.0e-06 122: 7.3e-06 162: 9.3e-04 202: 1.4e-03 245: 7.6e-02 283: 8.3e-04	Upstream
NZ_WOBW01000009	Aliivibrio fischeri strain emors.1.2	NZ_WOBW01000009.1	GNP83_RS12990	GNP83_12980	WP_236798247.1	ATP-dependent transcriptional regulator	497798	499267	-	431	499	489	196	0.392786	281	0.563126	1.46e-113	340	44.1	5.4e-14	3.1e-11	0.9997	7	50: 5.9e-03 90: 9.4e-04 130: 7.9e-05 170: 1.9e-04 210: 4.1e-06 250: 7.2e-04 290: 4.6e-03	GNP83_RS12985	GNP83_12975	WP_065604748.1	GGDEF domain-containing protein	496213	497796	-	430	527	527	210	0.398482	324	0.614801	3.27e-121	362	40.8	5.2e-13	3.1e-10	0.9992	7	42: 3.4e-03 82: 6.0e-06 122: 7.3e-06 162: 9.3e-04 202: 1.4e-03 245: 7.6e-02 283: 8.3e-04	Upstream
WOBV01000037	Aliivibrio fischeri strain emors.10.1	WOBV01000037.1	GNP89_16880	.	MUL03838.1	ATP-dependent transcriptional regulator	20858	22327	+	22	499	489	195	0.390782	280	0.561122	6.17e-112	335	40.6	6.1e-13	3.4e-10	0.9992	6	90: 9.4e-04 130: 1.1e-04 170: 1.9e-04 210: 5.4e-06 250: 7.2e-04 290: 3.8e-03	GNP89_16885	.	MUL03839.1	diguanylate cyclase	22329	23912	+	23	527	527	209	0.396584	325	0.616698	1.54e-121	362	43.1	1.1e-13	6.2e-11	0.9996	7	42: 1.9e-03 82: 6.0e-06 122: 7.3e-06 162: 9.3e-04 202: 8.6e-04 245: 7.6e-02 283: 4.8e-04	Upstream
WOBV01000037	Aliivibrio fischeri strain emors.10.1	WOBV01000037.1	GNP89_16880	.	MUL03838.1	ATP-dependent transcriptional regulator	20858	22327	+	22	499	489	195	0.390782	280	0.561122	6.17e-112	335	40.6	6.1e-13	3.4e-10	0.9992	6	90: 9.4e-04 130: 1.1e-04 170: 1.9e-04 210: 5.4e-06 250: 7.2e-04 290: 3.8e-03	GNP89_16885	.	MUL03839.1	diguanylate cyclase	22329	23912	+	23	527	527	209	0.396584	325	0.616698	1.54e-121	362	43.1	1.1e-13	6.2e-11	0.9996	7	42: 1.9e-03 82: 6.0e-06 122: 7.3e-06 162: 9.3e-04 202: 8.6e-04 245: 7.6e-02 283: 4.8e-04	Upstream
WOBV01000037	Aliivibrio fischeri strain emors.10.1	WOBV01000037.1	GNP89_16880	.	MUL03838.1	ATP-dependent transcriptional regulator	20858	22327	+	22	499	489	195	0.390782	280	0.561122	6.17e-112	335	40.6	6.1e-13	3.4e-10	0.9992	6	90: 9.4e-04 130: 1.1e-04 170: 1.9e-04 210: 5.4e-06 250: 7.2e-04 290: 3.8e-03	GNP89_16885	.	MUL03839.1	diguanylate cyclase	22329	23912	+	23	527	527	209	0.396584	325	0.616698	1.54e-121	362	43.1	1.1e-13	6.2e-11	0.9996	7	42: 1.9e-03 82: 6.0e-06 122: 7.3e-06 162: 9.3e-04 202: 8.6e-04 245: 7.6e-02 283: 4.8e-04	Upstream
NZ_WOBV01000037	Aliivibrio fischeri strain emors.10.1	NZ_WOBV01000037.1	GNP89_RS16880	GNP89_16880	WP_254106064.1	ATP-dependent transcriptional regulator	20858	22327	+	22	499	489	195	0.390782	280	0.561122	6.17e-112	335	40.6	6.1e-13	3.4e-10	0.9992	6	90: 9.4e-04 130: 1.1e-04 170: 1.9e-04 210: 5.4e-06 250: 7.2e-04 290: 3.8e-03	GNP89_RS16885	GNP89_16885	WP_011263277.1	GGDEF domain-containing protein	22329	23912	+	23	527	527	209	0.396584	325	0.616698	1.54e-121	362	43.1	1.1e-13	6.2e-11	0.9996	7	42: 1.9e-03 82: 6.0e-06 122: 7.3e-06 162: 9.3e-04 202: 8.6e-04 245: 7.6e-02 283: 4.8e-04	Upstream
NZ_WOBV01000037	Aliivibrio fischeri strain emors.10.1	NZ_WOBV01000037.1	GNP89_RS16880	GNP89_16880	WP_254106064.1	ATP-dependent transcriptional regulator	20858	22327	+	22	499	489	195	0.390782	280	0.561122	6.17e-112	335	40.6	6.1e-13	3.4e-10	0.9992	6	90: 9.4e-04 130: 1.1e-04 170: 1.9e-04 210: 5.4e-06 250: 7.2e-04 290: 3.8e-03	GNP89_RS16885	GNP89_16885	WP_011263277.1	GGDEF domain-containing protein	22329	23912	+	23	527	527	209	0.396584	325	0.616698	1.54e-121	362	43.1	1.1e-13	6.2e-11	0.9996	7	42: 1.9e-03 82: 6.0e-06 122: 7.3e-06 162: 9.3e-04 202: 8.6e-04 245: 7.6e-02 283: 4.8e-04	Upstream
NZ_WOBV01000037	Aliivibrio fischeri strain emors.10.1	NZ_WOBV01000037.1	GNP89_RS16880	GNP89_16880	WP_254106064.1	ATP-dependent transcriptional regulator	20858	22327	+	22	499	489	195	0.390782	280	0.561122	6.17e-112	335	40.6	6.1e-13	3.4e-10	0.9992	6	90: 9.4e-04 130: 1.1e-04 170: 1.9e-04 210: 5.4e-06 250: 7.2e-04 290: 3.8e-03	GNP89_RS16885	GNP89_16885	WP_011263277.1	GGDEF domain-containing protein	22329	23912	+	23	527	527	209	0.396584	325	0.616698	1.54e-121	362	43.1	1.1e-13	6.2e-11	0.9996	7	42: 1.9e-03 82: 6.0e-06 122: 7.3e-06 162: 9.3e-04 202: 8.6e-04 245: 7.6e-02 283: 4.8e-04	Upstream
WOBU01000068	Aliivibrio fischeri strain emors.10.3	WOBU01000068.1	GNP64_16430	.	MUL07602.1	ATP-dependent transcriptional regulator	12337	13806	+	16	499	489	195	0.390782	280	0.561122	6.51e-112	335	40.6	6.1e-13	3.4e-10	0.9992	6	90: 9.4e-04 130: 1.1e-04 170: 1.9e-04 210: 5.4e-06 250: 7.2e-04 290: 3.8e-03	GNP64_16435	.	MUL07603.1	diguanylate cyclase	13808	15391	+	17	527	527	209	0.396584	325	0.616698	2.04e-121	362	42.6	1.5e-13	8.8e-11	0.9996	7	42: 2.8e-03 82: 6.0e-06 122: 7.3e-06 162: 9.3e-04 202: 8.6e-04 245: 7.6e-02 283: 4.8e-04	Upstream
WOBU01000068	Aliivibrio fischeri strain emors.10.3	WOBU01000068.1	GNP64_16430	.	MUL07602.1	ATP-dependent transcriptional regulator	12337	13806	+	16	499	489	195	0.390782	280	0.561122	6.51e-112	335	40.6	6.1e-13	3.4e-10	0.9992	6	90: 9.4e-04 130: 1.1e-04 170: 1.9e-04 210: 5.4e-06 250: 7.2e-04 290: 3.8e-03	GNP64_16435	.	MUL07603.1	diguanylate cyclase	13808	15391	+	17	527	527	209	0.396584	325	0.616698	2.04e-121	362	42.6	1.5e-13	8.8e-11	0.9996	7	42: 2.8e-03 82: 6.0e-06 122: 7.3e-06 162: 9.3e-04 202: 8.6e-04 245: 7.6e-02 283: 4.8e-04	Upstream
NZ_WOBU01000068	Aliivibrio fischeri strain emors.10.3	NZ_WOBU01000068.1	GNP64_RS16430	GNP64_16430	WP_236783426.1	ATP-dependent transcriptional regulator	12337	13806	+	15	499	489	195	0.390782	280	0.561122	6.51e-112	335	40.6	6.1e-13	3.4e-10	0.9992	6	90: 9.4e-04 130: 1.1e-04 170: 1.9e-04 210: 5.4e-06 250: 7.2e-04 290: 3.8e-03	GNP64_RS16435	GNP64_16435	WP_155667320.1	GGDEF domain-containing protein	13808	15391	+	16	527	527	209	0.396584	325	0.616698	2.04e-121	362	42.6	1.5e-13	8.8e-11	0.9996	7	42: 2.8e-03 82: 6.0e-06 122: 7.3e-06 162: 9.3e-04 202: 8.6e-04 245: 7.6e-02 283: 4.8e-04	Upstream
NZ_WOBU01000068	Aliivibrio fischeri strain emors.10.3	NZ_WOBU01000068.1	GNP64_RS16430	GNP64_16430	WP_236783426.1	ATP-dependent transcriptional regulator	12337	13806	+	15	499	489	195	0.390782	280	0.561122	6.51e-112	335	40.6	6.1e-13	3.4e-10	0.9992	6	90: 9.4e-04 130: 1.1e-04 170: 1.9e-04 210: 5.4e-06 250: 7.2e-04 290: 3.8e-03	GNP64_RS16435	GNP64_16435	WP_155667320.1	GGDEF domain-containing protein	13808	15391	+	16	527	527	209	0.396584	325	0.616698	2.04e-121	362	42.6	1.5e-13	8.8e-11	0.9996	7	42: 2.8e-03 82: 6.0e-06 122: 7.3e-06 162: 9.3e-04 202: 8.6e-04 245: 7.6e-02 283: 4.8e-04	Upstream
WOBT01000021	Aliivibrio fischeri strain emors.11.1	WOBT01000021.1	GNP80_16180	.	MUK93964.1	ATP-dependent transcriptional regulator	20986	22455	+	22	499	489	196	0.392786	281	0.563126	1.52e-114	342	46.7	8.6e-15	4.9e-12	0.9999	7	50: 6.2e-03 90: 9.8e-04 130: 1.1e-04 170: 1.9e-05 210: 4.1e-06 250: 7.2e-04 290: 4.6e-03	GNP80_16185	.	MUK93965.1	diguanylate cyclase	22457	24040	+	23	527	527	210	0.398482	326	0.618596	2.83e-122	364	43.1	1.1e-13	6.2e-11	0.9996	7	42: 1.9e-03 82: 6.0e-06 122: 7.3e-06 162: 9.3e-04 202: 8.6e-04 245: 7.6e-02 283: 4.8e-04	Upstream
WOBS01000013	Aliivibrio fischeri strain emors.11.2	WOBS01000013.1	GNP74_12210	.	MUL17926.1	ATP-dependent transcriptional regulator	20904	22373	+	22	499	489	195	0.390782	281	0.563126	3.94e-115	343	45.9	1.5e-14	8.6e-12	0.9999	7	50: 6.2e-03 90: 9.8e-04 130: 1.1e-04 170: 3.5e-05 210: 4.1e-06 250: 7.2e-04 290: 4.6e-03	GNP74_12215	.	MUL17927.1	diguanylate cyclase	22375	23958	+	23	527	527	211	0.40038	327	0.620493	1.77e-121	362	39.9	9.7e-13	5.7e-10	0.999	7	42: 3.4e-03 82: 6.0e-06 122: 7.3e-06 162: 9.3e-04 202: 4.4e-03 245: 7.6e-02 283: 5.3e-04	Upstream
NZ_WOBS01000013	Aliivibrio fischeri strain emors.11.2	NZ_WOBS01000013.1	GNP74_RS12210	GNP74_12210	WP_236782908.1	ATP-dependent transcriptional regulator	20904	22373	+	22	499	489	195	0.390782	281	0.563126	3.94e-115	343	45.9	1.5e-14	8.6e-12	0.9999	7	50: 6.2e-03 90: 9.8e-04 130: 1.1e-04 170: 3.5e-05 210: 4.1e-06 250: 7.2e-04 290: 4.6e-03	GNP74_RS12215	GNP74_12215	WP_155698071.1	GGDEF domain-containing protein	22375	23958	+	23	527	527	211	0.40038	327	0.620493	1.77e-121	362	39.9	9.7e-13	5.7e-10	0.999	7	42: 3.4e-03 82: 6.0e-06 122: 7.3e-06 162: 9.3e-04 202: 4.4e-03 245: 7.6e-02 283: 5.3e-04	Upstream
WOBR01000013	Aliivibrio fischeri strain emors.2.1	WOBR01000013.1	GNP81_17455	.	MUL26382.1	ATP-dependent transcriptional regulator	118487	119956	-	97	499	489	196	0.392786	281	0.563126	1.46e-113	340	44.1	5.4e-14	3.1e-11	0.9997	7	50: 5.9e-03 90: 9.4e-04 130: 7.9e-05 170: 1.9e-04 210: 4.1e-06 250: 7.2e-04 290: 4.6e-03	GNP81_17450	.	MUL26381.1	diguanylate cyclase	116902	118485	-	96	527	527	210	0.398482	324	0.614801	3.27e-121	362	40.8	5.2e-13	3.1e-10	0.9992	7	42: 3.4e-03 82: 6.0e-06 122: 7.3e-06 162: 9.3e-04 202: 1.4e-03 245: 7.6e-02 283: 8.3e-04	Upstream
NZ_WOBR01000013	Aliivibrio fischeri strain emors.2.1	NZ_WOBR01000013.1	GNP81_RS17460	GNP81_17455	WP_236798247.1	ATP-dependent transcriptional regulator	118487	119956	-	97	499	489	196	0.392786	281	0.563126	1.46e-113	340	44.1	5.4e-14	3.1e-11	0.9997	7	50: 5.9e-03 90: 9.4e-04 130: 7.9e-05 170: 1.9e-04 210: 4.1e-06 250: 7.2e-04 290: 4.6e-03	GNP81_RS17455	GNP81_17450	WP_065604748.1	GGDEF domain-containing protein	116902	118485	-	96	527	527	210	0.398482	324	0.614801	3.27e-121	362	40.8	5.2e-13	3.1e-10	0.9992	7	42: 3.4e-03 82: 6.0e-06 122: 7.3e-06 162: 9.3e-04 202: 1.4e-03 245: 7.6e-02 283: 8.3e-04	Upstream
WOBQ01000007	Aliivibrio fischeri strain emors.2.2	WOBQ01000007.1	GNP60_08760	.	MUK61989.1	ATP-dependent transcriptional regulator	20827	22296	+	22	499	489	196	0.392786	281	0.563126	1.46e-113	340	44.1	5.4e-14	3.1e-11	0.9997	7	50: 5.9e-03 90: 9.4e-04 130: 7.9e-05 170: 1.9e-04 210: 4.1e-06 250: 7.2e-04 290: 4.6e-03	GNP60_08765	.	MUK61990.1	diguanylate cyclase	22298	23881	+	23	527	527	210	0.398482	324	0.614801	3.27e-121	362	40.8	5.2e-13	3.1e-10	0.9992	7	42: 3.4e-03 82: 6.0e-06 122: 7.3e-06 162: 9.3e-04 202: 1.4e-03 245: 7.6e-02 283: 8.3e-04	Upstream
NZ_WOBQ01000007	Aliivibrio fischeri strain emors.2.2	NZ_WOBQ01000007.1	GNP60_RS08760	GNP60_08760	WP_236798247.1	ATP-dependent transcriptional regulator	20827	22296	+	22	499	489	196	0.392786	281	0.563126	1.46e-113	340	44.1	5.4e-14	3.1e-11	0.9997	7	50: 5.9e-03 90: 9.4e-04 130: 7.9e-05 170: 1.9e-04 210: 4.1e-06 250: 7.2e-04 290: 4.6e-03	GNP60_RS08765	GNP60_08765	WP_065604748.1	GGDEF domain-containing protein	22298	23881	+	23	527	527	210	0.398482	324	0.614801	3.27e-121	362	40.8	5.2e-13	3.1e-10	0.9992	7	42: 3.4e-03 82: 6.0e-06 122: 7.3e-06 162: 9.3e-04 202: 1.4e-03 245: 7.6e-02 283: 8.3e-04	Upstream
WOBP01000014	Aliivibrio fischeri strain emors.3.1	WOBP01000014.1	GNP79_14620	.	MUK82031.1	ATP-dependent transcriptional regulator	270103	271572	-	236	499	489	195	0.390782	280	0.561122	7.45e-113	338	43.1	1.1e-13	6.2e-11	0.9996	7	50: 6.2e-03 90: 9.8e-04 130: 1.1e-04 170: 1.9e-04 210: 5.4e-06 250: 7.2e-04 290: 4.6e-03	GNP79_14615	.	MUK82030.1	diguanylate cyclase	268518	270101	-	235	527	527	210	0.398482	326	0.618596	4.45e-122	364	43.1	1.1e-13	6.2e-11	0.9996	7	42: 1.9e-03 82: 6.0e-06 122: 7.3e-06 162: 9.3e-04 202: 8.6e-04 245: 7.6e-02 283: 4.8e-04	Upstream
NZ_WOBP01000014	Aliivibrio fischeri strain emors.3.1	NZ_WOBP01000014.1	GNP79_RS14630	GNP79_14620	WP_236798781.1	ATP-dependent transcriptional regulator	270103	271572	-	233	499	489	195	0.390782	280	0.561122	7.45e-113	338	43.1	1.1e-13	6.2e-11	0.9996	7	50: 6.2e-03 90: 9.8e-04 130: 1.1e-04 170: 1.9e-04 210: 5.4e-06 250: 7.2e-04 290: 4.6e-03	GNP79_RS14625	GNP79_14615	WP_155658130.1	GGDEF domain-containing protein	268518	270101	-	232	527	527	210	0.398482	326	0.618596	4.45e-122	364	43.1	1.1e-13	6.2e-11	0.9996	7	42: 1.9e-03 82: 6.0e-06 122: 7.3e-06 162: 9.3e-04 202: 8.6e-04 245: 7.6e-02 283: 4.8e-04	Upstream
WOBO01000015	Aliivibrio fischeri strain emors.3.2	WOBO01000015.1	GNP77_12780	.	MUK46256.1	ATP-dependent transcriptional regulator	20987	22456	+	21	499	489	195	0.390782	280	0.561122	7.45e-113	338	43.1	1.1e-13	6.2e-11	0.9996	7	50: 6.2e-03 90: 9.8e-04 130: 1.1e-04 170: 1.9e-04 210: 5.4e-06 250: 7.2e-04 290: 4.6e-03	GNP77_12785	.	MUK46257.1	diguanylate cyclase	22458	24041	+	22	527	527	210	0.398482	326	0.618596	4.45e-122	364	43.1	1.1e-13	6.2e-11	0.9996	7	42: 1.9e-03 82: 6.0e-06 122: 7.3e-06 162: 9.3e-04 202: 8.6e-04 245: 7.6e-02 283: 4.8e-04	Upstream
NZ_WOBO01000015	Aliivibrio fischeri strain emors.3.2	NZ_WOBO01000015.1	GNP77_RS12790	GNP77_12780	WP_236798781.1	ATP-dependent transcriptional regulator	20987	22456	+	21	499	489	195	0.390782	280	0.561122	7.45e-113	338	43.1	1.1e-13	6.2e-11	0.9996	7	50: 6.2e-03 90: 9.8e-04 130: 1.1e-04 170: 1.9e-04 210: 5.4e-06 250: 7.2e-04 290: 4.6e-03	GNP77_RS12795	GNP77_12785	WP_155658130.1	GGDEF domain-containing protein	22458	24041	+	22	527	527	210	0.398482	326	0.618596	4.45e-122	364	43.1	1.1e-13	6.2e-11	0.9996	7	42: 1.9e-03 82: 6.0e-06 122: 7.3e-06 162: 9.3e-04 202: 8.6e-04 245: 7.6e-02 283: 4.8e-04	Upstream
WOBN01000014	Aliivibrio fischeri strain emors.4.1	WOBN01000014.1	GNP88_10090	.	MUK49520.1	ATP-dependent transcriptional regulator	322956	324425	-	269	499	489	194	0.388778	280	0.561122	1.63e-111	334	40.5	6.4e-13	3.6e-10	0.9992	6	90: 9.4e-04 130: 1.1e-04 170: 1.9e-04 210: 5.7e-06 250: 7.2e-04 290: 3.8e-03	GNP88_10085	.	MUK49519.1	diguanylate cyclase	321371	322954	-	268	527	527	209	0.396584	325	0.616698	1.54e-121	362	43.1	1.1e-13	6.2e-11	0.9996	7	42: 1.9e-03 82: 6.0e-06 122: 7.3e-06 162: 9.3e-04 202: 8.6e-04 245: 7.6e-02 283: 4.8e-04	Upstream
NZ_WOBN01000014	Aliivibrio fischeri strain emors.4.1	NZ_WOBN01000014.1	GNP88_RS10075	GNP88_10090	WP_254105351.1	ATP-dependent transcriptional regulator	322956	324425	-	272	499	489	194	0.388778	280	0.561122	1.63e-111	334	40.5	6.4e-13	3.6e-10	0.9992	6	90: 9.4e-04 130: 1.1e-04 170: 1.9e-04 210: 5.7e-06 250: 7.2e-04 290: 3.8e-03	GNP88_RS10070	GNP88_10085	WP_011263277.1	GGDEF domain-containing protein	321371	322954	-	271	527	527	209	0.396584	325	0.616698	1.54e-121	362	43.1	1.1e-13	6.2e-11	0.9996	7	42: 1.9e-03 82: 6.0e-06 122: 7.3e-06 162: 9.3e-04 202: 8.6e-04 245: 7.6e-02 283: 4.8e-04	Upstream
WOBM01000008	Aliivibrio fischeri strain emors.4.2	WOBM01000008.1	GNP67_12950	.	MUK66538.1	ATP-dependent transcriptional regulator	20943	22412	+	22	499	489	195	0.390782	280	0.561122	1.88e-112	337	41	4.6e-13	2.6e-10	0.9993	6	90: 9.4e-04 130: 1.1e-04 170: 1.9e-04 210: 4.1e-06 250: 7.2e-04 290: 3.8e-03	GNP67_12955	.	MUK66539.1	diguanylate cyclase	22414	23997	+	23	527	527	206	0.390892	325	0.616698	9.66e-120	358	42.4	1.7e-13	9.9e-11	0.9996	7	42: 1.9e-03 82: 6.0e-06 122: 7.3e-06 162: 9.3e-04 202: 1.4e-03 245: 7.6e-02 283: 4.8e-04	Upstream
WOBM01000008	Aliivibrio fischeri strain emors.4.2	WOBM01000008.1	GNP67_12950	.	MUK66538.1	ATP-dependent transcriptional regulator	20943	22412	+	22	499	489	195	0.390782	280	0.561122	1.88e-112	337	41	4.6e-13	2.6e-10	0.9993	6	90: 9.4e-04 130: 1.1e-04 170: 1.9e-04 210: 4.1e-06 250: 7.2e-04 290: 3.8e-03	GNP67_12955	.	MUK66539.1	diguanylate cyclase	22414	23997	+	23	527	527	206	0.390892	325	0.616698	9.66e-120	358	42.4	1.7e-13	9.9e-11	0.9996	7	42: 1.9e-03 82: 6.0e-06 122: 7.3e-06 162: 9.3e-04 202: 1.4e-03 245: 7.6e-02 283: 4.8e-04	Upstream
WOBM01000008	Aliivibrio fischeri strain emors.4.2	WOBM01000008.1	GNP67_12950	.	MUK66538.1	ATP-dependent transcriptional regulator	20943	22412	+	22	499	489	195	0.390782	280	0.561122	1.88e-112	337	41	4.6e-13	2.6e-10	0.9993	6	90: 9.4e-04 130: 1.1e-04 170: 1.9e-04 210: 4.1e-06 250: 7.2e-04 290: 3.8e-03	GNP67_12955	.	MUK66539.1	diguanylate cyclase	22414	23997	+	23	527	527	206	0.390892	325	0.616698	9.66e-120	358	42.4	1.7e-13	9.9e-11	0.9996	7	42: 1.9e-03 82: 6.0e-06 122: 7.3e-06 162: 9.3e-04 202: 1.4e-03 245: 7.6e-02 283: 4.8e-04	Upstream
NZ_WOBM01000008	Aliivibrio fischeri strain emors.4.2	NZ_WOBM01000008.1	GNP67_RS12950	GNP67_12950	WP_236782287.1	ATP-dependent transcriptional regulator	20943	22412	+	21	499	489	195	0.390782	280	0.561122	1.88e-112	337	41	4.6e-13	2.6e-10	0.9993	6	90: 9.4e-04 130: 1.1e-04 170: 1.9e-04 210: 4.1e-06 250: 7.2e-04 290: 3.8e-03	GNP67_RS12955	GNP67_12955	WP_155686253.1	GGDEF domain-containing protein	22414	23997	+	22	527	527	206	0.390892	325	0.616698	9.66e-120	358	42.4	1.7e-13	9.9e-11	0.9996	7	42: 1.9e-03 82: 6.0e-06 122: 7.3e-06 162: 9.3e-04 202: 1.4e-03 245: 7.6e-02 283: 4.8e-04	Upstream
NZ_WOBM01000008	Aliivibrio fischeri strain emors.4.2	NZ_WOBM01000008.1	GNP67_RS12950	GNP67_12950	WP_236782287.1	ATP-dependent transcriptional regulator	20943	22412	+	21	499	489	195	0.390782	280	0.561122	1.88e-112	337	41	4.6e-13	2.6e-10	0.9993	6	90: 9.4e-04 130: 1.1e-04 170: 1.9e-04 210: 4.1e-06 250: 7.2e-04 290: 3.8e-03	GNP67_RS12955	GNP67_12955	WP_155686253.1	GGDEF domain-containing protein	22414	23997	+	22	527	527	206	0.390892	325	0.616698	9.66e-120	358	42.4	1.7e-13	9.9e-11	0.9996	7	42: 1.9e-03 82: 6.0e-06 122: 7.3e-06 162: 9.3e-04 202: 1.4e-03 245: 7.6e-02 283: 4.8e-04	Upstream
NZ_WOBM01000008	Aliivibrio fischeri strain emors.4.2	NZ_WOBM01000008.1	GNP67_RS12950	GNP67_12950	WP_236782287.1	ATP-dependent transcriptional regulator	20943	22412	+	21	499	489	195	0.390782	280	0.561122	1.88e-112	337	41	4.6e-13	2.6e-10	0.9993	6	90: 9.4e-04 130: 1.1e-04 170: 1.9e-04 210: 4.1e-06 250: 7.2e-04 290: 3.8e-03	GNP67_RS12955	GNP67_12955	WP_155686253.1	GGDEF domain-containing protein	22414	23997	+	22	527	527	206	0.390892	325	0.616698	9.66e-120	358	42.4	1.7e-13	9.9e-11	0.9996	7	42: 1.9e-03 82: 6.0e-06 122: 7.3e-06 162: 9.3e-04 202: 1.4e-03 245: 7.6e-02 283: 4.8e-04	Upstream
WOBL01000017	Aliivibrio fischeri strain emors.5.1o	WOBL01000017.1	GNP70_15150	.	MUK70697.1	ATP-dependent transcriptional regulator	20843	22312	+	22	499	489	195	0.390782	281	0.563126	2.03e-112	337	37.7	4.5e-12	2.5e-09	0.9979	6	90: 9.4e-04 130: 1.1e-04 170: 1.4e-03 210: 5.4e-06 250: 7.2e-04 290: 3.8e-03	GNP70_15155	.	MUK70698.1	diguanylate cyclase	22314	23897	+	23	527	527	209	0.396584	325	0.616698	1.54e-121	362	43.1	1.1e-13	6.2e-11	0.9996	7	42: 1.9e-03 82: 6.0e-06 122: 7.3e-06 162: 9.3e-04 202: 8.6e-04 245: 7.6e-02 283: 4.8e-04	Upstream
WOBL01000017	Aliivibrio fischeri strain emors.5.1o	WOBL01000017.1	GNP70_15150	.	MUK70697.1	ATP-dependent transcriptional regulator	20843	22312	+	22	499	489	195	0.390782	281	0.563126	2.03e-112	337	37.7	4.5e-12	2.5e-09	0.9979	6	90: 9.4e-04 130: 1.1e-04 170: 1.4e-03 210: 5.4e-06 250: 7.2e-04 290: 3.8e-03	GNP70_15155	.	MUK70698.1	diguanylate cyclase	22314	23897	+	23	527	527	209	0.396584	325	0.616698	1.54e-121	362	43.1	1.1e-13	6.2e-11	0.9996	7	42: 1.9e-03 82: 6.0e-06 122: 7.3e-06 162: 9.3e-04 202: 8.6e-04 245: 7.6e-02 283: 4.8e-04	Upstream
NZ_WOBL01000017	Aliivibrio fischeri strain emors.5.1o	NZ_WOBL01000017.1	GNP70_RS15160	GNP70_15150	WP_236781406.1	ATP-dependent transcriptional regulator	20843	22312	+	22	499	489	195	0.390782	281	0.563126	2.03e-112	337	37.7	4.5e-12	2.5e-09	0.9979	6	90: 9.4e-04 130: 1.1e-04 170: 1.4e-03 210: 5.4e-06 250: 7.2e-04 290: 3.8e-03	GNP70_RS15165	GNP70_15155	WP_011263277.1	GGDEF domain-containing protein	22314	23897	+	23	527	527	209	0.396584	325	0.616698	1.54e-121	362	43.1	1.1e-13	6.2e-11	0.9996	7	42: 1.9e-03 82: 6.0e-06 122: 7.3e-06 162: 9.3e-04 202: 8.6e-04 245: 7.6e-02 283: 4.8e-04	Upstream
NZ_WOBL01000017	Aliivibrio fischeri strain emors.5.1o	NZ_WOBL01000017.1	GNP70_RS15160	GNP70_15150	WP_236781406.1	ATP-dependent transcriptional regulator	20843	22312	+	22	499	489	195	0.390782	281	0.563126	2.03e-112	337	37.7	4.5e-12	2.5e-09	0.9979	6	90: 9.4e-04 130: 1.1e-04 170: 1.4e-03 210: 5.4e-06 250: 7.2e-04 290: 3.8e-03	GNP70_RS15165	GNP70_15155	WP_011263277.1	GGDEF domain-containing protein	22314	23897	+	23	527	527	209	0.396584	325	0.616698	1.54e-121	362	43.1	1.1e-13	6.2e-11	0.9996	7	42: 1.9e-03 82: 6.0e-06 122: 7.3e-06 162: 9.3e-04 202: 8.6e-04 245: 7.6e-02 283: 4.8e-04	Upstream
WOBK01000020	Aliivibrio fischeri strain emors.5.1t	WOBK01000020.1	GNP76_18040	.	MUK75025.1	ATP-dependent transcriptional regulator	248097	249566	-	212	499	489	195	0.390782	281	0.563126	2.03e-112	337	37.7	4.5e-12	2.5e-09	0.9979	6	90: 9.4e-04 130: 1.1e-04 170: 1.4e-03 210: 5.4e-06 250: 7.2e-04 290: 3.8e-03	GNP76_18035	.	MUK75024.1	diguanylate cyclase	246512	248095	-	211	527	527	209	0.396584	325	0.616698	1.54e-121	362	43.1	1.1e-13	6.2e-11	0.9996	7	42: 1.9e-03 82: 6.0e-06 122: 7.3e-06 162: 9.3e-04 202: 8.6e-04 245: 7.6e-02 283: 4.8e-04	Upstream
WOBK01000020	Aliivibrio fischeri strain emors.5.1t	WOBK01000020.1	GNP76_18040	.	MUK75025.1	ATP-dependent transcriptional regulator	248097	249566	-	212	499	489	195	0.390782	281	0.563126	2.03e-112	337	37.7	4.5e-12	2.5e-09	0.9979	6	90: 9.4e-04 130: 1.1e-04 170: 1.4e-03 210: 5.4e-06 250: 7.2e-04 290: 3.8e-03	GNP76_18035	.	MUK75024.1	diguanylate cyclase	246512	248095	-	211	527	527	209	0.396584	325	0.616698	1.54e-121	362	43.1	1.1e-13	6.2e-11	0.9996	7	42: 1.9e-03 82: 6.0e-06 122: 7.3e-06 162: 9.3e-04 202: 8.6e-04 245: 7.6e-02 283: 4.8e-04	Upstream
NZ_WOBK01000020	Aliivibrio fischeri strain emors.5.1t	NZ_WOBK01000020.1	GNP76_RS18050	GNP76_18040	WP_236781406.1	ATP-dependent transcriptional regulator	248097	249566	-	211	499	489	195	0.390782	281	0.563126	2.03e-112	337	37.7	4.5e-12	2.5e-09	0.9979	6	90: 9.4e-04 130: 1.1e-04 170: 1.4e-03 210: 5.4e-06 250: 7.2e-04 290: 3.8e-03	GNP76_RS18045	GNP76_18035	WP_011263277.1	GGDEF domain-containing protein	246512	248095	-	210	527	527	209	0.396584	325	0.616698	1.54e-121	362	43.1	1.1e-13	6.2e-11	0.9996	7	42: 1.9e-03 82: 6.0e-06 122: 7.3e-06 162: 9.3e-04 202: 8.6e-04 245: 7.6e-02 283: 4.8e-04	Upstream
NZ_WOBK01000020	Aliivibrio fischeri strain emors.5.1t	NZ_WOBK01000020.1	GNP76_RS18050	GNP76_18040	WP_236781406.1	ATP-dependent transcriptional regulator	248097	249566	-	211	499	489	195	0.390782	281	0.563126	2.03e-112	337	37.7	4.5e-12	2.5e-09	0.9979	6	90: 9.4e-04 130: 1.1e-04 170: 1.4e-03 210: 5.4e-06 250: 7.2e-04 290: 3.8e-03	GNP76_RS18045	GNP76_18035	WP_011263277.1	GGDEF domain-containing protein	246512	248095	-	210	527	527	209	0.396584	325	0.616698	1.54e-121	362	43.1	1.1e-13	6.2e-11	0.9996	7	42: 1.9e-03 82: 6.0e-06 122: 7.3e-06 162: 9.3e-04 202: 8.6e-04 245: 7.6e-02 283: 4.8e-04	Upstream
WOBJ01000040	Aliivibrio fischeri strain emors.5.2	WOBJ01000040.1	GNP84_19385	.	MUK79044.1	ATP-dependent transcriptional regulator	26386	27855	-	22	499	489	196	0.392786	281	0.563126	1.14e-113	340	44.1	5.4e-14	3.1e-11	0.9997	7	50: 5.9e-03 90: 9.4e-04 130: 7.9e-05 170: 1.9e-04 210: 4.1e-06 250: 7.2e-04 290: 4.6e-03	GNP84_19380	.	MUK79043.1	diguanylate cyclase	24801	26384	-	21	527	527	213	0.404175	326	0.618596	3.24e-121	362	40.8	5.2e-13	3.1e-10	0.9992	7	42: 3.4e-03 82: 6.0e-06 122: 7.3e-06 162: 9.3e-04 202: 1.4e-03 245: 7.6e-02 283: 8.3e-04	Upstream
NZ_WOBJ01000040	Aliivibrio fischeri strain emors.5.2	NZ_WOBJ01000040.1	GNP84_RS19395	GNP84_19385	WP_236783319.1	ATP-dependent transcriptional regulator	26386	27855	-	22	499	489	196	0.392786	281	0.563126	1.14e-113	340	44.1	5.4e-14	3.1e-11	0.9997	7	50: 5.9e-03 90: 9.4e-04 130: 7.9e-05 170: 1.9e-04 210: 4.1e-06 250: 7.2e-04 290: 4.6e-03	GNP84_RS19390	GNP84_19380	WP_155673133.1	GGDEF domain-containing protein	24801	26384	-	21	527	527	213	0.404175	326	0.618596	3.24e-121	362	40.8	5.2e-13	3.1e-10	0.9992	7	42: 3.4e-03 82: 6.0e-06 122: 7.3e-06 162: 9.3e-04 202: 1.4e-03 245: 7.6e-02 283: 8.3e-04	Upstream
WOBI01000019	Aliivibrio fischeri strain emors.6.1	WOBI01000019.1	GNP75_13570	.	MUK34837.1	ATP-dependent transcriptional regulator	21009	22478	+	22	499	489	192	0.38477	278	0.557114	3.9e-113	338	43.1	1e-13	5.9e-11	0.9996	7	50: 6.2e-03 90: 9.8e-04 130: 1.1e-04 170: 1.9e-04 210: 5.4e-06 250: 7.2e-04 290: 4.6e-03	GNP75_13575	.	MUK34838.1	diguanylate cyclase	22480	24063	+	23	527	527	210	0.398482	327	0.620493	6.31e-121	361	39.3	1.5e-12	8.8e-10	0.9987	7	42: 3.4e-03 82: 6.0e-06 122: 7.3e-06 162: 9.3e-04 202: 4.4e-03 245: 7.6e-02 283: 8.3e-04	Upstream
NZ_WOBI01000019	Aliivibrio fischeri strain emors.6.1	NZ_WOBI01000019.1	GNP75_RS13570	GNP75_13570	WP_236781309.1	ATP-dependent transcriptional regulator	21009	22478	+	22	499	489	192	0.38477	278	0.557114	3.9e-113	338	43.1	1e-13	5.9e-11	0.9996	7	50: 6.2e-03 90: 9.8e-04 130: 1.1e-04 170: 1.9e-04 210: 5.4e-06 250: 7.2e-04 290: 4.6e-03	GNP75_RS13575	GNP75_13575	WP_155654598.1	GGDEF domain-containing protein	22480	24063	+	23	527	527	210	0.398482	327	0.620493	6.31e-121	361	39.3	1.5e-12	8.8e-10	0.9987	7	42: 3.4e-03 82: 6.0e-06 122: 7.3e-06 162: 9.3e-04 202: 4.4e-03 245: 7.6e-02 283: 8.3e-04	Upstream
WOBH01000020	Aliivibrio fischeri strain emors.6.2	WOBH01000020.1	GNP48_16245	.	MUK27871.1	ATP-dependent transcriptional regulator	21009	22478	+	22	499	489	192	0.38477	278	0.557114	3.9e-113	338	43.1	1e-13	5.9e-11	0.9996	7	50: 6.2e-03 90: 9.8e-04 130: 1.1e-04 170: 1.9e-04 210: 5.4e-06 250: 7.2e-04 290: 4.6e-03	GNP48_16250	.	MUK27872.1	diguanylate cyclase	22480	24063	+	23	527	527	210	0.398482	327	0.620493	6.31e-121	361	39.3	1.5e-12	8.8e-10	0.9987	7	42: 3.4e-03 82: 6.0e-06 122: 7.3e-06 162: 9.3e-04 202: 4.4e-03 245: 7.6e-02 283: 8.3e-04	Upstream
NZ_WOBH01000020	Aliivibrio fischeri strain emors.6.2	NZ_WOBH01000020.1	GNP48_RS16240	GNP48_16245	WP_236781309.1	ATP-dependent transcriptional regulator	21009	22478	+	22	499	489	192	0.38477	278	0.557114	3.9e-113	338	43.1	1e-13	5.9e-11	0.9996	7	50: 6.2e-03 90: 9.8e-04 130: 1.1e-04 170: 1.9e-04 210: 5.4e-06 250: 7.2e-04 290: 4.6e-03	GNP48_RS16245	GNP48_16250	WP_155654598.1	GGDEF domain-containing protein	22480	24063	+	23	527	527	210	0.398482	327	0.620493	6.31e-121	361	39.3	1.5e-12	8.8e-10	0.9987	7	42: 3.4e-03 82: 6.0e-06 122: 7.3e-06 162: 9.3e-04 202: 4.4e-03 245: 7.6e-02 283: 8.3e-04	Upstream
WOBG01000011	Aliivibrio fischeri strain emors.7.1	WOBG01000011.1	GNP61_07235	.	MUK41352.1	ATP-dependent transcriptional regulator	20797	22266	+	22	499	489	195	0.390782	279	0.559118	1.4e-111	335	41	4.6e-13	2.6e-10	0.9993	6	90: 9.4e-04 130: 1.1e-04 170: 1.9e-04 210: 4.1e-06 250: 7.2e-04 290: 3.8e-03	GNP61_07240	.	MUK41353.1	diguanylate cyclase	22268	23851	+	23	527	527	208	0.394687	325	0.616698	6.66e-121	361	42.6	1.5e-13	8.9e-11	0.9996	7	42: 1.9e-03 82: 6.0e-06 122: 7.3e-06 162: 1.3e-03 202: 8.6e-04 245: 7.6e-02 283: 4.8e-04	Upstream
NZ_WOBG01000011	Aliivibrio fischeri strain emors.7.1	NZ_WOBG01000011.1	GNP61_RS07235	GNP61_07235	WP_063650258.1	hypothetical protein	20797	22266	+	22	499	489	195	0.390782	279	0.559118	1.4e-111	335	41	4.6e-13	2.6e-10	0.9993	6	90: 9.4e-04 130: 1.1e-04 170: 1.9e-04 210: 4.1e-06 250: 7.2e-04 290: 3.8e-03	GNP61_RS07240	GNP61_07240	WP_155684313.1	GGDEF domain-containing protein	22268	23851	+	23	527	527	208	0.394687	325	0.616698	6.66e-121	361	42.6	1.5e-13	8.9e-11	0.9996	7	42: 1.9e-03 82: 6.0e-06 122: 7.3e-06 162: 1.3e-03 202: 8.6e-04 245: 7.6e-02 283: 4.8e-04	Upstream
WOBF01000008	Aliivibrio fischeri strain emors.7.2	WOBF01000008.1	GNP44_08310	.	MUK30089.1	ATP-dependent transcriptional regulator	21125	22594	+	22	499	489	194	0.388778	280	0.561122	2.56e-111	334	40.2	8.1e-13	4.6e-10	0.9991	6	90: 1.2e-03 130: 1.1e-04 170: 1.9e-04 210: 5.7e-06 250: 7.2e-04 290: 3.8e-03	GNP44_08315	.	MUK30090.1	diguanylate cyclase	22596	24179	+	23	527	527	209	0.396584	325	0.616698	1.54e-121	362	43.1	1.1e-13	6.2e-11	0.9996	7	42: 1.9e-03 82: 6.0e-06 122: 7.3e-06 162: 9.3e-04 202: 8.6e-04 245: 7.6e-02 283: 4.8e-04	Upstream
NZ_WOBF01000008	Aliivibrio fischeri strain emors.7.2	NZ_WOBF01000008.1	GNP44_RS08310	GNP44_08310	WP_236781647.1	ATP-dependent transcriptional regulator	21125	22594	+	22	499	489	194	0.388778	280	0.561122	2.56e-111	334	40.2	8.1e-13	4.6e-10	0.9991	6	90: 1.2e-03 130: 1.1e-04 170: 1.9e-04 210: 5.7e-06 250: 7.2e-04 290: 3.8e-03	GNP44_RS08315	GNP44_08315	WP_011263277.1	GGDEF domain-containing protein	22596	24179	+	23	527	527	209	0.396584	325	0.616698	1.54e-121	362	43.1	1.1e-13	6.2e-11	0.9996	7	42: 1.9e-03 82: 6.0e-06 122: 7.3e-06 162: 9.3e-04 202: 8.6e-04 245: 7.6e-02 283: 4.8e-04	Upstream
WOBE01000097	Aliivibrio fischeri strain emors.8.2	WOBE01000097.1	GNP82_18900	.	MUK39607.1	ATP-dependent transcriptional regulator	12106	13575	+	15	499	489	195	0.390782	280	0.561122	6.51e-112	335	40.6	6.1e-13	3.4e-10	0.9992	6	90: 9.4e-04 130: 1.1e-04 170: 1.9e-04 210: 5.4e-06 250: 7.2e-04 290: 3.8e-03	GNP82_18905	.	MUK39608.1	diguanylate cyclase	13577	15160	+	16	527	527	209	0.396584	325	0.616698	2.04e-121	362	42.6	1.5e-13	8.8e-11	0.9996	7	42: 2.8e-03 82: 6.0e-06 122: 7.3e-06 162: 9.3e-04 202: 8.6e-04 245: 7.6e-02 283: 4.8e-04	Upstream
NZ_WOBE01000097	Aliivibrio fischeri strain emors.8.2	NZ_WOBE01000097.1	GNP82_RS18900	GNP82_18900	WP_236783426.1	ATP-dependent transcriptional regulator	12106	13575	+	15	499	489	195	0.390782	280	0.561122	6.51e-112	335	40.6	6.1e-13	3.4e-10	0.9992	6	90: 9.4e-04 130: 1.1e-04 170: 1.9e-04 210: 5.4e-06 250: 7.2e-04 290: 3.8e-03	GNP82_RS18905	GNP82_18905	WP_155667320.1	GGDEF domain-containing protein	13577	15160	+	16	527	527	209	0.396584	325	0.616698	2.04e-121	362	42.6	1.5e-13	8.8e-11	0.9996	7	42: 2.8e-03 82: 6.0e-06 122: 7.3e-06 162: 9.3e-04 202: 8.6e-04 245: 7.6e-02 283: 4.8e-04	Upstream
WOBD01000006	Aliivibrio fischeri strain emors.8.7	WOBD01000006.1	GNP68_04180	.	MUJ23348.1	ATP-dependent transcriptional regulator	20898	22367	+	22	499	489	195	0.390782	280	0.561122	6.51e-112	335	40.6	6.1e-13	3.4e-10	0.9992	6	90: 9.4e-04 130: 1.1e-04 170: 1.9e-04 210: 5.4e-06 250: 7.2e-04 290: 3.8e-03	GNP68_04185	.	MUJ23349.1	diguanylate cyclase	22369	23952	+	23	527	527	208	0.394687	325	0.616698	8.09e-121	360	42.4	1.7e-13	9.9e-11	0.9996	7	42: 1.9e-03 82: 6.0e-06 122: 7.3e-06 162: 9.3e-04 202: 1.4e-03 245: 7.6e-02 283: 4.8e-04	Upstream
NZ_WOBD01000006	Aliivibrio fischeri strain emors.8.7	NZ_WOBD01000006.1	GNP68_RS04185	GNP68_04180	WP_236783426.1	ATP-dependent transcriptional regulator	20898	22367	+	22	499	489	195	0.390782	280	0.561122	6.51e-112	335	40.6	6.1e-13	3.4e-10	0.9992	6	90: 9.4e-04 130: 1.1e-04 170: 1.9e-04 210: 5.4e-06 250: 7.2e-04 290: 3.8e-03	GNP68_RS04190	GNP68_04185	WP_065594907.1	GGDEF domain-containing protein	22369	23952	+	23	527	527	208	0.394687	325	0.616698	8.09e-121	360	42.4	1.7e-13	9.9e-11	0.9996	7	42: 1.9e-03 82: 6.0e-06 122: 7.3e-06 162: 9.3e-04 202: 1.4e-03 245: 7.6e-02 283: 4.8e-04	Upstream
WOBC01000007	Aliivibrio fischeri strain emors.9.1	WOBC01000007.1	GNP66_09240	.	MUJ20298.1	ATP-dependent transcriptional regulator	467575	469044	-	414	499	489	195	0.390782	280	0.561122	6.51e-112	335	40.6	6.1e-13	3.4e-10	0.9992	6	90: 9.4e-04 130: 1.1e-04 170: 1.9e-04 210: 5.4e-06 250: 7.2e-04 290: 3.8e-03	GNP66_09235	.	MUJ20297.1	diguanylate cyclase	465990	467573	-	413	527	527	209	0.396584	325	0.616698	1.54e-121	362	43.1	1.1e-13	6.2e-11	0.9996	7	42: 1.9e-03 82: 6.0e-06 122: 7.3e-06 162: 9.3e-04 202: 8.6e-04 245: 7.6e-02 283: 4.8e-04	Upstream
NZ_WOBC01000007	Aliivibrio fischeri strain emors.9.1	NZ_WOBC01000007.1	GNP66_RS09240	GNP66_09240	WP_236783426.1	ATP-dependent transcriptional regulator	467575	469044	-	405	499	489	195	0.390782	280	0.561122	6.51e-112	335	40.6	6.1e-13	3.4e-10	0.9992	6	90: 9.4e-04 130: 1.1e-04 170: 1.9e-04 210: 5.4e-06 250: 7.2e-04 290: 3.8e-03	GNP66_RS09235	GNP66_09235	WP_011263277.1	GGDEF domain-containing protein	465990	467573	-	404	527	527	209	0.396584	325	0.616698	1.54e-121	362	43.1	1.1e-13	6.2e-11	0.9996	7	42: 1.9e-03 82: 6.0e-06 122: 7.3e-06 162: 9.3e-04 202: 8.6e-04 245: 7.6e-02 283: 4.8e-04	Upstream
WOBB01000006	Aliivibrio fischeri strain emors.9.2	WOBB01000006.1	GNP73_04325	.	MUJ27196.1	ATP-dependent transcriptional regulator	21057	22526	+	21	499	489	194	0.388778	280	0.561122	2.56e-111	334	40.2	8.1e-13	4.6e-10	0.9991	6	90: 1.2e-03 130: 1.1e-04 170: 1.9e-04 210: 5.7e-06 250: 7.2e-04 290: 3.8e-03	GNP73_04330	.	MUJ27197.1	diguanylate cyclase	22528	24111	+	22	527	527	209	0.396584	325	0.616698	1.54e-121	362	43.1	1.1e-13	6.2e-11	0.9996	7	42: 1.9e-03 82: 6.0e-06 122: 7.3e-06 162: 9.3e-04 202: 8.6e-04 245: 7.6e-02 283: 4.8e-04	Upstream
NZ_WOBB01000006	Aliivibrio fischeri strain emors.9.2	NZ_WOBB01000006.1	GNP73_RS04325	GNP73_04325	WP_236781647.1	ATP-dependent transcriptional regulator	21057	22526	+	21	499	489	194	0.388778	280	0.561122	2.56e-111	334	40.2	8.1e-13	4.6e-10	0.9991	6	90: 1.2e-03 130: 1.1e-04 170: 1.9e-04 210: 5.7e-06 250: 7.2e-04 290: 3.8e-03	GNP73_RS04330	GNP73_04330	WP_011263277.1	GGDEF domain-containing protein	22528	24111	+	22	527	527	209	0.396584	325	0.616698	1.54e-121	362	43.1	1.1e-13	6.2e-11	0.9996	7	42: 1.9e-03 82: 6.0e-06 122: 7.3e-06 162: 9.3e-04 202: 8.6e-04 245: 7.6e-02 283: 4.8e-04	Upstream
NZ_LTYU01000026	Aliivibrio fischeri strain ES213	NZ_LTYU01000026.1	A7U73_RS12710	.	WP_063649035.1	hypothetical protein	470834	472303	-	401	499	489	194	0.388778	279	0.559118	4.11e-111	333	40.7	5.4e-13	3.1e-10	0.9992	6	90: 9.4e-04 130: 1.1e-04 170: 2.2e-04 210: 4.1e-06 250: 7.2e-04 290: 3.8e-03	A7U73_RS12705	.	WP_063649036.1	GGDEF domain-containing protein	469249	470832	-	400	527	527	208	0.394687	325	0.616698	9.11e-121	360	43.1	1.1e-13	6.2e-11	0.9996	7	42: 1.9e-03 82: 6.0e-06 122: 7.3e-06 162: 9.3e-04 202: 8.6e-04 245: 7.6e-02 283: 4.8e-04	Upstream
SRJG01000005	Aliivibrio fischeri strain ES401	SRJG01000005.1	VFES401_19930	.	TGA69127.1	ATP-dependent transcriptional regulator	1327176	1328645	-	1174	499	489	196	0.392786	281	0.563126	2.24e-112	337	40.6	6.1e-13	3.4e-10	0.9992	6	90: 9.4e-04 130: 1.1e-04 170: 1.9e-04 210: 5.4e-06 250: 7.2e-04 290: 3.8e-03	VFES401_19925	.	TGA69126.1	GGDEF domain-containing protein	1325591	1327174	-	1173	527	527	209	0.396584	326	0.618596	9.99e-122	363	43.3	9.5e-14	5.5e-11	0.9997	7	42: 1.9e-03 82: 6.0e-06 122: 7.3e-06 162: 9.3e-04 202: 8.6e-04 245: 5.2e-02 283: 4.8e-04	Upstream
SRJG01000005	Aliivibrio fischeri strain ES401	SRJG01000005.1	VFES401_19930	.	TGA69127.1	ATP-dependent transcriptional regulator	1327176	1328645	-	1174	499	489	196	0.392786	281	0.563126	2.24e-112	337	40.6	6.1e-13	3.4e-10	0.9992	6	90: 9.4e-04 130: 1.1e-04 170: 1.9e-04 210: 5.4e-06 250: 7.2e-04 290: 3.8e-03	VFES401_19925	.	TGA69126.1	GGDEF domain-containing protein	1325591	1327174	-	1173	527	527	209	0.396584	326	0.618596	9.99e-122	363	43.3	9.5e-14	5.5e-11	0.9997	7	42: 1.9e-03 82: 6.0e-06 122: 7.3e-06 162: 9.3e-04 202: 8.6e-04 245: 5.2e-02 283: 4.8e-04	Upstream
NZ_SRJG01000005	Aliivibrio fischeri strain ES401	NZ_SRJG01000005.1	VFES401_RS19930	VFES401_19930	WP_135354276.1	ATP-dependent transcriptional regulator	1327176	1328645	-	1169	499	489	196	0.392786	281	0.563126	2.24e-112	337	40.6	6.1e-13	3.4e-10	0.9992	6	90: 9.4e-04 130: 1.1e-04 170: 1.9e-04 210: 5.4e-06 250: 7.2e-04 290: 3.8e-03	VFES401_RS19925	VFES401_19925	WP_135354275.1	GGDEF domain-containing protein	1325591	1327174	-	1168	527	527	209	0.396584	326	0.618596	9.99e-122	363	43.3	9.5e-14	5.5e-11	0.9997	7	42: 1.9e-03 82: 6.0e-06 122: 7.3e-06 162: 9.3e-04 202: 8.6e-04 245: 5.2e-02 283: 4.8e-04	Upstream
NZ_SRJG01000005	Aliivibrio fischeri strain ES401	NZ_SRJG01000005.1	VFES401_RS19930	VFES401_19930	WP_135354276.1	ATP-dependent transcriptional regulator	1327176	1328645	-	1169	499	489	196	0.392786	281	0.563126	2.24e-112	337	40.6	6.1e-13	3.4e-10	0.9992	6	90: 9.4e-04 130: 1.1e-04 170: 1.9e-04 210: 5.4e-06 250: 7.2e-04 290: 3.8e-03	VFES401_RS19925	VFES401_19925	WP_135354275.1	GGDEF domain-containing protein	1325591	1327174	-	1168	527	527	209	0.396584	326	0.618596	9.99e-122	363	43.3	9.5e-14	5.5e-11	0.9997	7	42: 1.9e-03 82: 6.0e-06 122: 7.3e-06 162: 9.3e-04 202: 8.6e-04 245: 5.2e-02 283: 4.8e-04	Upstream
JAJVEE010000009	Aliivibrio fischeri strain ESF436_3	JAJVEE010000009.1	LRP51_14240	.	MCE7571013.1	ATP-dependent transcriptional regulator	20963	22432	+	22	499	489	197	0.39479	282	0.56513	3.54e-115	344	46.6	9.1e-15	5.1e-12	0.9999	7	50: 6.2e-03 90: 9.8e-04 130: 1.1e-04 170: 1.9e-05 210: 4.1e-06 250: 7.2e-04 290: 5.1e-03	LRP51_14245	.	MCE7571014.1	GGDEF domain-containing protein	22434	24017	+	23	527	527	210	0.398482	326	0.618596	2.83e-122	364	43.1	1.1e-13	6.2e-11	0.9996	7	42: 1.9e-03 82: 6.0e-06 122: 7.3e-06 162: 9.3e-04 202: 8.6e-04 245: 7.6e-02 283: 4.8e-04	Upstream
NZ_JAJVEE0100000	Aliivibrio fischeri strain ESF436_3	NZ_JAJVEE010000009.1	LRP51_RS14240	LRP51_14240	WP_011263278.1	hypothetical protein	20963	22432	+	22	499	489	197	0.39479	282	0.56513	3.54e-115	344	46.6	9.1e-15	5.1e-12	0.9999	7	50: 6.2e-03 90: 9.8e-04 130: 1.1e-04 170: 1.9e-05 210: 4.1e-06 250: 7.2e-04 290: 5.1e-03	LRP51_RS14245	LRP51_14245	WP_063661889.1	GGDEF domain-containing protein	22434	24017	+	23	527	527	210	0.398482	326	0.618596	2.83e-122	364	43.1	1.1e-13	6.2e-11	0.9996	7	42: 1.9e-03 82: 6.0e-06 122: 7.3e-06 162: 9.3e-04 202: 8.6e-04 245: 7.6e-02 283: 4.8e-04	Upstream
JAJVEF010000009	Aliivibrio fischeri strain ESF436_4	JAJVEF010000009.1	LZS86_14965	.	MCE7563746.1	ATP-dependent transcriptional regulator	20963	22432	+	22	499	489	197	0.39479	282	0.56513	3.54e-115	344	46.6	9.1e-15	5.1e-12	0.9999	7	50: 6.2e-03 90: 9.8e-04 130: 1.1e-04 170: 1.9e-05 210: 4.1e-06 250: 7.2e-04 290: 5.1e-03	LZS86_14970	.	MCE7563747.1	GGDEF domain-containing protein	22434	24017	+	23	527	527	210	0.398482	326	0.618596	2.83e-122	364	43.1	1.1e-13	6.2e-11	0.9996	7	42: 1.9e-03 82: 6.0e-06 122: 7.3e-06 162: 9.3e-04 202: 8.6e-04 245: 7.6e-02 283: 4.8e-04	Upstream
NZ_JAJVEF0100000	Aliivibrio fischeri strain ESF436_4	NZ_JAJVEF010000009.1	LZS86_RS14960	LZS86_14965	WP_011263278.1	hypothetical protein	20963	22432	+	22	499	489	197	0.39479	282	0.56513	3.54e-115	344	46.6	9.1e-15	5.1e-12	0.9999	7	50: 6.2e-03 90: 9.8e-04 130: 1.1e-04 170: 1.9e-05 210: 4.1e-06 250: 7.2e-04 290: 5.1e-03	LZS86_RS14965	LZS86_14970	WP_063661889.1	GGDEF domain-containing protein	22434	24017	+	23	527	527	210	0.398482	326	0.618596	2.83e-122	364	43.1	1.1e-13	6.2e-11	0.9996	7	42: 1.9e-03 82: 6.0e-06 122: 7.3e-06 162: 9.3e-04 202: 8.6e-04 245: 7.6e-02 283: 4.8e-04	Upstream
JAJVEG010000011	Aliivibrio fischeri strain ESF436_5	JAJVEG010000011.1	LZS85_14960	.	MCE7567420.1	ATP-dependent transcriptional regulator	20823	22292	+	22	499	489	197	0.39479	282	0.56513	3.54e-115	344	46.6	9.1e-15	5.1e-12	0.9999	7	50: 6.2e-03 90: 9.8e-04 130: 1.1e-04 170: 1.9e-05 210: 4.1e-06 250: 7.2e-04 290: 5.1e-03	LZS85_14965	.	MCE7567421.1	GGDEF domain-containing protein	22294	23877	+	23	527	527	209	0.396584	325	0.616698	1.54e-121	362	43.1	1.1e-13	6.2e-11	0.9996	7	42: 1.9e-03 82: 6.0e-06 122: 7.3e-06 162: 9.3e-04 202: 8.6e-04 245: 7.6e-02 283: 4.8e-04	Upstream
NZ_JAJVEG0100000	Aliivibrio fischeri strain ESF436_5	NZ_JAJVEG010000011.1	LZS85_RS14960	LZS85_14960	WP_011263278.1	hypothetical protein	20823	22292	+	22	499	489	197	0.39479	282	0.56513	3.54e-115	344	46.6	9.1e-15	5.1e-12	0.9999	7	50: 6.2e-03 90: 9.8e-04 130: 1.1e-04 170: 1.9e-05 210: 4.1e-06 250: 7.2e-04 290: 5.1e-03	LZS85_RS14965	LZS85_14965	WP_011263277.1	GGDEF domain-containing protein	22294	23877	+	23	527	527	209	0.396584	325	0.616698	1.54e-121	362	43.1	1.1e-13	6.2e-11	0.9996	7	42: 1.9e-03 82: 6.0e-06 122: 7.3e-06 162: 9.3e-04 202: 8.6e-04 245: 7.6e-02 283: 4.8e-04	Upstream
JAJVEH010000008	Aliivibrio fischeri strain ESF436_6	JAJVEH010000008.1	LZS89_13430	.	MCE7556176.1	ATP-dependent transcriptional regulator	144719	146188	-	120	499	489	197	0.39479	282	0.56513	3.54e-115	344	46.6	9.1e-15	5.1e-12	0.9999	7	50: 6.2e-03 90: 9.8e-04 130: 1.1e-04 170: 1.9e-05 210: 4.1e-06 250: 7.2e-04 290: 5.1e-03	LZS89_13425	.	MCE7556175.1	GGDEF domain-containing protein	143134	144717	-	119	527	527	210	0.398482	326	0.618596	2.83e-122	364	43.1	1.1e-13	6.2e-11	0.9996	7	42: 1.9e-03 82: 6.0e-06 122: 7.3e-06 162: 9.3e-04 202: 8.6e-04 245: 7.6e-02 283: 4.8e-04	Upstream
NZ_JAJVEH0100000	Aliivibrio fischeri strain ESF436_6	NZ_JAJVEH010000008.1	LZS89_RS13425	LZS89_13430	WP_011263278.1	hypothetical protein	144719	146188	-	119	499	489	197	0.39479	282	0.56513	3.54e-115	344	46.6	9.1e-15	5.1e-12	0.9999	7	50: 6.2e-03 90: 9.8e-04 130: 1.1e-04 170: 1.9e-05 210: 4.1e-06 250: 7.2e-04 290: 5.1e-03	LZS89_RS13420	LZS89_13425	WP_063661889.1	GGDEF domain-containing protein	143134	144717	-	118	527	527	210	0.398482	326	0.618596	2.83e-122	364	43.1	1.1e-13	6.2e-11	0.9996	7	42: 1.9e-03 82: 6.0e-06 122: 7.3e-06 162: 9.3e-04 202: 8.6e-04 245: 7.6e-02 283: 4.8e-04	Upstream
JAJVEB010000003	Aliivibrio fischeri strain ESM429_1	JAJVEB010000003.1	LZS87_06090	.	MCE7589344.1	ATP-dependent transcriptional regulator	21030	22499	+	22	499	489	197	0.39479	282	0.56513	3.54e-115	344	46.6	9.1e-15	5.1e-12	0.9999	7	50: 6.2e-03 90: 9.8e-04 130: 1.1e-04 170: 1.9e-05 210: 4.1e-06 250: 7.2e-04 290: 5.1e-03	LZS87_06095	.	MCE7589345.1	GGDEF domain-containing protein	22501	24084	+	23	527	527	209	0.396584	325	0.616698	1.54e-121	362	43.1	1.1e-13	6.2e-11	0.9996	7	42: 1.9e-03 82: 6.0e-06 122: 7.3e-06 162: 9.3e-04 202: 8.6e-04 245: 7.6e-02 283: 4.8e-04	Upstream
NZ_JAJVEB0100000	Aliivibrio fischeri strain ESM429_1	NZ_JAJVEB010000003.1	LZS87_RS06095	LZS87_06090	WP_011263278.1	hypothetical protein	21030	22499	+	22	499	489	197	0.39479	282	0.56513	3.54e-115	344	46.6	9.1e-15	5.1e-12	0.9999	7	50: 6.2e-03 90: 9.8e-04 130: 1.1e-04 170: 1.9e-05 210: 4.1e-06 250: 7.2e-04 290: 5.1e-03	LZS87_RS06100	LZS87_06095	WP_011263277.1	GGDEF domain-containing protein	22501	24084	+	23	527	527	209	0.396584	325	0.616698	1.54e-121	362	43.1	1.1e-13	6.2e-11	0.9996	7	42: 1.9e-03 82: 6.0e-06 122: 7.3e-06 162: 9.3e-04 202: 8.6e-04 245: 7.6e-02 283: 4.8e-04	Upstream
JAJVEC010000003	Aliivibrio fischeri strain ESM429_3	JAJVEC010000003.1	LZS94_06085	.	MCE7577055.1	ATP-dependent transcriptional regulator	21030	22499	+	22	499	489	197	0.39479	282	0.56513	3.54e-115	344	46.6	9.1e-15	5.1e-12	0.9999	7	50: 6.2e-03 90: 9.8e-04 130: 1.1e-04 170: 1.9e-05 210: 4.1e-06 250: 7.2e-04 290: 5.1e-03	LZS94_06090	.	MCE7577056.1	GGDEF domain-containing protein	22501	24084	+	23	527	527	209	0.396584	325	0.616698	1.54e-121	362	43.1	1.1e-13	6.2e-11	0.9996	7	42: 1.9e-03 82: 6.0e-06 122: 7.3e-06 162: 9.3e-04 202: 8.6e-04 245: 7.6e-02 283: 4.8e-04	Upstream
NZ_JAJVEC0100000	Aliivibrio fischeri strain ESM429_3	NZ_JAJVEC010000003.1	LZS94_RS06080	LZS94_06085	WP_011263278.1	hypothetical protein	21030	22499	+	22	499	489	197	0.39479	282	0.56513	3.54e-115	344	46.6	9.1e-15	5.1e-12	0.9999	7	50: 6.2e-03 90: 9.8e-04 130: 1.1e-04 170: 1.9e-05 210: 4.1e-06 250: 7.2e-04 290: 5.1e-03	LZS94_RS06085	LZS94_06090	WP_011263277.1	GGDEF domain-containing protein	22501	24084	+	23	527	527	209	0.396584	325	0.616698	1.54e-121	362	43.1	1.1e-13	6.2e-11	0.9996	7	42: 1.9e-03 82: 6.0e-06 122: 7.3e-06 162: 9.3e-04 202: 8.6e-04 245: 7.6e-02 283: 4.8e-04	Upstream
JAJVED010000011	Aliivibrio fischeri strain ESM429_4	JAJVED010000011.1	LZS93_12125	.	MCE7574250.1	ATP-dependent transcriptional regulator	20818	22287	+	21	499	489	194	0.388778	279	0.559118	4.11e-111	333	40.7	5.4e-13	3.1e-10	0.9992	6	90: 9.4e-04 130: 1.1e-04 170: 2.2e-04 210: 4.1e-06 250: 7.2e-04 290: 3.8e-03	LZS93_12130	.	MCE7574251.1	GGDEF domain-containing protein	22289	23872	+	22	527	527	208	0.394687	325	0.616698	9.11e-121	360	43.1	1.1e-13	6.2e-11	0.9996	7	42: 1.9e-03 82: 6.0e-06 122: 7.3e-06 162: 9.3e-04 202: 8.6e-04 245: 7.6e-02 283: 4.8e-04	Upstream
NZ_JAJVED0100000	Aliivibrio fischeri strain ESM429_4	NZ_JAJVED010000011.1	LZS93_RS12130	LZS93_12125	WP_063649035.1	hypothetical protein	20818	22287	+	21	499	489	194	0.388778	279	0.559118	4.11e-111	333	40.7	5.4e-13	3.1e-10	0.9992	6	90: 9.4e-04 130: 1.1e-04 170: 2.2e-04 210: 4.1e-06 250: 7.2e-04 290: 3.8e-03	LZS93_RS12135	LZS93_12130	WP_063649036.1	GGDEF domain-containing protein	22289	23872	+	22	527	527	208	0.394687	325	0.616698	9.11e-121	360	43.1	1.1e-13	6.2e-11	0.9996	7	42: 1.9e-03 82: 6.0e-06 122: 7.3e-06 162: 9.3e-04 202: 8.6e-04 245: 7.6e-02 283: 4.8e-04	Upstream
JAJVEI010000003	Aliivibrio fischeri strain ESM442_5	JAJVEI010000003.1	LZS88_05840	.	MCE7558346.1	hypothetical protein	21330	22346	+	23	499	338	132	0.264529	186	0.372745	1.1e-73	231	33.1	1.1e-10	6.1e-08	0.9891	4	19: 1.9e-05 59: 4.1e-06 99: 7.2e-04 139: 5.1e-03	LZS88_05845	.	MCE7558347.1	GGDEF domain-containing protein	22348	23931	+	24	527	527	209	0.396584	325	0.616698	1.54e-121	362	43.1	1.1e-13	6.2e-11	0.9996	7	42: 1.9e-03 82: 6.0e-06 122: 7.3e-06 162: 9.3e-04 202: 8.6e-04 245: 7.6e-02 283: 4.8e-04	Upstream
NZ_JAJVEI0100000	Aliivibrio fischeri strain ESM442_5	NZ_JAJVEI010000003.1	LZS88_RS05840	LZS88_05840	WP_233940267.1	hypothetical protein	21330	22346	+	23	499	338	132	0.264529	186	0.372745	1.1e-73	231	33.1	1.1e-10	6.1e-08	0.9891	4	19: 1.9e-05 59: 4.1e-06 99: 7.2e-04 139: 5.1e-03	LZS88_RS05845	LZS88_05845	WP_011263277.1	GGDEF domain-containing protein	22348	23931	+	24	527	527	209	0.396584	325	0.616698	1.54e-121	362	43.1	1.1e-13	6.2e-11	0.9996	7	42: 1.9e-03 82: 6.0e-06 122: 7.3e-06 162: 9.3e-04 202: 8.6e-04 245: 7.6e-02 283: 4.8e-04	Upstream
JAJVEJ010000009	Aliivibrio fischeri strain ESM442_6	JAJVEJ010000009.1	LZS90_13045	.	MCE7536879.1	hypothetical protein	21330	22346	+	23	499	338	132	0.264529	186	0.372745	1.1e-73	231	33.1	1.1e-10	6.1e-08	0.9891	4	19: 1.9e-05 59: 4.1e-06 99: 7.2e-04 139: 5.1e-03	LZS90_13050	.	MCE7536880.1	GGDEF domain-containing protein	22348	23931	+	24	527	527	209	0.396584	325	0.616698	1.54e-121	362	43.1	1.1e-13	6.2e-11	0.9996	7	42: 1.9e-03 82: 6.0e-06 122: 7.3e-06 162: 9.3e-04 202: 8.6e-04 245: 7.6e-02 283: 4.8e-04	Upstream
NZ_JAJVEJ0100000	Aliivibrio fischeri strain ESM442_6	NZ_JAJVEJ010000009.1	LZS90_RS13045	LZS90_13045	WP_233940267.1	hypothetical protein	21330	22346	+	23	499	338	132	0.264529	186	0.372745	1.1e-73	231	33.1	1.1e-10	6.1e-08	0.9891	4	19: 1.9e-05 59: 4.1e-06 99: 7.2e-04 139: 5.1e-03	LZS90_RS13050	LZS90_13050	WP_011263277.1	GGDEF domain-containing protein	22348	23931	+	24	527	527	209	0.396584	325	0.616698	1.54e-121	362	43.1	1.1e-13	6.2e-11	0.9996	7	42: 1.9e-03 82: 6.0e-06 122: 7.3e-06 162: 9.3e-04 202: 8.6e-04 245: 7.6e-02 283: 4.8e-04	Upstream
WOBA01000015	Aliivibrio fischeri strain etasm.1.1	WOBA01000015.1	GNP78_16520	.	MUJ39200.1	ATP-dependent transcriptional regulator	20961	22430	+	22	499	489	196	0.392786	282	0.56513	4.97e-114	341	43.5	8.3e-14	4.7e-11	0.9997	7	50: 6.2e-03 90: 9.4e-04 130: 1.1e-04 170: 1.9e-04 210: 5.4e-06 250: 7.2e-04 290: 3.8e-03	GNP78_16525	.	MUJ39201.1	diguanylate cyclase	22432	24015	+	23	527	527	209	0.396584	326	0.618596	1.25e-120	360	41.8	2.5e-13	1.5e-10	0.9995	7	42: 1.9e-03 82: 6.0e-06 122: 7.3e-06 162: 9.3e-04 202: 1.2e-03 245: 7.6e-02 283: 8.3e-04	Upstream
WOBA01000015	Aliivibrio fischeri strain etasm.1.1	WOBA01000015.1	GNP78_16520	.	MUJ39200.1	ATP-dependent transcriptional regulator	20961	22430	+	22	499	489	196	0.392786	282	0.56513	4.97e-114	341	43.5	8.3e-14	4.7e-11	0.9997	7	50: 6.2e-03 90: 9.4e-04 130: 1.1e-04 170: 1.9e-04 210: 5.4e-06 250: 7.2e-04 290: 3.8e-03	GNP78_16525	.	MUJ39201.1	diguanylate cyclase	22432	24015	+	23	527	527	209	0.396584	326	0.618596	1.25e-120	360	41.8	2.5e-13	1.5e-10	0.9995	7	42: 1.9e-03 82: 6.0e-06 122: 7.3e-06 162: 9.3e-04 202: 1.2e-03 245: 7.6e-02 283: 8.3e-04	Upstream
WOBA01000015	Aliivibrio fischeri strain etasm.1.1	WOBA01000015.1	GNP78_16520	.	MUJ39200.1	ATP-dependent transcriptional regulator	20961	22430	+	22	499	489	196	0.392786	282	0.56513	4.97e-114	341	43.5	8.3e-14	4.7e-11	0.9997	7	50: 6.2e-03 90: 9.4e-04 130: 1.1e-04 170: 1.9e-04 210: 5.4e-06 250: 7.2e-04 290: 3.8e-03	GNP78_16525	.	MUJ39201.1	diguanylate cyclase	22432	24015	+	23	527	527	209	0.396584	326	0.618596	1.25e-120	360	41.8	2.5e-13	1.5e-10	0.9995	7	42: 1.9e-03 82: 6.0e-06 122: 7.3e-06 162: 9.3e-04 202: 1.2e-03 245: 7.6e-02 283: 8.3e-04	Upstream
NZ_WOBA01000015	Aliivibrio fischeri strain etasm.1.1	NZ_WOBA01000015.1	GNP78_RS16520	GNP78_16520	WP_236782837.1	ATP-dependent transcriptional regulator	20961	22430	+	22	499	489	196	0.392786	282	0.56513	4.97e-114	341	43.5	8.3e-14	4.7e-11	0.9997	7	50: 6.2e-03 90: 9.4e-04 130: 1.1e-04 170: 1.9e-04 210: 5.4e-06 250: 7.2e-04 290: 3.8e-03	GNP78_RS16525	GNP78_16525	WP_155690080.1	GGDEF domain-containing protein	22432	24015	+	23	527	527	209	0.396584	326	0.618596	1.25e-120	360	41.8	2.5e-13	1.5e-10	0.9995	7	42: 1.9e-03 82: 6.0e-06 122: 7.3e-06 162: 9.3e-04 202: 1.2e-03 245: 7.6e-02 283: 8.3e-04	Upstream
NZ_WOBA01000015	Aliivibrio fischeri strain etasm.1.1	NZ_WOBA01000015.1	GNP78_RS16520	GNP78_16520	WP_236782837.1	ATP-dependent transcriptional regulator	20961	22430	+	22	499	489	196	0.392786	282	0.56513	4.97e-114	341	43.5	8.3e-14	4.7e-11	0.9997	7	50: 6.2e-03 90: 9.4e-04 130: 1.1e-04 170: 1.9e-04 210: 5.4e-06 250: 7.2e-04 290: 3.8e-03	GNP78_RS16525	GNP78_16525	WP_155690080.1	GGDEF domain-containing protein	22432	24015	+	23	527	527	209	0.396584	326	0.618596	1.25e-120	360	41.8	2.5e-13	1.5e-10	0.9995	7	42: 1.9e-03 82: 6.0e-06 122: 7.3e-06 162: 9.3e-04 202: 1.2e-03 245: 7.6e-02 283: 8.3e-04	Upstream
NZ_WOBA01000015	Aliivibrio fischeri strain etasm.1.1	NZ_WOBA01000015.1	GNP78_RS16520	GNP78_16520	WP_236782837.1	ATP-dependent transcriptional regulator	20961	22430	+	22	499	489	196	0.392786	282	0.56513	4.97e-114	341	43.5	8.3e-14	4.7e-11	0.9997	7	50: 6.2e-03 90: 9.4e-04 130: 1.1e-04 170: 1.9e-04 210: 5.4e-06 250: 7.2e-04 290: 3.8e-03	GNP78_RS16525	GNP78_16525	WP_155690080.1	GGDEF domain-containing protein	22432	24015	+	23	527	527	209	0.396584	326	0.618596	1.25e-120	360	41.8	2.5e-13	1.5e-10	0.9995	7	42: 1.9e-03 82: 6.0e-06 122: 7.3e-06 162: 9.3e-04 202: 1.2e-03 245: 7.6e-02 283: 8.3e-04	Upstream
WOAZ01000023	Aliivibrio fischeri strain etasm.2.1	WOAZ01000023.1	GNP86_18835	.	MUI56097.1	ATP-dependent transcriptional regulator	117625	119094	-	97	499	489	195	0.390782	281	0.563126	1.02e-112	337	43.5	8.3e-14	4.7e-11	0.9997	7	50: 6.2e-03 90: 9.4e-04 130: 1.1e-04 170: 1.9e-04 210: 5.4e-06 250: 7.2e-04 290: 3.8e-03	GNP86_18830	.	MUI56096.1	diguanylate cyclase	116040	117623	-	96	527	527	209	0.396584	327	0.620493	4.08e-120	359	40.5	6.3e-13	3.7e-10	0.9992	7	42: 1.9e-03 82: 6.0e-06 122: 7.0e-06 162: 6.9e-04 202: 4.4e-03 245: 7.6e-02 283: 8.3e-04	Upstream
WOAZ01000023	Aliivibrio fischeri strain etasm.2.1	WOAZ01000023.1	GNP86_18835	.	MUI56097.1	ATP-dependent transcriptional regulator	117625	119094	-	97	499	489	195	0.390782	281	0.563126	1.02e-112	337	43.5	8.3e-14	4.7e-11	0.9997	7	50: 6.2e-03 90: 9.4e-04 130: 1.1e-04 170: 1.9e-04 210: 5.4e-06 250: 7.2e-04 290: 3.8e-03	GNP86_18830	.	MUI56096.1	diguanylate cyclase	116040	117623	-	96	527	527	209	0.396584	327	0.620493	4.08e-120	359	40.5	6.3e-13	3.7e-10	0.9992	7	42: 1.9e-03 82: 6.0e-06 122: 7.0e-06 162: 6.9e-04 202: 4.4e-03 245: 7.6e-02 283: 8.3e-04	Upstream
WOAZ01000023	Aliivibrio fischeri strain etasm.2.1	WOAZ01000023.1	GNP86_18835	.	MUI56097.1	ATP-dependent transcriptional regulator	117625	119094	-	97	499	489	195	0.390782	281	0.563126	1.02e-112	337	43.5	8.3e-14	4.7e-11	0.9997	7	50: 6.2e-03 90: 9.4e-04 130: 1.1e-04 170: 1.9e-04 210: 5.4e-06 250: 7.2e-04 290: 3.8e-03	GNP86_18830	.	MUI56096.1	diguanylate cyclase	116040	117623	-	96	527	527	209	0.396584	327	0.620493	4.08e-120	359	40.5	6.3e-13	3.7e-10	0.9992	7	42: 1.9e-03 82: 6.0e-06 122: 7.0e-06 162: 6.9e-04 202: 4.4e-03 245: 7.6e-02 283: 8.3e-04	Upstream
NZ_WOAZ01000023	Aliivibrio fischeri strain etasm.2.1	NZ_WOAZ01000023.1	GNP86_RS18840	GNP86_18835	WP_254104929.1	ATP-dependent transcriptional regulator	117625	119094	-	97	499	489	195	0.390782	281	0.563126	1.02e-112	337	43.5	8.3e-14	4.7e-11	0.9997	7	50: 6.2e-03 90: 9.4e-04 130: 1.1e-04 170: 1.9e-04 210: 5.4e-06 250: 7.2e-04 290: 3.8e-03	GNP86_RS18835	GNP86_18830	WP_155651681.1	GGDEF domain-containing protein	116040	117623	-	96	527	527	209	0.396584	327	0.620493	4.08e-120	359	40.5	6.3e-13	3.7e-10	0.9992	7	42: 1.9e-03 82: 6.0e-06 122: 7.0e-06 162: 6.9e-04 202: 4.4e-03 245: 7.6e-02 283: 8.3e-04	Upstream
NZ_WOAZ01000023	Aliivibrio fischeri strain etasm.2.1	NZ_WOAZ01000023.1	GNP86_RS18840	GNP86_18835	WP_254104929.1	ATP-dependent transcriptional regulator	117625	119094	-	97	499	489	195	0.390782	281	0.563126	1.02e-112	337	43.5	8.3e-14	4.7e-11	0.9997	7	50: 6.2e-03 90: 9.4e-04 130: 1.1e-04 170: 1.9e-04 210: 5.4e-06 250: 7.2e-04 290: 3.8e-03	GNP86_RS18835	GNP86_18830	WP_155651681.1	GGDEF domain-containing protein	116040	117623	-	96	527	527	209	0.396584	327	0.620493	4.08e-120	359	40.5	6.3e-13	3.7e-10	0.9992	7	42: 1.9e-03 82: 6.0e-06 122: 7.0e-06 162: 6.9e-04 202: 4.4e-03 245: 7.6e-02 283: 8.3e-04	Upstream
NZ_WOAZ01000023	Aliivibrio fischeri strain etasm.2.1	NZ_WOAZ01000023.1	GNP86_RS18840	GNP86_18835	WP_254104929.1	ATP-dependent transcriptional regulator	117625	119094	-	97	499	489	195	0.390782	281	0.563126	1.02e-112	337	43.5	8.3e-14	4.7e-11	0.9997	7	50: 6.2e-03 90: 9.4e-04 130: 1.1e-04 170: 1.9e-04 210: 5.4e-06 250: 7.2e-04 290: 3.8e-03	GNP86_RS18835	GNP86_18830	WP_155651681.1	GGDEF domain-containing protein	116040	117623	-	96	527	527	209	0.396584	327	0.620493	4.08e-120	359	40.5	6.3e-13	3.7e-10	0.9992	7	42: 1.9e-03 82: 6.0e-06 122: 7.0e-06 162: 6.9e-04 202: 4.4e-03 245: 7.6e-02 283: 8.3e-04	Upstream
MAJW01000002	Aliivibrio fischeri strain FF227	MAJW01000002.1	A6E02_02535	.	OCH49200.1	ATP-dependent transcriptional regulator	439234	440703	-	367	499	489	195	0.390782	280	0.561122	9.25e-113	338	43.1	1.1e-13	6.2e-11	0.9996	7	50: 6.2e-03 90: 9.8e-04 130: 1.1e-04 170: 1.9e-04 210: 5.4e-06 250: 7.2e-04 290: 4.6e-03	A6E02_02530	.	OCH49199.1	diguanylate cyclase	437649	439232	-	366	527	527	208	0.394687	325	0.616698	8.09e-121	360	42.4	1.7e-13	9.9e-11	0.9996	7	42: 1.9e-03 82: 6.0e-06 122: 7.3e-06 162: 9.3e-04 202: 1.4e-03 245: 7.6e-02 283: 4.8e-04	Upstream
MAJW01000002	Aliivibrio fischeri strain FF227	MAJW01000002.1	A6E02_02535	.	OCH49200.1	ATP-dependent transcriptional regulator	439234	440703	-	367	499	489	195	0.390782	280	0.561122	9.25e-113	338	43.1	1.1e-13	6.2e-11	0.9996	7	50: 6.2e-03 90: 9.8e-04 130: 1.1e-04 170: 1.9e-04 210: 5.4e-06 250: 7.2e-04 290: 4.6e-03	A6E02_02530	.	OCH49199.1	diguanylate cyclase	437649	439232	-	366	527	527	208	0.394687	325	0.616698	8.09e-121	360	42.4	1.7e-13	9.9e-11	0.9996	7	42: 1.9e-03 82: 6.0e-06 122: 7.3e-06 162: 9.3e-04 202: 1.4e-03 245: 7.6e-02 283: 4.8e-04	Upstream
NZ_MAJW01000002	Aliivibrio fischeri strain FF227	NZ_MAJW01000002.1	A6E02_RS02535	A6E02_02535	WP_065594908.1	ATP-dependent transcriptional regulator	439234	440703	-	369	499	489	195	0.390782	280	0.561122	9.25e-113	338	43.1	1.1e-13	6.2e-11	0.9996	7	50: 6.2e-03 90: 9.8e-04 130: 1.1e-04 170: 1.9e-04 210: 5.4e-06 250: 7.2e-04 290: 4.6e-03	A6E02_RS02530	A6E02_02530	WP_065594907.1	GGDEF domain-containing protein	437649	439232	-	368	527	527	208	0.394687	325	0.616698	8.09e-121	360	42.4	1.7e-13	9.9e-11	0.9996	7	42: 1.9e-03 82: 6.0e-06 122: 7.3e-06 162: 9.3e-04 202: 1.4e-03 245: 7.6e-02 283: 4.8e-04	Upstream
NZ_MAJW01000002	Aliivibrio fischeri strain FF227	NZ_MAJW01000002.1	A6E02_RS02535	A6E02_02535	WP_065594908.1	ATP-dependent transcriptional regulator	439234	440703	-	369	499	489	195	0.390782	280	0.561122	9.25e-113	338	43.1	1.1e-13	6.2e-11	0.9996	7	50: 6.2e-03 90: 9.8e-04 130: 1.1e-04 170: 1.9e-04 210: 5.4e-06 250: 7.2e-04 290: 4.6e-03	A6E02_RS02530	A6E02_02530	WP_065594907.1	GGDEF domain-containing protein	437649	439232	-	368	527	527	208	0.394687	325	0.616698	8.09e-121	360	42.4	1.7e-13	9.9e-11	0.9996	7	42: 1.9e-03 82: 6.0e-06 122: 7.3e-06 162: 9.3e-04 202: 1.4e-03 245: 7.6e-02 283: 4.8e-04	Upstream
SJSX01000004	Aliivibrio fischeri strain FQ-A001	SJSX01000004.1	VFFQA001_19960	.	TDM52367.1	ATP-dependent transcriptional regulator	1357240	1358709	-	1199	499	489	195	0.390782	279	0.559118	1.4e-111	335	41	4.6e-13	2.6e-10	0.9993	6	90: 9.4e-04 130: 1.1e-04 170: 1.9e-04 210: 4.1e-06 250: 7.2e-04 290: 3.8e-03	VFFQA001_19955	.	TDM52366.1	GGDEF domain-containing protein	1355655	1357238	-	1198	527	527	208	0.394687	325	0.616698	9.11e-121	360	43.1	1.1e-13	6.2e-11	0.9996	7	42: 1.9e-03 82: 6.0e-06 122: 7.3e-06 162: 9.3e-04 202: 8.6e-04 245: 7.6e-02 283: 4.8e-04	Upstream
SJSX01000004	Aliivibrio fischeri strain FQ-A001	SJSX01000004.1	VFFQA001_19960	.	TDM52367.1	ATP-dependent transcriptional regulator	1357240	1358709	-	1199	499	489	195	0.390782	279	0.559118	1.4e-111	335	41	4.6e-13	2.6e-10	0.9993	6	90: 9.4e-04 130: 1.1e-04 170: 1.9e-04 210: 4.1e-06 250: 7.2e-04 290: 3.8e-03	VFFQA001_19955	.	TDM52366.1	GGDEF domain-containing protein	1355655	1357238	-	1198	527	527	208	0.394687	325	0.616698	9.11e-121	360	43.1	1.1e-13	6.2e-11	0.9996	7	42: 1.9e-03 82: 6.0e-06 122: 7.3e-06 162: 9.3e-04 202: 8.6e-04 245: 7.6e-02 283: 4.8e-04	Upstream
SJSX01000004	Aliivibrio fischeri strain FQ-A001	SJSX01000004.1	VFFQA001_19960	.	TDM52367.1	ATP-dependent transcriptional regulator	1357240	1358709	-	1199	499	489	195	0.390782	279	0.559118	1.4e-111	335	41	4.6e-13	2.6e-10	0.9993	6	90: 9.4e-04 130: 1.1e-04 170: 1.9e-04 210: 4.1e-06 250: 7.2e-04 290: 3.8e-03	VFFQA001_19955	.	TDM52366.1	GGDEF domain-containing protein	1355655	1357238	-	1198	527	527	208	0.394687	325	0.616698	9.11e-121	360	43.1	1.1e-13	6.2e-11	0.9996	7	42: 1.9e-03 82: 6.0e-06 122: 7.3e-06 162: 9.3e-04 202: 8.6e-04 245: 7.6e-02 283: 4.8e-04	Upstream
NZ_SJSX01000004	Aliivibrio fischeri strain FQ-A001	NZ_SJSX01000004.1	VFFQA001_RS19960	VFFQA001_19960	WP_063650258.1	hypothetical protein	1357240	1358709	-	1182	499	489	195	0.390782	279	0.559118	1.4e-111	335	41	4.6e-13	2.6e-10	0.9993	6	90: 9.4e-04 130: 1.1e-04 170: 1.9e-04 210: 4.1e-06 250: 7.2e-04 290: 3.8e-03	VFFQA001_RS19955	VFFQA001_19955	WP_063649036.1	GGDEF domain-containing protein	1355655	1357238	-	1181	527	527	208	0.394687	325	0.616698	9.11e-121	360	43.1	1.1e-13	6.2e-11	0.9996	7	42: 1.9e-03 82: 6.0e-06 122: 7.3e-06 162: 9.3e-04 202: 8.6e-04 245: 7.6e-02 283: 4.8e-04	Upstream
NZ_SJSX01000004	Aliivibrio fischeri strain FQ-A001	NZ_SJSX01000004.1	VFFQA001_RS19960	VFFQA001_19960	WP_063650258.1	hypothetical protein	1357240	1358709	-	1182	499	489	195	0.390782	279	0.559118	1.4e-111	335	41	4.6e-13	2.6e-10	0.9993	6	90: 9.4e-04 130: 1.1e-04 170: 1.9e-04 210: 4.1e-06 250: 7.2e-04 290: 3.8e-03	VFFQA001_RS19955	VFFQA001_19955	WP_063649036.1	GGDEF domain-containing protein	1355655	1357238	-	1181	527	527	208	0.394687	325	0.616698	9.11e-121	360	43.1	1.1e-13	6.2e-11	0.9996	7	42: 1.9e-03 82: 6.0e-06 122: 7.3e-06 162: 9.3e-04 202: 8.6e-04 245: 7.6e-02 283: 4.8e-04	Upstream
NZ_SJSX01000004	Aliivibrio fischeri strain FQ-A001	NZ_SJSX01000004.1	VFFQA001_RS19960	VFFQA001_19960	WP_063650258.1	hypothetical protein	1357240	1358709	-	1182	499	489	195	0.390782	279	0.559118	1.4e-111	335	41	4.6e-13	2.6e-10	0.9993	6	90: 9.4e-04 130: 1.1e-04 170: 1.9e-04 210: 4.1e-06 250: 7.2e-04 290: 3.8e-03	VFFQA001_RS19955	VFFQA001_19955	WP_063649036.1	GGDEF domain-containing protein	1355655	1357238	-	1181	527	527	208	0.394687	325	0.616698	9.11e-121	360	43.1	1.1e-13	6.2e-11	0.9996	7	42: 1.9e-03 82: 6.0e-06 122: 7.3e-06 162: 9.3e-04 202: 8.6e-04 245: 7.6e-02 283: 4.8e-04	Upstream
NZ_BMPC01000024	Aliivibrio fischeri strain JCM 18803	NZ_BMPC01000024.1	IEY04_RS11575	GCM10007987_23300	WP_054775801.1	hypothetical protein	34865	36334	-	29	499	489	195	0.390782	280	0.561122	7.86e-115	343	45.3	2.2e-14	1.3e-11	0.9998	7	50: 6.2e-03 90: 1.5e-03 130: 1.1e-04 170: 3.5e-05 210: 4.1e-06 250: 7.2e-04 290: 4.6e-03	IEY04_RS11570	GCM10007987_23290	WP_054775800.1	GGDEF domain-containing protein	33280	34863	-	28	527	527	211	0.40038	327	0.620493	3.34e-121	362	39.3	1.5e-12	8.8e-10	0.9987	7	42: 3.4e-03 82: 6.0e-06 122: 7.3e-06 162: 9.3e-04 202: 4.4e-03 245: 7.6e-02 283: 8.3e-04	Upstream
NZ_LTYV01000006	Aliivibrio fischeri strain KB1A98	NZ_LTYV01000006.1	A7U75_RS03485	.	WP_063644170.1	hypothetical protein	20765	22234	+	21	499	489	195	0.390782	281	0.563126	5.33e-113	338	43.4	8.7e-14	4.9e-11	0.9997	7	50: 6.2e-03 90: 9.4e-04 130: 1.1e-04 170: 1.9e-04 210: 5.4e-06 250: 7.2e-04 290: 3.8e-03	A7U75_RS03490	.	WP_011263277.1	GGDEF domain-containing protein	22236	23819	+	22	527	527	209	0.396584	325	0.616698	1.54e-121	362	43.1	1.1e-13	6.2e-11	0.9996	7	42: 1.9e-03 82: 6.0e-06 122: 7.3e-06 162: 9.3e-04 202: 8.6e-04 245: 7.6e-02 283: 4.8e-04	Upstream
NZ_LTYW01000044	Aliivibrio fischeri strain KB2B1	NZ_LTYW01000044.1	A7U78_RS16175	.	WP_063649035.1	hypothetical protein	20764	22233	+	22	499	489	194	0.388778	279	0.559118	4.11e-111	333	40.7	5.4e-13	3.1e-10	0.9992	6	90: 9.4e-04 130: 1.1e-04 170: 2.2e-04 210: 4.1e-06 250: 7.2e-04 290: 3.8e-03	A7U78_RS16180	.	WP_063649036.1	GGDEF domain-containing protein	22235	23818	+	23	527	527	208	0.394687	325	0.616698	9.11e-121	360	43.1	1.1e-13	6.2e-11	0.9996	7	42: 1.9e-03 82: 6.0e-06 122: 7.3e-06 162: 9.3e-04 202: 8.6e-04 245: 7.6e-02 283: 4.8e-04	Upstream
NZ_LTYW01000044	Aliivibrio fischeri strain KB2B1	NZ_LTYW01000044.1	A7U78_RS16175	.	WP_063649035.1	hypothetical protein	20764	22233	+	22	499	489	194	0.388778	279	0.559118	4.11e-111	333	40.7	5.4e-13	3.1e-10	0.9992	6	90: 9.4e-04 130: 1.1e-04 170: 2.2e-04 210: 4.1e-06 250: 7.2e-04 290: 3.8e-03	A7U78_RS16180	.	WP_063649036.1	GGDEF domain-containing protein	22235	23818	+	23	527	527	208	0.394687	325	0.616698	9.11e-121	360	43.1	1.1e-13	6.2e-11	0.9996	7	42: 1.9e-03 82: 6.0e-06 122: 7.3e-06 162: 9.3e-04 202: 8.6e-04 245: 7.6e-02 283: 4.8e-04	Upstream
JADOAV010000004	Aliivibrio fischeri strain KB2B1	JADOAV010000004.1	IZT74_00925	.	MBP3139253.1	ATP-dependent transcriptional regulator	163047	164516	+	138	499	489	194	0.388778	279	0.559118	4.11e-111	333	40.7	5.4e-13	3.1e-10	0.9992	6	90: 9.4e-04 130: 1.1e-04 170: 2.2e-04 210: 4.1e-06 250: 7.2e-04 290: 3.8e-03	IZT74_00930	.	MBP3139254.1	GGDEF domain-containing protein	164518	166101	+	139	527	527	208	0.394687	325	0.616698	9.11e-121	360	43.1	1.1e-13	6.2e-11	0.9996	7	42: 1.9e-03 82: 6.0e-06 122: 7.3e-06 162: 9.3e-04 202: 8.6e-04 245: 7.6e-02 283: 4.8e-04	Upstream
NZ_JADOAV0100000	Aliivibrio fischeri strain KB2B1	NZ_JADOAV010000004.1	IZT74_RS00930	IZT74_00925	WP_063649035.1	hypothetical protein	163047	164516	+	145	499	489	194	0.388778	279	0.559118	4.11e-111	333	40.7	5.4e-13	3.1e-10	0.9992	6	90: 9.4e-04 130: 1.1e-04 170: 2.2e-04 210: 4.1e-06 250: 7.2e-04 290: 3.8e-03	IZT74_RS00935	IZT74_00930	WP_063649036.1	GGDEF domain-containing protein	164518	166101	+	146	527	527	208	0.394687	325	0.616698	9.11e-121	360	43.1	1.1e-13	6.2e-11	0.9996	7	42: 1.9e-03 82: 6.0e-06 122: 7.3e-06 162: 9.3e-04 202: 8.6e-04 245: 7.6e-02 283: 4.8e-04	Upstream
NZ_LTZD01000004	Aliivibrio fischeri strain KB4B5	NZ_LTZD01000004.1	A7U72_RS02960	.	WP_063650258.1	hypothetical protein	259215	260684	-	221	499	489	195	0.390782	279	0.559118	1.4e-111	335	41	4.6e-13	2.6e-10	0.9993	6	90: 9.4e-04 130: 1.1e-04 170: 1.9e-04 210: 4.1e-06 250: 7.2e-04 290: 3.8e-03	A7U72_RS02955	.	WP_063650256.1	GGDEF domain-containing protein	257630	259213	-	220	527	527	208	0.394687	325	0.616698	9.01e-121	360	43.1	1.1e-13	6.2e-11	0.9996	7	42: 1.9e-03 82: 6.0e-06 122: 7.3e-06 162: 9.3e-04 202: 8.6e-04 245: 7.6e-02 283: 4.8e-04	Upstream
JAJVEL010000010	Aliivibrio fischeri strain LB10LO6	JAJVEL010000010.1	LZS91_13500	.	MCE4936558.1	ATP-dependent transcriptional regulator	20925	22394	+	22	499	489	194	0.388778	278	0.557114	9.54e-115	343	46.8	8.2e-15	4.6e-12	0.9999	7	50: 6.2e-03 90: 9.8e-04 130: 1.1e-04 170: 1.9e-05 210: 4.1e-06 250: 7.2e-04 290: 4.6e-03	LZS91_13505	.	MCE4936559.1	GGDEF domain-containing protein	22396	23979	+	23	527	527	211	0.40038	327	0.620493	2.1e-121	362	39.3	1.5e-12	8.8e-10	0.9987	7	42: 3.4e-03 82: 6.0e-06 122: 7.3e-06 162: 9.3e-04 202: 4.4e-03 245: 7.6e-02 283: 8.3e-04	Upstream
NZ_JAJVEL0100000	Aliivibrio fischeri strain LB10LO6	NZ_JAJVEL010000010.1	LZS91_RS13500	LZS91_13500	WP_233651343.1	ATP-dependent transcriptional regulator	20925	22394	+	22	499	489	194	0.388778	278	0.557114	9.54e-115	343	46.8	8.2e-15	4.6e-12	0.9999	7	50: 6.2e-03 90: 9.8e-04 130: 1.1e-04 170: 1.9e-05 210: 4.1e-06 250: 7.2e-04 290: 4.6e-03	LZS91_RS13505	LZS91_13505	WP_065597356.1	GGDEF domain-containing protein	22396	23979	+	23	527	527	211	0.40038	327	0.620493	2.1e-121	362	39.3	1.5e-12	8.8e-10	0.9987	7	42: 3.4e-03 82: 6.0e-06 122: 7.3e-06 162: 9.3e-04 202: 4.4e-03 245: 7.6e-02 283: 8.3e-04	Upstream
WOAY01000022	Aliivibrio fischeri strain lpeal.1.1	WOAY01000022.1	GNP72_16725	.	MUI65399.1	ATP-dependent transcriptional regulator	20784	22253	+	22	499	489	195	0.390782	280	0.561122	7.86e-115	343	45.3	2.2e-14	1.3e-11	0.9998	7	50: 6.2e-03 90: 1.5e-03 130: 1.1e-04 170: 3.5e-05 210: 4.1e-06 250: 7.2e-04 290: 4.6e-03	GNP72_16730	.	MUI65400.1	diguanylate cyclase	22255	23838	+	23	527	527	211	0.40038	327	0.620493	3.34e-121	362	39.3	1.5e-12	8.8e-10	0.9987	7	42: 3.4e-03 82: 6.0e-06 122: 7.3e-06 162: 9.3e-04 202: 4.4e-03 245: 7.6e-02 283: 8.3e-04	Upstream
NZ_WOAY01000022	Aliivibrio fischeri strain lpeal.1.1	NZ_WOAY01000022.1	GNP72_RS16725	GNP72_16725	WP_054775801.1	hypothetical protein	20784	22253	+	22	499	489	195	0.390782	280	0.561122	7.86e-115	343	45.3	2.2e-14	1.3e-11	0.9998	7	50: 6.2e-03 90: 1.5e-03 130: 1.1e-04 170: 3.5e-05 210: 4.1e-06 250: 7.2e-04 290: 4.6e-03	GNP72_RS16730	GNP72_16730	WP_054775800.1	GGDEF domain-containing protein	22255	23838	+	23	527	527	211	0.40038	327	0.620493	3.34e-121	362	39.3	1.5e-12	8.8e-10	0.9987	7	42: 3.4e-03 82: 6.0e-06 122: 7.3e-06 162: 9.3e-04 202: 4.4e-03 245: 7.6e-02 283: 8.3e-04	Upstream
WOAX01000046	Aliivibrio fischeri strain lpeal.1.2	WOAX01000046.1	GNP63_19075	.	MUH98632.1	ATP-dependent transcriptional regulator	1670	3139	-	2	499	489	195	0.390782	280	0.561122	7.86e-115	343	45.3	2.2e-14	1.3e-11	0.9998	7	50: 6.2e-03 90: 1.5e-03 130: 1.1e-04 170: 3.5e-05 210: 4.1e-06 250: 7.2e-04 290: 4.6e-03	GNP63_19070	.	MUH98631.1	diguanylate cyclase	85	1668	-	1	527	527	211	0.40038	327	0.620493	3.34e-121	362	39.3	1.5e-12	8.8e-10	0.9987	7	42: 3.4e-03 82: 6.0e-06 122: 7.3e-06 162: 9.3e-04 202: 4.4e-03 245: 7.6e-02 283: 8.3e-04	Upstream
NZ_WOAX01000046	Aliivibrio fischeri strain lpeal.1.2	NZ_WOAX01000046.1	GNP63_RS19090	GNP63_19075	WP_054775801.1	hypothetical protein	1670	3139	-	2	499	489	195	0.390782	280	0.561122	7.86e-115	343	45.3	2.2e-14	1.3e-11	0.9998	7	50: 6.2e-03 90: 1.5e-03 130: 1.1e-04 170: 3.5e-05 210: 4.1e-06 250: 7.2e-04 290: 4.6e-03	GNP63_RS19085	GNP63_19070	WP_054775800.1	GGDEF domain-containing protein	85	1668	-	1	527	527	211	0.40038	327	0.620493	3.34e-121	362	39.3	1.5e-12	8.8e-10	0.9987	7	42: 3.4e-03 82: 6.0e-06 122: 7.3e-06 162: 9.3e-04 202: 4.4e-03 245: 7.6e-02 283: 8.3e-04	Upstream
NZ_LTYY01000009	Aliivibrio fischeri strain Mb11B1	NZ_LTYY01000009.1	A7U64_RS04875	.	WP_063649035.1	hypothetical protein	258412	259881	-	222	499	489	194	0.388778	279	0.559118	4.11e-111	333	40.7	5.4e-13	3.1e-10	0.9992	6	90: 9.4e-04 130: 1.1e-04 170: 2.2e-04 210: 4.1e-06 250: 7.2e-04 290: 3.8e-03	A7U64_RS04870	.	WP_063649036.1	GGDEF domain-containing protein	256827	258410	-	221	527	527	208	0.394687	325	0.616698	9.11e-121	360	43.1	1.1e-13	6.2e-11	0.9996	7	42: 1.9e-03 82: 6.0e-06 122: 7.3e-06 162: 9.3e-04 202: 8.6e-04 245: 7.6e-02 283: 4.8e-04	Upstream
NZ_LTZA01000012	Aliivibrio fischeri strain MB13B1	NZ_LTZA01000012.1	A7U65_RS04615	.	WP_011263278.1	hypothetical protein	167648	169117	-	143	499	489	197	0.39479	282	0.56513	3.54e-115	344	46.6	9.1e-15	5.1e-12	0.9999	7	50: 6.2e-03 90: 9.8e-04 130: 1.1e-04 170: 1.9e-05 210: 4.1e-06 250: 7.2e-04 290: 5.1e-03	A7U65_RS04610	.	WP_063661889.1	GGDEF domain-containing protein	166063	167646	-	142	527	527	210	0.398482	326	0.618596	2.83e-122	364	43.1	1.1e-13	6.2e-11	0.9996	7	42: 1.9e-03 82: 6.0e-06 122: 7.3e-06 162: 9.3e-04 202: 8.6e-04 245: 7.6e-02 283: 4.8e-04	Upstream
NZ_LTZB01000003	Aliivibrio fischeri strain MB13B2	NZ_LTZB01000003.1	A7U71_RS00685	.	WP_063649035.1	hypothetical protein	12174	13643	+	14	499	489	194	0.388778	279	0.559118	4.11e-111	333	40.7	5.4e-13	3.1e-10	0.9992	6	90: 9.4e-04 130: 1.1e-04 170: 2.2e-04 210: 4.1e-06 250: 7.2e-04 290: 3.8e-03	A7U71_RS00690	.	WP_063649036.1	GGDEF domain-containing protein	13645	15228	+	15	527	527	208	0.394687	325	0.616698	9.11e-121	360	43.1	1.1e-13	6.2e-11	0.9996	7	42: 1.9e-03 82: 6.0e-06 122: 7.3e-06 162: 9.3e-04 202: 8.6e-04 245: 7.6e-02 283: 4.8e-04	Upstream
JADOAU010000001	Aliivibrio fischeri strain MB13B2	JADOAU010000001.1	IZT73_04680	.	MBP3154842.1	ATP-dependent transcriptional regulator	1009340	1010809	+	887	499	489	194	0.388778	279	0.559118	4.11e-111	333	40.7	5.4e-13	3.1e-10	0.9992	6	90: 9.4e-04 130: 1.1e-04 170: 2.2e-04 210: 4.1e-06 250: 7.2e-04 290: 3.8e-03	IZT73_04685	.	MBP3154843.1	GGDEF domain-containing protein	1010811	1012394	+	888	527	527	208	0.394687	325	0.616698	9.11e-121	360	43.1	1.1e-13	6.2e-11	0.9996	7	42: 1.9e-03 82: 6.0e-06 122: 7.3e-06 162: 9.3e-04 202: 8.6e-04 245: 7.6e-02 283: 4.8e-04	Upstream
NZ_JADOAU0100000	Aliivibrio fischeri strain MB13B2	NZ_JADOAU010000001.1	IZT73_RS04685	IZT73_04680	WP_063649035.1	hypothetical protein	1009340	1010809	+	909	499	489	194	0.388778	279	0.559118	4.11e-111	333	40.7	5.4e-13	3.1e-10	0.9992	6	90: 9.4e-04 130: 1.1e-04 170: 2.2e-04 210: 4.1e-06 250: 7.2e-04 290: 3.8e-03	IZT73_RS04690	IZT73_04685	WP_063649036.1	GGDEF domain-containing protein	1010811	1012394	+	910	527	527	208	0.394687	325	0.616698	9.11e-121	360	43.1	1.1e-13	6.2e-11	0.9996	7	42: 1.9e-03 82: 6.0e-06 122: 7.3e-06 162: 9.3e-04 202: 8.6e-04 245: 7.6e-02 283: 4.8e-04	Upstream
NZ_LTZC01000052	Aliivibrio fischeri strain MB13B3	NZ_LTZC01000052.1	A7U80_RS16380	.	WP_063649035.1	hypothetical protein	20764	22233	+	22	499	489	194	0.388778	279	0.559118	4.11e-111	333	40.7	5.4e-13	3.1e-10	0.9992	6	90: 9.4e-04 130: 1.1e-04 170: 2.2e-04 210: 4.1e-06 250: 7.2e-04 290: 3.8e-03	A7U80_RS16385	.	WP_063649036.1	GGDEF domain-containing protein	22235	23818	+	23	527	527	208	0.394687	325	0.616698	9.11e-121	360	43.1	1.1e-13	6.2e-11	0.9996	7	42: 1.9e-03 82: 6.0e-06 122: 7.3e-06 162: 9.3e-04 202: 8.6e-04 245: 7.6e-02 283: 4.8e-04	Upstream
NZ_LTYX01000024	Aliivibrio fischeri strain MB14A3	NZ_LTYX01000024.1	A7U79_RS15210	.	WP_063667740.1	hypothetical protein	149022	150491	-	121	499	489	198	0.396794	284	0.569138	7.17e-112	335	40.6	6.1e-13	3.4e-10	0.9992	6	90: 9.4e-04 130: 1.1e-04 170: 1.9e-04 210: 5.4e-06 250: 7.2e-04 290: 3.8e-03	A7U79_RS15205	.	WP_063649036.1	GGDEF domain-containing protein	147437	149020	-	120	527	527	208	0.394687	325	0.616698	9.11e-121	360	43.1	1.1e-13	6.2e-11	0.9996	7	42: 1.9e-03 82: 6.0e-06 122: 7.3e-06 162: 9.3e-04 202: 8.6e-04 245: 7.6e-02 283: 4.8e-04	Upstream
NZ_LTYZ01000047	Aliivibrio fischeri strain MB15A4	NZ_LTYZ01000047.1	A7U74_RS17235	.	WP_063660444.1	hypothetical protein	12351	13820	+	15	499	489	197	0.39479	281	0.563126	5.05e-115	343	46.6	9.5e-15	5.4e-12	0.9999	7	50: 6.2e-03 90: 9.8e-04 130: 1.1e-04 170: 1.9e-05 210: 4.1e-06 250: 7.2e-04 290: 5.1e-03	A7U74_RS17240	.	WP_011263277.1	GGDEF domain-containing protein	13822	15405	+	16	527	527	209	0.396584	325	0.616698	1.54e-121	362	43.1	1.1e-13	6.2e-11	0.9996	7	42: 1.9e-03 82: 6.0e-06 122: 7.3e-06 162: 9.3e-04 202: 8.6e-04 245: 7.6e-02 283: 4.8e-04	Upstream
NZ_LTZE01000011	Aliivibrio fischeri strain MB15A5	NZ_LTZE01000011.1	A7U81_RS05320	.	WP_063668773.1	hypothetical protein	461559	463028	-	382	499	489	194	0.388778	281	0.563126	8.57e-113	338	41	4.6e-13	2.6e-10	0.9993	6	90: 9.4e-04 130: 1.1e-04 170: 1.9e-04 210: 4.1e-06 250: 7.2e-04 290: 3.8e-03	A7U81_RS05315	.	WP_063668772.1	GGDEF domain-containing protein	459974	461557	-	381	527	527	209	0.396584	325	0.616698	2.72e-121	362	43.4	8.5e-14	4.9e-11	0.9997	7	42: 1.5e-03 82: 6.0e-06 122: 7.3e-06 162: 9.3e-04 202: 8.6e-04 245: 7.6e-02 283: 4.8e-04	Upstream
NZ_BJTZ01000006	Aliivibrio fischeri strain NBRC 101058	NZ_BJTZ01000006.1	AFI02nite_RS07485	AFI02nite_14880	WP_146863310.1	ATP-dependent transcriptional regulator	146221	147690	-	120	499	489	195	0.390782	283	0.567134	1.54e-111	334	40.5	6.4e-13	3.6e-10	0.9992	6	90: 9.4e-04 130: 1.1e-04 170: 1.9e-04 210: 5.7e-06 250: 7.2e-04 290: 3.8e-03	AFI02nite_RS07480	AFI02nite_14870	WP_146863307.1	GGDEF domain-containing protein	144636	146219	-	119	527	527	207	0.392789	324	0.614801	1.14e-119	358	41.1	4.3e-13	2.5e-10	0.9993	7	42: 1.9e-03 82: 2.4e-05 122: 7.3e-06 162: 9.3e-04 202: 8.6e-04 245: 7.6e-02 283: 4.8e-04	Upstream
LCYF01000017	Aliivibrio fischeri strain VCW2E2	LCYF01000017.1	AB192_19135	.	KLU77218.1	ATP-dependent transcriptional regulator	20943	22412	+	22	499	489	197	0.39479	282	0.56513	3.54e-115	344	46.6	9.1e-15	5.1e-12	0.9999	7	50: 6.2e-03 90: 9.8e-04 130: 1.1e-04 170: 1.9e-05 210: 4.1e-06 250: 7.2e-04 290: 5.1e-03	AB192_19140	.	KLU77219.1	diguanylate cyclase	22414	23997	+	23	527	527	209	0.396584	325	0.616698	1.54e-121	362	43.1	1.1e-13	6.2e-11	0.9996	7	42: 1.9e-03 82: 6.0e-06 122: 7.3e-06 162: 9.3e-04 202: 8.6e-04 245: 7.6e-02 283: 4.8e-04	Upstream
NZ_LCYF01000017	Aliivibrio fischeri strain VCW2E2	NZ_LCYF01000017.1	AB192_RS19135	AB192_19135	WP_011263278.1	hypothetical protein	20943	22412	+	21	499	489	197	0.39479	282	0.56513	3.54e-115	344	46.6	9.1e-15	5.1e-12	0.9999	7	50: 6.2e-03 90: 9.8e-04 130: 1.1e-04 170: 1.9e-05 210: 4.1e-06 250: 7.2e-04 290: 5.1e-03	AB192_RS19140	AB192_19140	WP_011263277.1	GGDEF domain-containing protein	22414	23997	+	22	527	527	209	0.396584	325	0.616698	1.54e-121	362	43.1	1.1e-13	6.2e-11	0.9996	7	42: 1.9e-03 82: 6.0e-06 122: 7.3e-06 162: 9.3e-04 202: 8.6e-04 245: 7.6e-02 283: 4.8e-04	Upstream
NZ_LTZF01000016	Aliivibrio fischeri strain VLS2	NZ_LTZF01000016.1	A7U63_RS02935	.	WP_063653442.1	hypothetical protein	20923	22392	+	22	499	489	200	0.400802	285	0.571142	3.54e-115	344	46.7	8.7e-15	4.9e-12	0.9999	7	50: 6.2e-03 90: 9.8e-04 130: 1.1e-04 170: 1.9e-05 210: 4.2e-06 250: 7.2e-04 290: 4.6e-03	A7U63_RS02940	.	WP_063653451.1	GGDEF domain-containing protein	22394	23977	+	23	527	527	209	0.396584	324	0.614801	1.03e-120	360	43.1	1.1e-13	6.2e-11	0.9996	7	42: 1.9e-03 82: 6.0e-06 122: 7.3e-06 162: 9.3e-04 202: 8.6e-04 245: 7.4e-02 283: 4.8e-04	Upstream
MCGK01000001	Aliivibrio fischeri strain ZF25	MCGK01000001.1	BEI46_01240	.	OED58097.1	ATP-dependent transcriptional regulator	286369	287838	-	241	499	489	196	0.392786	281	0.563126	7.41e-114	340	41.2	4.1e-13	2.3e-10	0.9993	6	90: 9.4e-04 130: 7.9e-05 170: 1.9e-04 210: 4.1e-06 250: 7.2e-04 290: 4.6e-03	BEI46_01235	.	OED58096.1	diguanylate cyclase	284784	286367	-	240	527	527	211	0.40038	327	0.620493	2.1e-121	362	39.3	1.5e-12	8.8e-10	0.9987	7	42: 3.4e-03 82: 6.0e-06 122: 7.3e-06 162: 9.3e-04 202: 4.4e-03 245: 7.6e-02 283: 8.3e-04	Upstream
NZ_MCGK01000001	Aliivibrio fischeri strain ZF25	NZ_MCGK01000001.1	BEI46_RS01240	BEI46_01240	WP_065640196.1	ATP-dependent transcriptional regulator	286369	287838	-	245	499	489	196	0.392786	281	0.563126	7.41e-114	340	41.2	4.1e-13	2.3e-10	0.9993	6	90: 9.4e-04 130: 7.9e-05 170: 1.9e-04 210: 4.1e-06 250: 7.2e-04 290: 4.6e-03	BEI46_RS01235	BEI46_01235	WP_065597356.1	GGDEF domain-containing protein	284784	286367	-	244	527	527	211	0.40038	327	0.620493	2.1e-121	362	39.3	1.5e-12	8.8e-10	0.9987	7	42: 3.4e-03 82: 6.0e-06 122: 7.3e-06 162: 9.3e-04 202: 4.4e-03 245: 7.6e-02 283: 8.3e-04	Upstream
MAJY01000034	Aliivibrio fischeri strain ZF47	MAJY01000034.1	A6D98_15355	.	OCH58941.1	ATP-dependent transcriptional regulator	20840	22309	+	22	499	489	194	0.388778	277	0.55511	1.84e-114	342	46.7	8.6e-15	4.9e-12	0.9999	7	50: 6.2e-03 90: 9.8e-04 130: 1.1e-04 170: 1.9e-05 210: 4.1e-06 250: 7.2e-04 290: 4.6e-03	A6D98_15360	.	OCH58942.1	diguanylate cyclase	22311	23894	+	23	527	527	210	0.398482	324	0.614801	3.27e-121	362	40.8	5.2e-13	3.1e-10	0.9992	7	42: 3.4e-03 82: 6.0e-06 122: 7.3e-06 162: 9.3e-04 202: 1.4e-03 245: 7.6e-02 283: 8.3e-04	Upstream
NZ_MAJY01000034	Aliivibrio fischeri strain ZF47	NZ_MAJY01000034.1	A6D98_RS15255	A6D98_15355	WP_065604747.1	ATP-dependent transcriptional regulator	20840	22309	+	22	499	489	194	0.388778	277	0.55511	1.84e-114	342	46.7	8.6e-15	4.9e-12	0.9999	7	50: 6.2e-03 90: 9.8e-04 130: 1.1e-04 170: 1.9e-05 210: 4.1e-06 250: 7.2e-04 290: 4.6e-03	A6D98_RS15260	A6D98_15360	WP_065604748.1	GGDEF domain-containing protein	22311	23894	+	23	527	527	210	0.398482	324	0.614801	3.27e-121	362	40.8	5.2e-13	3.1e-10	0.9992	7	42: 3.4e-03 82: 6.0e-06 122: 7.3e-06 162: 9.3e-04 202: 1.4e-03 245: 7.6e-02 283: 8.3e-04	Upstream
MAJX01000041	Aliivibrio fischeri strain ZF73	MAJX01000041.1	A6D99_01420	.	OCH38870.1	ATP-dependent transcriptional regulator	38030	39499	-	31	499	489	196	0.392786	282	0.56513	6.83e-115	343	46.8	8.2e-15	4.6e-12	0.9999	7	50: 6.2e-03 90: 9.8e-04 130: 1.1e-04 170: 1.9e-05 210: 4.1e-06 250: 7.2e-04 290: 4.6e-03	A6D99_01415	.	OCH38869.1	diguanylate cyclase	36445	38028	-	30	527	527	211	0.40038	327	0.620493	1.66e-121	362	39.3	1.5e-12	8.8e-10	0.9987	7	42: 3.4e-03 82: 6.0e-06 122: 7.3e-06 162: 9.3e-04 202: 4.4e-03 245: 7.6e-02 283: 8.3e-04	Upstream
NZ_MAJX01000041	Aliivibrio fischeri strain ZF73	NZ_MAJX01000041.1	A6D99_RS07160	A6D99_01420	WP_065623897.1	ATP-dependent transcriptional regulator	38030	39499	-	31	499	489	196	0.392786	282	0.56513	6.83e-115	343	46.8	8.2e-15	4.6e-12	0.9999	7	50: 6.2e-03 90: 9.8e-04 130: 1.1e-04 170: 1.9e-05 210: 4.1e-06 250: 7.2e-04 290: 4.6e-03	A6D99_RS07155	A6D99_01415	WP_017020233.1	GGDEF domain-containing protein	36445	38028	-	30	527	527	211	0.40038	327	0.620493	1.66e-121	362	39.3	1.5e-12	8.8e-10	0.9987	7	42: 3.4e-03 82: 6.0e-06 122: 7.3e-06 162: 9.3e-04 202: 4.4e-03 245: 7.6e-02 283: 8.3e-04	Upstream
AJYI02000164	Aliivibrio fischeri ZF-211	AJYI02000164.1	A1Q3_09910	.	OEE10807.1	ATP-dependent transcriptional regulator	12209	13678	+	15	499	489	196	0.392786	281	0.563126	6.04e-114	340	43.1	1.1e-13	6.2e-11	0.9996	7	50: 6.2e-03 90: 9.8e-04 130: 1.1e-04 170: 1.9e-04 210: 5.4e-06 250: 7.2e-04 290: 4.6e-03	A1Q3_09915	.	OEE10808.1	diguanylate cyclase	13680	15263	+	16	527	527	211	0.40038	327	0.620493	1.66e-121	362	39.3	1.5e-12	8.8e-10	0.9987	7	42: 3.4e-03 82: 6.0e-06 122: 7.3e-06 162: 9.3e-04 202: 4.4e-03 245: 7.6e-02 283: 8.3e-04	Upstream
NZ_AJYI02000164	Aliivibrio fischeri ZF-211	NZ_AJYI02000164.1	A1Q3_RS14080	A1Q3_09910	WP_017020232.1	hypothetical protein	12209	13678	+	15	499	489	196	0.392786	281	0.563126	6.04e-114	340	43.1	1.1e-13	6.2e-11	0.9996	7	50: 6.2e-03 90: 9.8e-04 130: 1.1e-04 170: 1.9e-04 210: 5.4e-06 250: 7.2e-04 290: 4.6e-03	A1Q3_RS14085	A1Q3_09915	WP_017020233.1	GGDEF domain-containing protein	13680	15263	+	16	527	527	211	0.40038	327	0.620493	1.66e-121	362	39.3	1.5e-12	8.8e-10	0.9987	7	42: 3.4e-03 82: 6.0e-06 122: 7.3e-06 162: 9.3e-04 202: 4.4e-03 245: 7.6e-02 283: 8.3e-04	Upstream
AJYJ02000091	Aliivibrio logei 5S-186	AJYJ02000091.1	A1Q5_08960	.	OEF12829.1	ATP-dependent transcriptional regulator	109271	110722	+	99	499	483	190	0.380762	280	0.561122	3.07e-112	336	49	1.7e-15	9.7e-13	1	7	47: 5.0e-04 87: 2.3e-03 127: 3.0e-04 167: 2.6e-04 207: 9.8e-06 247: 1.2e-05 287: 3.3e-03	A1Q5_08965	.	OEF12830.1	diguanylate cyclase	110735	112321	+	100	527	528	212	0.402277	316	0.59962	3.42e-130	385	37.4	5.4e-12	3.1e-09	0.9977	7	42: 1.1e-03 82: 3.8e-05 122: 3.4e-05 162: 1.8e-03 202: 4.2e-02 244: 8.0e-03 284: 1.1e-04	Upstream
NZ_AJYJ02000091	Aliivibrio logei 5S-186	NZ_AJYJ02000091.1	A1Q5_RS11940	A1Q5_08960	WP_017020881.1	hypothetical protein	109271	110722	+	99	499	483	190	0.380762	280	0.561122	3.07e-112	336	49	1.7e-15	9.7e-13	1	7	47: 5.0e-04 87: 2.3e-03 127: 3.0e-04 167: 2.6e-04 207: 9.8e-06 247: 1.2e-05 287: 3.3e-03	A1Q5_RS11945	A1Q5_08965	WP_017020882.1	GGDEF domain-containing protein	110735	112321	+	100	527	528	212	0.402277	316	0.59962	3.42e-130	385	37.4	5.4e-12	3.1e-09	0.9977	7	42: 1.1e-03 82: 3.8e-05 122: 3.4e-05 162: 1.8e-03 202: 4.2e-02 244: 8.0e-03 284: 1.1e-04	Upstream
NZ_ASAH01000012	Aliivibrio logei ATCC 35077	NZ_ASAH01000012.1	G135_RS0120420	.	WP_023604359.1	hypothetical protein	86229	87680	+	59	499	483	190	0.380762	280	0.561122	3.17e-112	336	49.3	1.4e-15	8e-13	1	7	47: 5.0e-04 87: 2.3e-03 127: 3.0e-04 167: 2.1e-04 207: 9.8e-06 247: 1.2e-05 287: 3.3e-03	G135_RS0120425	.	WP_023604360.1	GGDEF domain-containing protein	87693	89279	+	60	527	528	211	0.40038	316	0.59962	1.02e-129	384	37.1	6.8e-12	4e-09	0.9974	7	42: 1.1e-03 82: 3.8e-05 122: 4.4e-05 162: 1.8e-03 202: 4.2e-02 244: 8.0e-03 284: 1.1e-04	Upstream
MAJU01000015	Aliivibrio logei strain 1S159	MAJU01000015.1	A6E04_16010	.	OCH19530.1	ATP-dependent transcriptional regulator	116518	117969	+	93	499	483	191	0.382766	281	0.563126	1.06e-113	340	49.3	1.4e-15	8e-13	1	7	47: 5.0e-04 87: 2.3e-03 127: 3.0e-04 167: 2.1e-04 207: 9.8e-06 247: 1.2e-05 287: 3.3e-03	A6E04_16015	.	OCH19531.1	diguanylate cyclase	117982	119568	+	94	527	528	212	0.402277	315	0.597723	1.09e-129	384	37.3	5.7e-12	3.4e-09	0.9976	7	42: 1.1e-03 82: 3.8e-05 122: 4.4e-05 162: 1.5e-03 202: 4.2e-02 244: 8.0e-03 284: 1.1e-04	Upstream
NZ_MAJU01000015	Aliivibrio logei strain 1S159	NZ_MAJU01000015.1	A6E04_RS14710	A6E04_16010	WP_065611705.1	ATP-dependent transcriptional regulator	116518	117969	+	93	499	483	191	0.382766	281	0.563126	1.06e-113	340	49.3	1.4e-15	8e-13	1	7	47: 5.0e-04 87: 2.3e-03 127: 3.0e-04 167: 2.1e-04 207: 9.8e-06 247: 1.2e-05 287: 3.3e-03	A6E04_RS14715	A6E04_16015	WP_065611706.1	GGDEF domain-containing protein	117982	119568	+	94	527	528	212	0.402277	315	0.597723	1.09e-129	384	37.3	5.7e-12	3.4e-09	0.9976	7	42: 1.1e-03 82: 3.8e-05 122: 4.4e-05 162: 1.5e-03 202: 4.2e-02 244: 8.0e-03 284: 1.1e-04	Upstream
NZ_CP034241	Aliivibrio salmonicida strain VS224I	NZ_CP034241.1	EIJ81_RS19790	EIJ81_19790	WP_044583644.1	hypothetical protein	515959	517260	-	434	499	433	181	0.362725	260	0.521042	7.96e-106	318	50.7	5.6e-16	3.2e-13	1	7	47: 5.0e-04 87: 2.3e-03 127: 3.0e-04 167: 2.6e-04 207: 9.8e-06 247: 1.2e-05 287: 3.3e-03	EIJ81_RS19775	EIJ81_19775	WP_012551792.1	GGDEF domain-containing protein	513153	514739	-	433	527	528	213	0.404175	316	0.59962	6.01e-130	384	37.3	5.8e-12	3.4e-09	0.9976	7	42: 1.1e-03 82: 3.8e-05 122: 4.4e-05 162: 1.8e-03 202: 4.2e-02 244: 8.0e-03 284: 9.4e-05	Upstream
NZ_MSCO01000002	Aliivibrio sifiae strain ATCC 33715	NZ_MSCO01000002.1	BTO22_RS14765	BTO22_14635	WP_105056131.1	ATP-dependent transcriptional regulator	823653	825122	+	679	499	489	193	0.386774	288	0.577154	6.86e-116	345	49.5	1.3e-15	7.1e-13	1	7	47: 6.7e-03 87: 5.3e-04 127: 5.8e-05 167: 5.6e-04 207: 1.3e-06 247: 1.3e-04 287: 1.3e-03	BTO22_RS20230	.	WP_258132609.1	hypothetical protein	825115	825420	+	680	527	101	25	0.0474383	60	0.113852	2.84e-09	49.7	9.5	0.0014	0.83	0.0005	1	42: 1.4e-03	Upstream
MSCP01000002	Aliivibrio sifiae strain NBRC 105001	MSCP01000002.1	BTO23_14000	.	PQJ87235.1	ATP-dependent transcriptional regulator	642435	643904	-	537	499	489	194	0.388778	293	0.587174	5.58e-116	346	43.9	6.1e-14	3.5e-11	0.9997	7	47: 6.9e-03 87: 5.3e-04 127: 3.0e-04 167: 5.6e-04 207: 6.6e-06 247: 1.3e-04 287: 2.3e-03	BTO23_13995	.	PQJ87234.1	GGDEF domain-containing protein	640859	642442	-	536	527	527	212	0.402277	331	0.628083	1.66e-130	385	27.4	5.7e-09	3.3e-06	0.8463	4	42: 9.2e-04 82: 4.7e-05 122: 1.1e-05 162: 3.4e-03	Upstream
NZ_MSCP01000002	Aliivibrio sifiae strain NBRC 105001	NZ_MSCP01000002.1	BTO23_RS14080	BTO23_14000	WP_061011786.1	hypothetical protein	642435	643904	-	539	499	489	194	0.388778	293	0.587174	5.58e-116	346	43.9	6.1e-14	3.5e-11	0.9997	7	47: 6.9e-03 87: 5.3e-04 127: 3.0e-04 167: 5.6e-04 207: 6.6e-06 247: 1.3e-04 287: 2.3e-03	BTO23_RS14075	BTO23_13995	WP_105063829.1	diguanylate cyclase	640859	642442	-	538	527	527	212	0.402277	331	0.628083	1.66e-130	385	27.4	5.7e-09	3.3e-06	0.8463	4	42: 9.2e-04 82: 4.7e-05 122: 1.1e-05 162: 3.4e-03	Upstream
MAJV01000121	Aliivibrio sp. 1S128	MAJV01000121.1	A6E03_17105	.	OCH14478.1	ATP-dependent transcriptional regulator	36555	38024	+	31	499	489	197	0.39479	289	0.579158	3.81e-119	354	48.9	1.9e-15	1.1e-12	0.9999	7	47: 7.0e-03 87: 5.3e-04 127: 3.1e-05 167: 7.7e-04 207: 5.1e-07 247: 2.6e-04 287: 3.2e-03	A6E03_17110	.	OCH14479.1	diguanylate cyclase	38017	39600	+	32	527	527	206	0.390892	326	0.618596	1.69e-123	367	36.5	1e-11	5.8e-09	0.9969	7	42: 1.4e-03 82: 9.9e-05 122: 6.0e-06 162: 4.5e-03 202: 1.3e-02 243: 1.3e-02 283: 2.1e-04	Upstream
NZ_MAJV01000121	Aliivibrio sp. 1S128	NZ_MAJV01000121.1	A6E03_RS16660	A6E03_17105	WP_065592550.1	ATP-dependent transcriptional regulator	36555	38024	+	31	499	489	197	0.39479	289	0.579158	3.81e-119	354	48.9	1.9e-15	1.1e-12	0.9999	7	47: 7.0e-03 87: 5.3e-04 127: 3.1e-05 167: 7.7e-04 207: 5.1e-07 247: 2.6e-04 287: 3.2e-03	A6E03_RS16665	A6E03_17110	WP_065592551.1	diguanylate cyclase domain-containing protein	38017	39600	+	32	527	527	206	0.390892	326	0.618596	1.69e-123	367	36.5	1e-11	5.8e-09	0.9969	7	42: 1.4e-03 82: 9.9e-05 122: 6.0e-06 162: 4.5e-03 202: 1.3e-02 243: 1.3e-02 283: 2.1e-04	Upstream
MAJT01000015	Aliivibrio sp. 1S165	MAJT01000015.1	A6E05_16545	.	OCH16489.1	ATP-dependent transcriptional regulator	57929	59398	+	46	499	489	197	0.39479	289	0.579158	3.81e-119	354	48.9	1.9e-15	1.1e-12	0.9999	7	47: 7.0e-03 87: 5.3e-04 127: 3.1e-05 167: 7.7e-04 207: 5.1e-07 247: 2.6e-04 287: 3.2e-03	A6E05_16550	.	OCH16490.1	diguanylate cyclase	59391	60974	+	47	527	527	206	0.390892	326	0.618596	1.69e-123	367	36.5	1e-11	5.8e-09	0.9969	7	42: 1.4e-03 82: 9.9e-05 122: 6.0e-06 162: 4.5e-03 202: 1.3e-02 243: 1.3e-02 283: 2.1e-04	Upstream
NZ_MAJT01000015	Aliivibrio sp. 1S165	NZ_MAJT01000015.1	A6E05_RS08240	A6E05_16545	WP_065592550.1	ATP-dependent transcriptional regulator	57929	59398	+	46	499	489	197	0.39479	289	0.579158	3.81e-119	354	48.9	1.9e-15	1.1e-12	0.9999	7	47: 7.0e-03 87: 5.3e-04 127: 3.1e-05 167: 7.7e-04 207: 5.1e-07 247: 2.6e-04 287: 3.2e-03	A6E05_RS08245	A6E05_16550	WP_065592551.1	diguanylate cyclase domain-containing protein	59391	60974	+	47	527	527	206	0.390892	326	0.618596	1.69e-123	367	36.5	1e-11	5.8e-09	0.9969	7	42: 1.4e-03 82: 9.9e-05 122: 6.0e-06 162: 4.5e-03 202: 1.3e-02 243: 1.3e-02 283: 2.1e-04	Upstream
MAJS01000018	Aliivibrio sp. 1S175	MAJS01000018.1	A6E06_17175	.	OCH33926.1	ATP-dependent transcriptional regulator	57928	59397	+	46	499	489	197	0.39479	289	0.579158	3.81e-119	354	48.9	1.9e-15	1.1e-12	0.9999	7	47: 7.0e-03 87: 5.3e-04 127: 3.1e-05 167: 7.7e-04 207: 5.1e-07 247: 2.6e-04 287: 3.2e-03	A6E06_17180	.	OCH33927.1	diguanylate cyclase	59390	60973	+	47	527	527	206	0.390892	326	0.618596	1.69e-123	367	36.5	1e-11	5.8e-09	0.9969	7	42: 1.4e-03 82: 9.9e-05 122: 6.0e-06 162: 4.5e-03 202: 1.3e-02 243: 1.3e-02 283: 2.1e-04	Upstream
NZ_MAJS01000018	Aliivibrio sp. 1S175	NZ_MAJS01000018.1	A6E06_RS08555	A6E06_17175	WP_065592550.1	ATP-dependent transcriptional regulator	57928	59397	+	46	499	489	197	0.39479	289	0.579158	3.81e-119	354	48.9	1.9e-15	1.1e-12	0.9999	7	47: 7.0e-03 87: 5.3e-04 127: 3.1e-05 167: 7.7e-04 207: 5.1e-07 247: 2.6e-04 287: 3.2e-03	A6E06_RS08560	A6E06_17180	WP_065592551.1	diguanylate cyclase domain-containing protein	59390	60973	+	47	527	527	206	0.390892	326	0.618596	1.69e-123	367	36.5	1e-11	5.8e-09	0.9969	7	42: 1.4e-03 82: 9.9e-05 122: 6.0e-06 162: 4.5e-03 202: 1.3e-02 243: 1.3e-02 283: 2.1e-04	Upstream
NZ_OMPC01000001	Aliivibrio sp. EL58	NZ_OMPC01000001.1	ED622_RS04540	.	WP_122032740.1	ATP-dependent transcriptional regulator	1045258	1046730	-	887	499	490	188	0.376754	277	0.55511	2.25e-113	339	45.5	2e-14	1.1e-11	0.9998	6	87: 1.8e-04 127: 8.6e-05 167: 2.6e-04 207: 4.2e-06 247: 3.6e-04 287: 1.4e-03	ED622_RS04535	.	WP_122032739.1	diguanylate cyclase	1043675	1045258	-	886	527	527	207	0.392789	324	0.614801	8.68e-122	363	32.7	1.5e-10	8.5e-08	0.9865	7	42: 3.9e-03 82: 6.0e-05 122: 3.5e-06 162: 7.7e-03 202: 9.8e-03 243: 1.3e-02 283: 2.8e-03	Upstream
JAAUWR010000012	Aliivibrio sp. S10_S31	JAAUWR010000012.1	HC728_12140	.	MBD1570165.1	ATP-dependent transcriptional regulator	131538	133007	-	105	499	489	195	0.390782	279	0.559118	1.55e-114	342	46.7	8.6e-15	4.9e-12	0.9999	7	50: 6.2e-03 90: 9.8e-04 130: 1.1e-04 170: 1.9e-05 210: 4.1e-06 250: 7.2e-04 290: 4.6e-03	HC728_12135	.	MBD1570164.1	GGDEF domain-containing protein	129953	131536	-	104	527	527	211	0.40038	327	0.620493	2.1e-121	362	39.3	1.5e-12	8.8e-10	0.9987	7	42: 3.4e-03 82: 6.0e-06 122: 7.3e-06 162: 9.3e-04 202: 4.4e-03 245: 7.6e-02 283: 8.3e-04	Upstream
NZ_JAAUWR0100000	Aliivibrio sp. S10_S31	NZ_JAAUWR010000012.1	HC728_RS12120	HC728_12140	WP_065597355.1	ATP-dependent transcriptional regulator	131538	133007	-	106	499	489	195	0.390782	279	0.559118	1.55e-114	342	46.7	8.6e-15	4.9e-12	0.9999	7	50: 6.2e-03 90: 9.8e-04 130: 1.1e-04 170: 1.9e-05 210: 4.1e-06 250: 7.2e-04 290: 4.6e-03	HC728_RS12115	HC728_12135	WP_065597356.1	GGDEF domain-containing protein	129953	131536	-	105	527	527	211	0.40038	327	0.620493	2.1e-121	362	39.3	1.5e-12	8.8e-10	0.9987	7	42: 3.4e-03 82: 6.0e-06 122: 7.3e-06 162: 9.3e-04 202: 4.4e-03 245: 7.6e-02 283: 8.3e-04	Upstream
JACJDQ010000064	Aliivibrio sp. SR45-2	JACJDQ010000064.1	H5091_18580	.	MBB1315522.1	ATP-dependent transcriptional regulator	4767	6218	-	5	499	483	190	0.380762	281	0.563126	4.85e-113	338	49.7	1.1e-15	6.1e-13	1	7	47: 5.0e-04 87: 2.3e-03 127: 3.0e-04 167: 2.1e-04 207: 9.8e-06 247: 9.4e-06 287: 3.3e-03	H5091_18575	.	MBB1315521.1	GGDEF domain-containing protein	3168	4754	-	4	527	528	211	0.40038	315	0.597723	1.91e-129	383	37.3	5.7e-12	3.4e-09	0.9976	7	42: 1.1e-03 82: 3.8e-05 122: 4.4e-05 162: 1.5e-03 202: 4.2e-02 244: 8.0e-03 284: 1.1e-04	Upstream
NZ_JACJDQ0100000	Aliivibrio sp. SR45-2	NZ_JACJDQ010000064.1	H5091_RS18585	H5091_18580	WP_182700502.1	ATP-dependent transcriptional regulator	4767	6218	-	5	499	483	190	0.380762	281	0.563126	4.85e-113	338	49.7	1.1e-15	6.1e-13	1	7	47: 5.0e-04 87: 2.3e-03 127: 3.0e-04 167: 2.1e-04 207: 9.8e-06 247: 9.4e-06 287: 3.3e-03	H5091_RS18580	H5091_18575	WP_182700501.1	GGDEF domain-containing protein	3168	4754	-	4	527	528	211	0.40038	315	0.597723	1.91e-129	383	37.3	5.7e-12	3.4e-09	0.9976	7	42: 1.1e-03 82: 3.8e-05 122: 4.4e-05 162: 1.5e-03 202: 4.2e-02 244: 8.0e-03 284: 1.1e-04	Upstream
JAAEOF010000311	Alteromonadales bacterium	JAAEOF010000311.1	GY787_06220	.	MCP4321434.1	hypothetical protein	3803	5263	-	4	499	486	123	0.246493	207	0.41483	2.07e-54	185	41	4.6e-13	2.6e-10	0.9993	6	48: 7.6e-05 88: 4.0e-04 128: 3.5e-04 168: 1.4e-03 208: 3.8e-04 248: 3.8e-05	GY787_06215	.	MCP4321433.1	GGDEF domain-containing protein	2239	3810	-	3	527	523	162	0.3074	267	0.506641	2.67e-74	240	56.4	1e-17	6e-15	1	7	41: 4.2e-05 81: 2.1e-03 121: 1.8e-07 161: 4.7e-05 201: 1.9e-05 241: 1.5e-02 281: 5.5e-04	Upstream
NZ_JONM01000006	Andreprevotia chitinilytica DSM 18519	NZ_JONM01000006.1	BR41_RS24620	.	WP_035055697.1	hypothetical protein	39878	41422	-	32	499	514	120	0.240481	208	0.416834	2.84e-27	109	49.1	1.6e-15	9.1e-13	1	5	47: 5.9e-05 87: 1.7e-04 127: 8.9e-06 167: 2.0e-05 207: 7.8e-06	BR41_RS09515	.	WP_035055695.1	diguanylate cyclase	38272	39891	-	31	527	539	165	0.313093	258	0.489564	1.17e-73	238	93.4	7.4e-29	4.3e-26	1	8	7: 3.1e-03 47: 1.9e-05 87: 6.8e-08 127: 4.2e-06 167: 1.7e-05 207: 1.5e-05 247: 2.1e-07 287: 2.1e-05	Upstream
NZ_JONM01000006	Andreprevotia chitinilytica DSM 18519	NZ_JONM01000006.1	BR41_RS24620	.	WP_035055697.1	hypothetical protein	39878	41422	-	32	499	514	120	0.240481	208	0.416834	2.84e-27	109	49.1	1.6e-15	9.1e-13	1	5	47: 5.9e-05 87: 1.7e-04 127: 8.9e-06 167: 2.0e-05 207: 7.8e-06	BR41_RS09515	.	WP_035055695.1	diguanylate cyclase	38272	39891	-	31	527	539	165	0.313093	258	0.489564	1.17e-73	238	93.4	7.4e-29	4.3e-26	1	8	7: 3.1e-03 47: 1.9e-05 87: 6.8e-08 127: 4.2e-06 167: 1.7e-05 207: 1.5e-05 247: 2.1e-07 287: 2.1e-05	Upstream
NZ_JONM01000006	Andreprevotia chitinilytica DSM 18519	NZ_JONM01000006.1	BR41_RS09855	.	WP_035055784.1	tetratricopeptide repeat protein	112073	113167	-	99	499	364	62	0.124248	121	0.242485	6e-10	55.5	94.2	4.4e-29	2.5e-26	1	7	50: 1.8e-06 90: 3.0e-06 130: 4.1e-05 170: 9.7e-04 211: 2.4e-07 251: 5.9e-10 291: 6.0e-04	BR41_RS22855	.	WP_051710620.1	GGDEF domain-containing protein	113175	114803	-	100	527	542	127	0.240987	206	0.390892	4.28e-41	150	71.1	4e-22	2.3e-19	1	7	51: 6.0e-04 91: 7.3e-07 131: 2.4e-03 171: 3.7e-03 211: 2.8e-09 251: 3.9e-08 291: 7.1e-03	Downstream
NZ_JONM01000006	Andreprevotia chitinilytica DSM 18519	NZ_JONM01000006.1	BR41_RS09855	.	WP_035055784.1	tetratricopeptide repeat protein	112073	113167	-	99	499	364	62	0.124248	121	0.242485	6e-10	55.5	94.2	4.4e-29	2.5e-26	1	7	50: 1.8e-06 90: 3.0e-06 130: 4.1e-05 170: 9.7e-04 211: 2.4e-07 251: 5.9e-10 291: 6.0e-04	BR41_RS22855	.	WP_051710620.1	GGDEF domain-containing protein	113175	114803	-	100	527	542	127	0.240987	206	0.390892	4.28e-41	150	71.1	4e-22	2.3e-19	1	7	51: 6.0e-04 91: 7.3e-07 131: 2.4e-03 171: 3.7e-03 211: 2.8e-09 251: 3.9e-08 291: 7.1e-03	Downstream
NZ_JONM01000001	Andreprevotia chitinilytica DSM 18519	NZ_JONM01000001.1	BR41_RS01300	.	WP_035051822.1	hypothetical protein	285272	286810	-	253	499	512	57	0.114228	107	0.214429	8.19e-11	58.9	57.6	4.6e-18	2.6e-15	1	7	46: 4.4e-05 86: 2.2e-06 126: 1.0e-04 166: 2.1e-02 208: 9.9e-07 248: 3.9e-04 288: 8.8e-04	BR41_RS01295	.	WP_035051820.1	diguanylate cyclase	283615	285210	-	252	527	531	135	0.256167	231	0.43833	2.31e-40	148	62.4	1.7e-19	9.8e-17	1	5	39: 2.4e-04 79: 2.0e-03 119: 3.0e-09 159: 2.1e-07 199: 4.1e-06	Upstream
NZ_JONM01000001	Andreprevotia chitinilytica DSM 18519	NZ_JONM01000001.1	BR41_RS01300	.	WP_035051822.1	hypothetical protein	285272	286810	-	253	499	512	57	0.114228	107	0.214429	8.19e-11	58.9	57.6	4.6e-18	2.6e-15	1	7	46: 4.4e-05 86: 2.2e-06 126: 1.0e-04 166: 2.1e-02 208: 9.9e-07 248: 3.9e-04 288: 8.8e-04	BR41_RS01295	.	WP_035051820.1	diguanylate cyclase	283615	285210	-	252	527	531	135	0.256167	231	0.43833	2.31e-40	148	62.4	1.7e-19	9.8e-17	1	5	39: 2.4e-04 79: 2.0e-03 119: 3.0e-09 159: 2.1e-07 199: 4.1e-06	Upstream
NZ_FWXD01000052	Andreprevotia lacus DSM 23236	NZ_FWXD01000052.1	B9A19_RS21250	SAMN02745857_04258	WP_176217055.1	tetratricopeptide repeat protein	10438	11541	+	11	499	367	59	0.118236	102	0.204409	1.05e-07	48.5	95.2	2.1e-29	1.2e-26	1	7	50: 3.4e-04 90: 3.3e-08 130: 7.1e-06 170: 1.9e-02 211: 1.7e-08 251: 4.9e-10 291: 8.1e-04	B9A19_RS21245	SAMN02745857_04257	WP_084093155.1	tetratricopeptide repeat-containing diguanylate cyclase	8771	10429	+	10	527	552	129	0.244782	209	0.396584	1.66e-37	140	70.1	7.9e-22	4.6e-19	1	7	62: 4.8e-06 102: 6.5e-04 142: 5.9e-04 182: 4.2e-02 222: 1.4e-09 262: 7.3e-08 302: 1.1e-03	Downstream
FWXD01000006	Andreprevotia lacus DSM 23236	FWXD01000006.1	SAMN02745857_01259	.	SMC21844.1	hypothetical protein	45046	46635	-	34	499	529	72	0.144289	126	0.252505	7.82e-08	49.3	46	1.4e-14	7.9e-12	0.9999	6	76: 1.0e-04 116: 4.5e-08 156: 9.8e-04 196: 4.8e-03 238: 3.9e-04 278: 4.1e-04	SAMN02745857_01258	.	SMC21842.1	diguanylate cyclase (GGDEF) domain-containing protein	43454	45049	-	33	527	531	81	0.1537	113	0.214421	1.82e-37	140	41.7	2.8e-13	1.6e-10	0.9994	5	39: 4.8e-04 79: 1.6e-03 119: 5.3e-05 159: 3.5e-05 199: 1.4e-06	Upstream
NZ_FWXD01000006	Andreprevotia lacus DSM 23236	NZ_FWXD01000006.1	B9A19_RS06285	SAMN02745857_01259	WP_084089930.1	hypothetical protein	45046	46545	-	35	499	499	72	0.144289	126	0.252505	8.34e-08	49.3	46.7	8.8e-15	5e-12	0.9999	6	46: 1.0e-04 86: 4.5e-08 126: 9.8e-04 166: 4.8e-03 208: 3.9e-04 248: 4.1e-04	B9A19_RS06280	SAMN02745857_01258	WP_084089929.1	GGDEF domain-containing protein	43454	45049	-	34	527	531	81	0.1537	113	0.214421	1.82e-37	140	41.7	2.8e-13	1.6e-10	0.9994	5	39: 4.8e-04 79: 1.6e-03 119: 5.3e-05 159: 3.5e-05 199: 1.4e-06	Upstream
FWXD01000052	Andreprevotia lacus DSM 23236	FWXD01000052.1	SAMN02745857_04258	.	SMC29915.1	Tetratricopeptide repeat-containing protein	10438	11541	+	11	499	367	59	0.118236	102	0.204409	1.05e-07	48.5	95.2	2.1e-29	1.2e-26	1	7	50: 3.4e-04 90: 3.3e-08 130: 7.1e-06 170: 1.9e-02 211: 1.7e-08 251: 4.9e-10 291: 8.1e-04	SAMN02745857_04257	.	SMC29914.1	diguanylate cyclase (GGDEF) domain-containing protein	8780	10429	+	10	527	549	126	0.239089	208	0.394687	2.15e-37	140	70.2	7.6e-22	4.4e-19	1	7	59: 4.8e-06 99: 6.5e-04 139: 5.9e-04 179: 4.2e-02 219: 1.4e-09 259: 7.3e-08 299: 1.1e-03	Downstream
FWXD01000022	Andreprevotia lacus DSM 23236	FWXD01000022.1	SAMN02745857_03222	.	SMC28374.1	hypothetical protein	9393	10478	-	10	499	361	51	0.102204	80	0.160321	3.82e-07	47	74.1	5e-23	2.8e-20	1	6	47: 2.0e-03 87: 1.4e-06 127: 3.4e-07 167: 1.4e-04 208: 2.8e-07 248: 7.8e-06	SAMN02745857_03223	.	SMC28376.1	diguanylate cyclase (GGDEF) domain-containing protein	10480	11946	-	11	527	488	80	0.151803	111	0.210626	1.03e-28	114	64	5.4e-20	3.1e-17	1	6	53: 3.1e-04 93: 1.1e-08 132: 1.4e-02 168: 1.9e-05 208: 2.4e-02 246: 2.0e-09	Downstream
NZ_FWXD01000022	Andreprevotia lacus DSM 23236	NZ_FWXD01000022.1	B9A19_RS16100	SAMN02745857_03222	WP_084092070.1	tetratricopeptide repeat protein	9393	10478	-	10	499	361	51	0.102204	80	0.160321	3.82e-07	47	74.1	5e-23	2.8e-20	1	6	47: 2.0e-03 87: 1.4e-06 127: 3.4e-07 167: 1.4e-04 208: 2.8e-07 248: 7.8e-06	B9A19_RS16105	SAMN02745857_03223	WP_176216975.1	diguanylate cyclase	10480	11946	-	11	527	488	80	0.151803	111	0.210626	1.03e-28	114	64	5.4e-20	3.1e-17	1	6	53: 3.1e-04 93: 1.1e-08 132: 1.4e-02 168: 1.9e-05 208: 2.4e-02 246: 2.0e-09	Downstream
FWXD01000002	Andreprevotia lacus DSM 23236	FWXD01000002.1	SAMN02745857_00542	.	SMC18358.1	Tetratricopeptide repeat-containing protein	220628	221638	+	174	499	336	62	0.124248	104	0.208417	3.64e-06	43.5	101.2	3.5e-31	2e-28	1	7	45: 7.6e-06 85: 8.9e-06 125: 6.7e-10 165: 5.0e-06 205: 6.4e-08 245: 5.8e-05 285: 4.9e-04	SAMN02745857_00543	.	SMC18360.1	diguanylate cyclase (GGDEF) domain-containing protein	221728	223341	+	175	527	537	135	0.256167	233	0.442125	1.12e-27	111	88.8	1.9e-27	1.1e-24	1	7	50: 6.7e-06 90: 5.5e-05 130: 6.1e-05 170: 1.8e-08 210: 1.0e-11 250: 1.5e-03 290: 2.1e-03	Upstream
NZ_FWXD01000002	Andreprevotia lacus DSM 23236	NZ_FWXD01000002.1	B9A19_RS02690	SAMN02745857_00542	WP_084089000.1	tetratricopeptide repeat protein	220628	221638	+	176	499	336	62	0.124248	104	0.208417	3.64e-06	43.5	101.2	3.5e-31	2e-28	1	7	45: 7.6e-06 85: 8.9e-06 125: 6.7e-10 165: 5.0e-06 205: 6.4e-08 245: 5.8e-05 285: 4.9e-04	B9A19_RS02695	SAMN02745857_00543	WP_084089001.1	tetratricopeptide repeat-containing diguanylate cyclase	221728	223341	+	177	527	537	135	0.256167	233	0.442125	1.12e-27	111	88.8	1.9e-27	1.1e-24	1	7	50: 6.7e-06 90: 5.5e-05 130: 6.1e-05 170: 1.8e-08 210: 1.0e-11 250: 1.5e-03 290: 2.1e-03	Upstream
FWXD01000010	Andreprevotia lacus DSM 23236	FWXD01000010.1	SAMN02745857_02049	.	SMC25055.1	diguanylate cyclase (GGDEF) domain-containing protein	136019	137608	-	130	499	529	54	0.108216	92	0.184369	7.82e-11	58.9	53.8	6.6e-17	3.7e-14	1	5	118: 4.3e-08 158: 1.5e-04 198: 2.4e-05 238: 1.4e-06 278: 2.2e-03	SAMN02745857_02048	.	SMC25053.1	diguanylate cyclase (GGDEF) domain-containing protein	134802	135983	+	129	527	393	53	0.100569	80	0.151803	1.99e-13	66.6	1.3	0.4	230	0	1	115: 4.0e-01	Upstream
NZ_FWXD01000010	Andreprevotia lacus DSM 23236	NZ_FWXD01000010.1	B9A19_RS10245	SAMN02745857_02049	WP_084090702.1	GGDEF domain-containing protein	136019	137608	-	131	499	529	54	0.108216	92	0.184369	7.82e-11	58.9	53.8	6.6e-17	3.7e-14	1	5	118: 4.3e-08 158: 1.5e-04 198: 2.4e-05 238: 1.4e-06 278: 2.2e-03	B9A19_RS10240	SAMN02745857_02048	WP_084090701.1	GGDEF domain-containing protein	134802	135983	+	130	527	393	53	0.100569	80	0.151803	1.99e-13	66.6	1.3	0.4	230	0	1	115: 4.0e-01	Upstream
WXTX01000002	Andreprevotia sp. IGB-42	WXTX01000002.1	IGB42_00791	.	KAF0814736.1	hypothetical protein	252384	253868	+	231	499	494	126	0.252505	203	0.406814	3.26e-35	132	66.7	8.4e-21	4.7e-18	1	8	11: 6.0e-03 47: 4.0e-04 87: 7.0e-08 127: 1.0e-03 167: 1.1e-05 207: 6.9e-06 248: 1.3e-04 288: 4.3e-03	IGB42_00792	.	KAF0814737.1	Response regulator PleD	253865	255427	+	232	527	520	156	0.296015	254	0.481973	7.23e-69	225	80.3	6.8e-25	4e-22	1	7	32: 5.6e-07 72: 9.2e-06 112: 1.1e-04 152: 1.8e-05 192: 8.1e-07 232: 1.2e-06 272: 6.2e-04	Upstream
NZ_WXTX01000002	Andreprevotia sp. IGB-42	NZ_WXTX01000002.1	IGB42_RS03950	IGB42_00791	WP_159667124.1	hypothetical protein	252384	253868	+	231	499	494	126	0.252505	203	0.406814	3.26e-35	132	66.7	8.4e-21	4.7e-18	1	8	11: 6.0e-03 47: 4.0e-04 87: 7.0e-08 127: 1.0e-03 167: 1.1e-05 207: 6.9e-06 248: 1.3e-04 288: 4.3e-03	IGB42_RS03955	IGB42_00792	WP_159667127.1	GGDEF domain-containing protein	253865	255427	+	232	527	520	156	0.296015	254	0.481973	7.23e-69	225	80.3	6.8e-25	4e-22	1	7	32: 5.6e-07 72: 9.2e-06 112: 1.1e-04 152: 1.8e-05 192: 8.1e-07 232: 1.2e-06 272: 6.2e-04	Upstream
WXTX01000012	Andreprevotia sp. IGB-42	WXTX01000012.1	IGB42_03453	.	KAF0812175.1	hypothetical protein	143395	144498	+	121	499	367	80	0.160321	125	0.250501	3.62e-12	62.4	92.7	1.3e-28	7.1e-26	1	7	47: 4.3e-05 87: 4.7e-06 127: 1.4e-08 167: 2.6e-03 208: 2.8e-09 248: 9.5e-06 288: 2.6e-04	IGB42_03452	.	KAF0812174.1	Response regulator PleD	141928	143394	+	120	527	488	69	0.13093	104	0.197343	1.85e-26	107	57.6	4.4e-18	2.6e-15	1	5	94: 1.7e-10 132: 1.2e-03 168: 9.0e-08 206: 1.4e-01 246: 1.1e-04	Downstream
NZ_WXTX01000012	Andreprevotia sp. IGB-42	NZ_WXTX01000012.1	IGB42_RS17410	IGB42_03453	WP_159674025.1	tetratricopeptide repeat protein	143395	144498	+	125	499	367	80	0.160321	125	0.250501	3.62e-12	62.4	92.7	1.3e-28	7.1e-26	1	7	47: 4.3e-05 87: 4.7e-06 127: 1.4e-08 167: 2.6e-03 208: 2.8e-09 248: 9.5e-06 288: 2.6e-04	IGB42_RS17405	IGB42_03452	WP_159674023.1	diguanylate cyclase	141928	143394	+	124	527	488	69	0.13093	104	0.197343	1.85e-26	107	57.6	4.4e-18	2.6e-15	1	5	94: 1.7e-10 132: 1.2e-03 168: 9.0e-08 206: 1.4e-01 246: 1.1e-04	Downstream
WXTX01000004	Andreprevotia sp. IGB-42	WXTX01000004.1	IGB42_01517	.	KAF0813838.1	hypothetical protein	120054	121064	-	107	499	336	47	0.0941884	84	0.168337	1.07e-06	45.4	102.1	1.9e-31	1.1e-28	1	7	45: 6.2e-06 85: 1.5e-05 125: 5.0e-10 165: 1.6e-06 205: 3.0e-07 245: 2.5e-05 285: 3.9e-04	IGB42_01516	.	KAF0813837.1	Response regulator PleD	118346	119947	-	106	527	533	65	0.12334	99	0.187856	7.25e-22	93.6	96.8	7e-30	4.1e-27	1	7	50: 7.2e-07 90: 4.8e-06 130: 2.9e-05 170: 1.3e-07 210: 2.1e-11 250: 3.2e-05 290: 6.3e-03	Upstream
NZ_WXTX01000004	Andreprevotia sp. IGB-42	NZ_WXTX01000004.1	IGB42_RS07595	IGB42_01517	WP_159669381.1	tetratricopeptide repeat protein	120054	121064	-	106	499	336	47	0.0941884	84	0.168337	1.07e-06	45.4	102.1	1.9e-31	1.1e-28	1	7	45: 6.2e-06 85: 1.5e-05 125: 5.0e-10 165: 1.6e-06 205: 3.0e-07 245: 2.5e-05 285: 3.9e-04	IGB42_RS07590	IGB42_01516	WP_159669379.1	diguanylate cyclase	118346	119947	-	105	527	533	65	0.12334	99	0.187856	7.25e-22	93.6	96.8	7e-30	4.1e-27	1	7	50: 7.2e-07 90: 4.8e-06 130: 2.9e-05 170: 1.3e-07 210: 2.1e-11 250: 3.2e-05 290: 6.3e-03	Upstream
NZ_CP058627	Chitinibacter bivalviorum strain 2T18	NZ_CP058627.1	HQ393_RS13175	HQ393_13175	WP_179355617.1	tetratricopeptide repeat protein	2772891	2773973	-	2541	499	360	50	0.1002	92	0.184369	6.73e-09	52.4	91.6	2.6e-28	1.5e-25	1	7	46: 7.7e-06 86: 3.3e-04 126: 2.8e-05 166: 3.6e-05 207: 2.0e-07 247: 8.3e-09 287: 3.1e-05	HQ393_RS13180	HQ393_13180	WP_179355618.1	tetratricopeptide repeat-containing diguanylate cyclase	2773963	2775618	-	2542	527	551	127	0.240987	203	0.385199	2.26e-37	140	75.7	1.6e-23	9.2e-21	1	6	57: 9.3e-08 97: 2.4e-06 137: 9.6e-07 177: 6.1e-03 217: 2.5e-05 257: 8.9e-08	Downstream
NZ_CP058627	Chitinibacter bivalviorum strain 2T18	NZ_CP058627.1	HQ393_RS01850	HQ393_01850	WP_179357173.1	lipopolysaccharide assembly protein LapB	398502	399515	-	355	499	337	57	0.114228	101	0.202405	9.76e-09	51.6	99.9	8.5e-31	4.8e-28	1	7	45: 2.2e-06 85: 7.5e-07 125: 2.5e-07 165: 3.1e-05 205: 3.8e-08 245: 4.4e-06 285: 4.4e-04	HQ393_RS01845	HQ393_01845	WP_179357172.1	GGDEF domain-containing protein	396882	398474	-	354	527	530	123	0.233397	208	0.394687	1.25e-34	132	77.7	4.1e-24	2.4e-21	1	7	46: 8.7e-05 86: 1.8e-06 126: 2.4e-04 166: 2.2e-05 206: 1.9e-06 246: 1.4e-07 286: 1.5e-04	Upstream
NZ_CP058627	Chitinibacter bivalviorum strain 2T18	NZ_CP058627.1	HQ393_RS07430	HQ393_07430	WP_179358178.1	diguanylate cyclase domain-containing protein	1593356	1594924	+	1447	499	522	55	0.11022	112	0.224449	3.54e-10	56.6	75.3	2.1e-23	1.2e-20	1	6	50: 1.0e-08 88: 1.2e-03 128: 2.0e-04 168: 1.2e-03 210: 5.8e-10 250: 3.1e-06	HQ393_RS07435	HQ393_07435	WP_179358179.1	GGDEF domain-containing protein	1594921	1596540	+	1448	527	539	96	0.182163	150	0.28463	4.97e-34	130	49.6	1.1e-15	6.7e-13	1	6	42: 1.2e-03 82: 3.2e-05 122: 1.3e-04 162: 2.0e-04 203: 3.0e-06 243: 7.4e-05	Upstream
NZ_CP058627	Chitinibacter bivalviorum strain 2T18	NZ_CP058627.1	HQ393_RS11940	HQ393_11940	WP_179355391.1	hypothetical protein	2512235	2513293	-	2300	499	352	63	0.126253	108	0.216433	9.83e-07	45.4	59.6	1.1e-18	6.3e-16	1	6	84: 1.8e-05 124: 6.6e-06 164: 2.3e-02 204: 1.7e-06 244: 9.0e-06 284: 2.6e-04	HQ393_RS11945	HQ393_11945	WP_179355392.1	GGDEF domain-containing protein	2513290	2514906	-	2301	527	538	117	0.222011	189	0.358634	4.31e-27	109	73.7	6.5e-23	3.8e-20	1	7	50: 9.9e-05 90: 2.2e-04 130: 2.3e-05 170: 1.9e-03 210: 3.3e-08 250: 4.4e-08 290: 3.3e-04	Downstream
NZ_CP058627	Chitinibacter bivalviorum strain 2T18	NZ_CP058627.1	HQ393_RS02100	HQ393_02100	WP_179357220.1	hypothetical protein	445708	446784	-	405	499	358	80	0.160321	140	0.280561	1.95e-12	63.2	92.4	1.6e-28	8.9e-26	1	7	45: 3.6e-08 85: 1.7e-05 125: 1.7e-05 165: 8.7e-07 205: 6.0e-08 245: 2.7e-05 285: 5.7e-03	HQ393_RS02105	HQ393_02105	WP_179357221.1	GGDEF domain-containing protein	446781	448400	-	406	527	539	69	0.13093	105	0.199241	6.42e-26	106	75.3	2.1e-23	1.2e-20	1	7	48: 6.6e-08 88: 1.0e-04 128: 3.8e-06 168: 1.3e-03 208: 4.5e-08 248: 1.4e-04 288: 6.6e-04	Downstream
NZ_CP058627	Chitinibacter bivalviorum strain 2T18	NZ_CP058627.1	HQ393_RS11105	HQ393_11105	WP_179355238.1	lipopolysaccharide assembly protein LapB	2340101	2341141	-	2135	499	346	45	0.0901804	83	0.166333	6.19e-09	52.4	75.5	1.9e-23	1.1e-20	1	5	44: 1.1e-04 84: 6.6e-08 124: 2.2e-07 164: 6.2e-05 205: 2.3e-08	HQ393_RS11110	HQ393_11110	WP_179355239.1	diguanylate cyclase domain-containing protein	2341141	2342439	-	2136	527	432	55	0.104364	96	0.182163	1.58e-10	57.8	50.2	8e-16	4.7e-13	1	6	3: 3.3e-05 40: 7.5e-04 78: 4.2e-04 114: 6.2e-05 150: 8.1e-04 192: 1.9e-06	Downstream
NZ_CP058952	Chitinibacter fontanus strain STM-7	NZ_CP058952.1	HZU75_RS14415	HZU75_14415	WP_180306700.1	hypothetical protein	3017010	3018023	-	2780	499	337	65	0.130261	121	0.242485	5.2e-10	55.8	89.2	1.4e-27	8.1e-25	1	7	45: 8.9e-05 85: 3.7e-07 125: 2.0e-07 165: 4.7e-05 205: 3.1e-07 245: 3.5e-06 285: 4.9e-03	HZU75_RS14410	HZU75_14410	WP_180306699.1	GGDEF domain-containing protein	3015414	3016988	-	2779	527	524	124	0.235294	210	0.398482	9.63e-40	146	84.7	3.1e-26	1.8e-23	1	7	46: 7.3e-05 86: 5.2e-06 126: 3.9e-04 166: 6.8e-06 206: 6.7e-08 246: 2.9e-08 286: 1.3e-04	Upstream
NZ_CP058952	Chitinibacter fontanus strain STM-7	NZ_CP058952.1	HZU75_RS08575	HZU75_08575	WP_180305692.1	tetratricopeptide repeat protein	1851003	1852094	-	1654	499	363	46	0.0921844	77	0.154309	1.17e-10	57.8	103.4	7.3e-32	4.2e-29	1	8	13: 5.3e-03 50: 2.6e-07 90: 1.0e-03 130: 3.0e-07 170: 3.0e-06 211: 4.2e-06 251: 3.9e-07 291: 1.8e-06	HZU75_RS08580	HZU75_08580	WP_180305693.1	GGDEF domain-containing protein	1852091	1853743	-	1655	527	550	118	0.223909	200	0.379507	5.13e-35	133	73.3	8.8e-23	5.1e-20	1	6	58: 1.1e-05 98: 4.2e-07 138: 4.3e-06 178: 4.6e-03 218: 4.9e-06 258: 3.3e-08	Downstream
NZ_CP058952	Chitinibacter fontanus strain STM-7	NZ_CP058952.1	HZU75_RS09525	HZU75_09525	WP_180305860.1	hypothetical protein	2030090	2031145	+	1838	499	351	68	0.136273	117	0.234469	1.89e-08	50.8	63.4	8.4e-20	4.7e-17	1	6	84: 8.9e-06 124: 3.4e-06 164: 3.3e-02 204: 9.2e-05 244: 1.5e-07 284: 6.6e-05	HZU75_RS09520	HZU75_09520	WP_180305859.1	diguanylate cyclase	2028477	2030093	+	1837	527	538	121	0.229602	197	0.373814	4.13e-30	119	64.6	3.5e-20	2e-17	1	7	50: 7.9e-04 90: 4.0e-05 130: 2.4e-06 170: 6.4e-03 210: 2.3e-09 250: 5.1e-05 290: 5.0e-03	Downstream
NZ_CP058952	Chitinibacter fontanus strain STM-7	NZ_CP058952.1	HZU75_RS10240	HZU75_10240	WP_180305996.1	lipopolysaccharide assembly protein LapB	2176462	2177505	+	1981	499	347	61	0.122244	114	0.228457	2.83e-08	50.4	71.6	2.7e-22	1.5e-19	1	5	44: 2.1e-05 84: 1.4e-07 124: 1.8e-07 164: 9.2e-05 205: 6.8e-07	HZU75_RS10235	HZU75_10235	WP_180305995.1	diguanylate cyclase domain-containing protein	2175164	2176462	+	1980	527	432	53	0.100569	84	0.159393	3.62e-07	47.4	45.7	1.7e-14	1e-11	0.9999	6	3: 1.4e-03 40: 9.4e-05 78: 1.0e-02 114: 2.7e-06 150: 9.6e-02 192: 1.9e-07	Downstream
NZ_VIRW01000025	Chitinibacter sp. GC72	NZ_VIRW01000025.1	FLS37_RS14945	.	WP_157670773.1	tetratricopeptide repeat protein	14453	15523	+	14	499	356	67	0.134269	117	0.234469	1.8e-10	57.4	93.7	6.2e-29	3.5e-26	1	7	44: 1.1e-07 84: 1.7e-05 124: 3.8e-07 164: 1.5e-04 205: 5.1e-06 245: 5.3e-06 285: 1.2e-05	FLS37_RS14940	.	WP_157670772.1	GGDEF domain-containing protein	12789	14456	+	13	527	555	120	0.227704	195	0.370019	1.36e-38	143	89.5	1.1e-27	6.6e-25	1	7	59: 2.5e-08 99: 1.4e-06 139: 7.5e-06 179: 5.5e-05 219: 1.2e-07 259: 1.7e-06 299: 1.9e-03	Downstream
NZ_VIRW01000004	Chitinibacter sp. GC72	NZ_VIRW01000004.1	FLS37_RS06190	.	WP_157315078.1	hypothetical protein	274151	275206	+	267	499	351	65	0.130261	112	0.224449	1.65e-07	47.8	58.3	2.9e-18	1.6e-15	1	6	84: 2.1e-05 124: 2.5e-05 164: 5.9e-03 204: 2.2e-05 244: 3.9e-06 284: 8.5e-05	FLS37_RS06185	.	WP_157315077.1	diguanylate cyclase	272508	274154	+	266	527	548	110	0.208729	190	0.360531	1.08e-25	105	58.7	2.2e-18	1.3e-15	1	7	60: 3.0e-04 100: 7.8e-05 140: 2.2e-05 180: 5.9e-02 220: 1.4e-07 260: 2.1e-05 300: 3.6e-04	Downstream
NZ_VIRW01000014	Chitinibacter sp. GC72	NZ_VIRW01000014.1	FLS37_RS11945	.	WP_157670174.1	tetratricopeptide repeat protein	64856	65899	+	47	499	347	49	0.0981964	82	0.164329	2.5e-10	56.6	82.9	1.1e-25	6.4e-23	1	6	44: 1.3e-05 84: 3.1e-07 124: 5.1e-08 164: 1.6e-04 205: 1.0e-07 245: 2.8e-04	FLS37_RS11940	.	WP_157670173.1	GGDEF domain-containing protein	63558	64856	+	46	527	432	53	0.100569	90	0.170778	2.94e-07	47.4	56.8	8.2e-18	4.8e-15	1	6	3: 6.0e-04 40: 1.2e-06 78: 5.2e-04 114: 1.3e-06 150: 4.6e-04 192: 4.6e-05	Downstream
NZ_JTLG01000034	Chitinibacter sp. ZOR0017	NZ_JTLG01000034.1	L991_RS11210	.	WP_028448781.1	lipopolysaccharide assembly protein LapB	22741	23754	+	20	499	337	49	0.0981964	89	0.178357	6.59e-08	49.3	89.3	1.3e-27	7.6e-25	1	6	45: 6.0e-06 85: 2.5e-07 125: 1.6e-07 165: 4.7e-05 205: 4.1e-06 245: 3.3e-07	L991_RS11215	.	WP_047395378.1	GGDEF domain-containing protein	23763	25337	+	21	527	524	132	0.250474	216	0.409867	2.36e-37	139	72.6	1.4e-22	8.4e-20	1	7	46: 1.1e-04 86: 2.0e-06 126: 2.8e-04 166: 2.3e-06 206: 1.4e-06 246: 6.6e-06 286: 9.4e-04	Upstream
NZ_JTLG01000023	Chitinibacter sp. ZOR0017	NZ_JTLG01000023.1	L991_RS09365	.	WP_156129036.1	hypothetical protein	102415	104064	+	104	499	549	62	0.124248	112	0.224449	2.79e-08	50.8	66.9	7.1e-21	4e-18	1	6	88: 3.1e-06 126: 4.3e-04 166: 4.3e-08 206: 1.5e-01 248: 1.1e-08 288: 7.4e-05	L991_RS16530	.	WP_052190776.1	diguanylate cyclase	104048	105634	+	105	527	528	79	0.149905	121	0.229602	3.62e-36	136	47.9	3.8e-15	2.2e-12	0.9999	7	39: 2.7e-03 79: 4.9e-05 119: 6.4e-05 159: 5.4e-05 200: 2.8e-05 240: 3.5e-04 280: 8.0e-03	Upstream
NZ_JTLG01000004	Chitinibacter sp. ZOR0017	NZ_JTLG01000004.1	L991_RS00880	.	WP_047391158.1	hypothetical protein	4213	5271	+	3	499	352	58	0.116232	96	0.192385	6.63e-06	42.7	51.4	3.4e-16	1.9e-13	1	6	84: 8.9e-06 124: 3.1e-05 164: 2.4e-02 204: 8.2e-05 244: 2.6e-05 284: 2.4e-04	L991_RS16205	.	WP_052190464.1	diguanylate cyclase	2600	4216	+	2	527	538	114	0.216319	201	0.381404	4.8e-24	100	63.6	7.1e-20	4.1e-17	1	7	50: 1.6e-03 90: 1.5e-03 130: 2.1e-07 170: 1.1e-01 210: 1.0e-08 250: 2.1e-06 290: 1.8e-03	Downstream
NZ_CAMFHY0100000	Chitinibacter tainanensis	NZ_CAMFHY010000001.1	PUQ93_RS01030	.	WP_273428329.1	lipopolysaccharide assembly protein LapB	215145	216158	+	203	499	337	49	0.0981964	89	0.178357	5.87e-08	49.3	89.3	1.3e-27	7.6e-25	1	6	45: 6.0e-06 85: 2.5e-07 125: 1.6e-07 165: 4.7e-05 205: 4.1e-06 245: 3.3e-07	PUQ93_RS01035	.	WP_273428332.1	GGDEF domain-containing protein	216167	217741	+	204	527	524	132	0.250474	216	0.409867	1.06e-36	137	72.7	1.3e-22	7.7e-20	1	7	46: 1.1e-04 86: 2.0e-06 126: 2.8e-04 166: 2.1e-06 206: 1.4e-06 246: 6.6e-06 286: 9.4e-04	Upstream
NZ_CAMFHY0100000	Chitinibacter tainanensis	NZ_CAMFHY010000007.1	PUQ93_RS09675	.	WP_273430734.1	hypothetical protein	88187	89704	+	96	499	505	62	0.124248	112	0.224449	2.66e-08	50.8	68.5	2.4e-21	1.3e-18	1	6	44: 3.1e-06 82: 2.7e-04 122: 4.3e-08 162: 1.3e-01 204: 1.0e-08 244: 7.4e-05	PUQ93_RS09680	.	WP_273430736.1	diguanylate cyclase	89688	91274	+	97	527	528	79	0.149905	121	0.229602	3.23e-36	136	48.5	2.5e-15	1.5e-12	0.9999	7	39: 2.7e-03 79: 4.9e-05 119: 6.4e-05 159: 4.7e-05 200: 2.8e-05 240: 3.2e-04 280: 6.4e-03	Upstream
NZ_AUCN01000009	Chitinibacter tainanensis DSM 15459	NZ_AUCN01000009.1	G482_RS0102980	.	WP_034618659.1	lipopolysaccharide assembly protein LapB	382330	383379	-	361	499	349	49	0.0981964	89	0.178357	5.58e-08	49.3	88.8	1.9e-27	1.1e-24	1	6	57: 6.0e-06 97: 2.5e-07 137: 1.6e-07 177: 4.7e-05 217: 4.1e-06 257: 3.3e-07	G482_RS0102975	.	WP_028448780.1	GGDEF domain-containing protein	380747	382321	-	360	527	524	132	0.250474	216	0.409867	8.39e-37	138	71.9	2.3e-22	1.3e-19	1	7	46: 1.1e-04 86: 2.0e-06 126: 2.8e-04 166: 1.1e-05 206: 1.4e-06 246: 2.2e-06 286: 9.4e-04	Upstream
NZ_AUCN01000009	Chitinibacter tainanensis DSM 15459	NZ_AUCN01000009.1	G482_RS0101585	.	WP_156905327.1	hypothetical protein	105818	107467	-	93	499	549	62	0.124248	112	0.224449	2.24e-08	51.2	67.7	4.1e-21	2.3e-18	1	6	88: 3.1e-06 126: 2.7e-04 166: 4.3e-08 206: 1.3e-01 248: 1.0e-08 288: 7.4e-05	G482_RS19350	.	WP_028448544.1	diguanylate cyclase	104248	105834	-	92	527	528	97	0.184061	162	0.3074	3.1e-36	136	50.8	5e-16	2.9e-13	1	7	39: 2.7e-03 79: 4.9e-05 119: 6.4e-05 159: 4.7e-05 200: 2.8e-05 240: 6.3e-05 280: 6.4e-03	Upstream
NZ_KE386952	Chitinibacter tainanensis DSM 15459	NZ_KE386952.1	G482_RS0113050	.	WP_028450397.1	hypothetical protein	143263	144321	-	137	499	352	58	0.116232	97	0.194389	3.52e-06	43.9	50.8	5.2e-16	2.9e-13	1	6	84: 8.9e-06 124: 3.1e-05 164: 2.4e-02 204: 1.3e-04 244: 2.6e-05 284: 2.4e-04	G482_RS19730	.	WP_028450398.1	diguanylate cyclase	144318	145934	-	138	527	538	117	0.222011	202	0.383302	3.5e-25	103	61.5	3e-19	1.8e-16	1	7	50: 1.6e-03 90: 1.5e-03 130: 2.1e-07 170: 1.1e-01 210: 1.0e-08 250: 1.1e-05 290: 1.5e-03	Downstream
NZ_KE387260	Chitinilyticum aquatile DSM 21506	NZ_KE387260.1	H559_RS21955	.	WP_051279620.1	hypothetical protein	31745	33229	-	26	499	494	152	0.304609	225	0.450902	2.47e-65	214	50.1	8.1e-16	4.6e-13	1	7	48: 2.7e-04 88: 5.6e-05 128: 6.1e-05 168: 1.3e-03 208: 5.8e-06 248: 2.1e-04 288: 9.1e-03	H559_RS0115700	.	WP_028453452.1	diguanylate cyclase	30156	31748	-	25	527	530	134	0.254269	225	0.426945	2.01e-68	224	63.1	1e-19	5.9e-17	1	7	42: 3.4e-03 85: 1.9e-04 125: 6.0e-06 165: 6.3e-03 205: 1.1e-06 245: 2.5e-07 285: 1.4e-04	Upstream
NZ_KE387260	Chitinilyticum aquatile DSM 21506	NZ_KE387260.1	H559_RS21955	.	WP_051279620.1	hypothetical protein	31745	33229	-	26	499	494	152	0.304609	225	0.450902	2.47e-65	214	50.1	8.1e-16	4.6e-13	1	7	48: 2.7e-04 88: 5.6e-05 128: 6.1e-05 168: 1.3e-03 208: 5.8e-06 248: 2.1e-04 288: 9.1e-03	H559_RS0115700	.	WP_028453452.1	diguanylate cyclase	30156	31748	-	25	527	530	134	0.254269	225	0.426945	2.01e-68	224	63.1	1e-19	5.9e-17	1	7	42: 3.4e-03 85: 1.9e-04 125: 6.0e-06 165: 6.3e-03 205: 1.1e-06 245: 2.5e-07 285: 1.4e-04	Upstream
NZ_KE387259	Chitinilyticum aquatile DSM 21506	NZ_KE387259.1	H559_RS0114175	.	WP_028453213.1	diguanylate cyclase domain-containing protein	204278	205828	+	190	499	516	84	0.168337	128	0.256513	3.61e-17	79	66.7	8.2e-21	4.7e-18	1	7	47: 3.4e-06 85: 8.9e-06 125: 1.5e-04 165: 1.7e-01 206: 4.1e-07 246: 2.7e-07 286: 6.4e-03	H559_RS21910	.	WP_162143340.1	GGDEF domain-containing protein	205825	207429	+	191	527	534	109	0.206831	188	0.356736	3.91e-27	109	69.4	1.2e-21	7.2e-19	1	6	45: 1.2e-04 85: 1.2e-03 125: 3.6e-09 165: 1.9e-03 206: 1.2e-09 246: 2.3e-04	Upstream
NZ_KE387259	Chitinilyticum aquatile DSM 21506	NZ_KE387259.1	H559_RS0114175	.	WP_028453213.1	diguanylate cyclase domain-containing protein	204278	205828	+	190	499	516	84	0.168337	128	0.256513	3.61e-17	79	66.7	8.2e-21	4.7e-18	1	7	47: 3.4e-06 85: 8.9e-06 125: 1.5e-04 165: 1.7e-01 206: 4.1e-07 246: 2.7e-07 286: 6.4e-03	H559_RS21910	.	WP_162143340.1	GGDEF domain-containing protein	205825	207429	+	191	527	534	109	0.206831	188	0.356736	3.91e-27	109	69.4	1.2e-21	7.2e-19	1	6	45: 1.2e-04 85: 1.2e-03 125: 3.6e-09 165: 1.9e-03 206: 1.2e-09 246: 2.3e-04	Upstream
NZ_KE387260	Chitinilyticum aquatile DSM 21506	NZ_KE387260.1	H559_RS0115860	.	WP_028453478.1	tetratricopeptide repeat protein	73029	74123	+	56	499	364	44	0.0881764	82	0.164329	3.88e-08	50.1	98.4	2.4e-30	1.3e-27	1	7	47: 2.4e-06 87: 1.7e-07 127: 2.9e-07 167: 2.3e-03 208: 2.2e-08 248: 5.3e-08 288: 3.2e-03	H559_RS21960	.	WP_051279634.1	GGDEF domain-containing protein	71566	73032	+	55	527	488	59	0.111954	94	0.178368	1.8e-17	79.7	45.5	2e-14	1.2e-11	0.9998	6	52: 3.8e-04 92: 1.4e-05 132: 2.5e-02 171: 3.1e-05 207: 5.2e-06 245: 6.2e-04	Downstream
NZ_KE387260	Chitinilyticum aquatile DSM 21506	NZ_KE387260.1	H559_RS0115860	.	WP_028453478.1	tetratricopeptide repeat protein	73029	74123	+	56	499	364	44	0.0881764	82	0.164329	3.88e-08	50.1	98.4	2.4e-30	1.3e-27	1	7	47: 2.4e-06 87: 1.7e-07 127: 2.9e-07 167: 2.3e-03 208: 2.2e-08 248: 5.3e-08 288: 3.2e-03	H559_RS21960	.	WP_051279634.1	GGDEF domain-containing protein	71566	73032	+	55	527	488	59	0.111954	94	0.178368	1.8e-17	79.7	45.5	2e-14	1.2e-11	0.9998	6	52: 3.8e-04 92: 1.4e-05 132: 2.5e-02 171: 3.1e-05 207: 5.2e-06 245: 6.2e-04	Downstream
NZ_KE386629	Chitinilyticum litopenaei DSM 21440	NZ_KE386629.1	C515_RS0117230	.	WP_144290526.1	hypothetical protein	183126	184235	+	148	499	369	78	0.156313	144	0.288577	1.5e-15	72.8	78.9	1.7e-24	9.9e-22	1	7	49: 1.9e-05 89: 9.2e-06 129: 4.1e-07 169: 1.4e-03 211: 1.8e-06 251: 1.3e-05 291: 2.6e-04	C515_RS24155	.	WP_158380866.1	diguanylate cyclase	182077	183129	+	147	527	350	69	0.13093	106	0.201139	1.39e-29	114	27.8	4.4e-09	2.6e-06	0.8683	2	19: 2.8e-06 59: 1.8e-06	Downstream
NZ_ATZJ01000023	Chitinilyticum litopenaei DSM 21440	NZ_ATZJ01000023.1	C515_RS0110420	.	WP_028455486.1	diguanylate cyclase domain-containing protein	36920	38461	+	32	499	513	69	0.138277	106	0.212425	1.32e-10	58.2	69.9	8.8e-22	5e-19	1	8	7: 6.9e-04 47: 2.5e-05 85: 3.5e-06 125: 2.0e-04 165: 3.6e-03 205: 1.2e-06 245: 1.2e-06 285: 7.0e-03	C515_RS22545	.	WP_051304843.1	diguanylate cyclase	38458	40068	+	33	527	536	74	0.140417	102	0.193548	7.5e-28	112	71.1	4e-22	2.3e-19	1	7	46: 1.2e-04 86: 4.4e-04 126: 3.6e-07 166: 1.7e-03 207: 4.4e-09 247: 2.7e-06 287: 7.8e-03	Upstream
JADFUA010000003	Chitinilyticum piscinae strain 4Y14	JADFUA010000003.1	INR99_06505	.	MBE9608992.1	hypothetical protein	112973	114445	-	123	499	490	154	0.308617	223	0.446894	1.81e-64	212	60.6	5.7e-19	3.2e-16	1	7	45: 3.0e-05 85: 1.8e-05 125: 9.2e-06 165: 3.7e-04 205: 3.3e-05 245: 2.0e-04 285: 7.5e-04	INR99_06500	.	MBE9608991.1	GGDEF domain-containing protein	111394	112980	-	122	527	528	151	0.286528	246	0.466793	5.03e-74	239	40.3	7.6e-13	4.4e-10	0.9991	7	42: 2.1e-03 82: 1.2e-03 122: 4.6e-05 162: 6.7e-02 202: 9.3e-05 242: 8.1e-05 282: 2.9e-04	Upstream
NZ_JADFUA0100000	Chitinilyticum piscinae strain 4Y14	NZ_JADFUA010000003.1	INR99_RS06520	INR99_06505	WP_194115514.1	hypothetical protein	112973	114445	-	122	499	490	154	0.308617	223	0.446894	1.81e-64	212	60.6	5.7e-19	3.2e-16	1	7	45: 3.0e-05 85: 1.8e-05 125: 9.2e-06 165: 3.7e-04 205: 3.3e-05 245: 2.0e-04 285: 7.5e-04	INR99_RS06515	INR99_06500	WP_194115513.1	diguanylate cyclase	111394	112980	-	121	527	528	151	0.286528	246	0.466793	5.03e-74	239	40.3	7.6e-13	4.4e-10	0.9991	7	42: 2.1e-03 82: 1.2e-03 122: 4.6e-05 162: 6.7e-02 202: 9.3e-05 242: 8.1e-05 282: 2.9e-04	Upstream
JADFUA010000013	Chitinilyticum piscinae strain 4Y14	JADFUA010000013.1	INR99_15745	.	MBE9610793.1	diguanylate cyclase	50384	51934	+	48	499	516	84	0.168337	133	0.266533	1.66e-21	92.4	78	3.3e-24	1.8e-21	1	7	47: 5.3e-06 85: 1.2e-06 125: 3.8e-05 165: 7.1e-03 205: 3.3e-08 245: 1.1e-06 285: 6.1e-04	INR99_15750	.	MBE9610794.1	diguanylate cyclase	51928	53520	+	49	527	530	120	0.227704	201	0.381404	2.39e-37	139	60	8.9e-19	5.2e-16	1	7	42: 7.6e-06 82: 8.3e-04 122: 2.0e-08 162: 6.3e-03 203: 7.8e-06 243: 6.6e-04 283: 1.9e-03	Upstream
NZ_JADFUA0100000	Chitinilyticum piscinae strain 4Y14	NZ_JADFUA010000013.1	INR99_RS15780	INR99_15745	WP_194117340.1	diguanylate cyclase domain-containing protein	50384	51934	+	46	499	516	84	0.168337	133	0.266533	1.66e-21	92.4	78	3.3e-24	1.8e-21	1	7	47: 5.3e-06 85: 1.2e-06 125: 3.8e-05 165: 7.1e-03 205: 3.3e-08 245: 1.1e-06 285: 6.1e-04	INR99_RS15785	INR99_15750	WP_194117341.1	GGDEF domain-containing protein	51928	53520	+	47	527	530	120	0.227704	201	0.381404	2.39e-37	139	60	8.9e-19	5.2e-16	1	7	42: 7.6e-06 82: 8.3e-04 122: 2.0e-08 162: 6.3e-03 203: 7.8e-06 243: 6.6e-04 283: 1.9e-03	Upstream
JADFUA010000001	Chitinilyticum piscinae strain 4Y14	JADFUA010000001.1	INR99_00275	.	MBE9607775.1	tetratricopeptide repeat protein	56701	57780	-	50	499	359	53	0.106212	105	0.210421	3.08e-10	56.6	92.6	1.3e-28	7.6e-26	1	7	47: 2.0e-04 87: 1.1e-05 127: 1.9e-06 167: 1.5e-03 209: 1.7e-08 249: 7.4e-07 289: 8.9e-07	INR99_00280	.	MBE9607776.1	GGDEF domain-containing protein	57780	59405	-	51	527	541	125	0.237192	208	0.394687	1.24e-32	126	68.5	2.3e-21	1.4e-18	1	6	51: 2.6e-07 91: 2.4e-04 131: 8.3e-05 171: 2.1e-03 211: 9.7e-09 251: 4.4e-06	Downstream
NZ_JADFUA0100000	Chitinilyticum piscinae strain 4Y14	NZ_JADFUA010000001.1	INR99_RS00275	INR99_00275	WP_194114290.1	lipopolysaccharide assembly protein LapB	56701	57780	-	50	499	359	53	0.106212	105	0.210421	3.08e-10	56.6	92.6	1.3e-28	7.6e-26	1	7	47: 2.0e-04 87: 1.1e-05 127: 1.9e-06 167: 1.5e-03 209: 1.7e-08 249: 7.4e-07 289: 8.9e-07	INR99_RS00280	INR99_00280	WP_194114291.1	GGDEF domain-containing protein	57780	59405	-	51	527	541	125	0.237192	208	0.394687	1.24e-32	126	68.5	2.3e-21	1.4e-18	1	6	51: 2.6e-07 91: 2.4e-04 131: 8.3e-05 171: 2.1e-03 211: 9.7e-09 251: 4.4e-06	Downstream
JADFUA010000012	Chitinilyticum piscinae strain 4Y14	JADFUA010000012.1	INR99_15130	.	MBE9610673.1	tetratricopeptide repeat protein	12875	13945	-	14	499	356	68	0.136273	110	0.220441	4.15e-08	49.7	80	8.3e-25	4.7e-22	1	7	44: 1.2e-03 84: 1.1e-04 124: 1.7e-06 164: 1.8e-03 204: 7.2e-08 244: 1.0e-08 284: 1.5e-03	INR99_15135	.	MBE9610674.1	diguanylate cyclase	13938	15560	-	15	527	540	108	0.204934	192	0.364326	6.31e-31	121	78.5	2.3e-24	1.3e-21	1	7	51: 2.7e-03 91: 8.0e-05 131: 2.5e-08 171: 2.2e-02 211: 1.4e-08 251: 1.4e-08 291: 9.9e-04	Downstream
NZ_JADFUA0100000	Chitinilyticum piscinae strain 4Y14	NZ_JADFUA010000012.1	INR99_RS15165	INR99_15130	WP_194117223.1	tetratricopeptide repeat protein	12875	13945	-	14	499	356	68	0.136273	110	0.220441	4.15e-08	49.7	80	8.3e-25	4.7e-22	1	7	44: 1.2e-03 84: 1.1e-04 124: 1.7e-06 164: 1.8e-03 204: 7.2e-08 244: 1.0e-08 284: 1.5e-03	INR99_RS15170	INR99_15135	WP_194117224.1	diguanylate cyclase	13938	15560	-	15	527	540	108	0.204934	192	0.364326	6.31e-31	121	78.5	2.3e-24	1.3e-21	1	7	51: 2.7e-03 91: 8.0e-05 131: 2.5e-08 171: 2.2e-02 211: 1.4e-08 251: 1.4e-08 291: 9.9e-04	Downstream
JADFUA010000001	Chitinilyticum piscinae strain 4Y14	JADFUA010000001.1	INR99_01985	.	MBE9608107.1	response regulator	444657	447572	+	382	499	971	41	0.0821643	68	0.136273	1.19e-06	45.8	76.6	8.8e-24	5e-21	1	7	44: 5.6e-07 84: 5.2e-06 124: 8.8e-06 164: 6.7e-04 204: 3.7e-08 244: 4.2e-06 284: 1.2e-04	INR99_01990	.	MBE9608108.1	diguanylate cyclase	447569	448504	+	383	527	311	57	0.108159	80	0.151803	6.56e-20	85.5	0.2	0.89	520	0	1	105: 8.9e-01	Upstream
NZ_JADFUA0100000	Chitinilyticum piscinae strain 4Y14	NZ_JADFUA010000001.1	INR99_RS01995	INR99_01985	WP_194114608.1	ATP-binding protein	444657	447572	+	387	499	971	41	0.0821643	68	0.136273	1.19e-06	45.8	76.6	8.8e-24	5e-21	1	7	44: 5.6e-07 84: 5.2e-06 124: 8.8e-06 164: 6.7e-04 204: 3.7e-08 244: 4.2e-06 284: 1.2e-04	INR99_RS02000	INR99_01990	WP_194114609.1	diguanylate cyclase domain-containing protein	447569	448504	+	388	527	311	57	0.108159	80	0.151803	6.56e-20	85.5	0.2	0.89	520	0	1	105: 8.9e-01	Upstream
NZ_SUMF01000001	Chitiniphilus eburneus strain HX-2-15	NZ_SUMF01000001.1	FAZ21_RS02400	FAZ21_02400	WP_136771670.1	tetratricopeptide repeat protein	503416	504507	+	473	499	363	72	0.144289	118	0.236473	1.86e-12	63.5	109.3	1.2e-33	6.9e-31	1	7	50: 2.5e-04 90: 1.0e-04 130: 1.4e-06 170: 9.6e-06 212: 7.3e-10 252: 9.2e-11 292: 2.3e-05	FAZ21_RS02395	FAZ21_02395	WP_169307214.1	GGDEF domain-containing protein	501788	503419	+	472	527	543	128	0.242884	222	0.421252	1.42e-39	146	67.8	3.8e-21	2.2e-18	1	7	52: 1.6e-04 92: 2.7e-08 132: 2.3e-04 172: 2.1e-03 212: 2.0e-07 252: 1.4e-05 292: 4.2e-03	Downstream
NZ_SUMF01000001	Chitiniphilus eburneus strain HX-2-15	NZ_SUMF01000001.1	FAZ21_RS02400	FAZ21_02400	WP_136771670.1	tetratricopeptide repeat protein	503416	504507	+	473	499	363	72	0.144289	118	0.236473	1.86e-12	63.5	109.3	1.2e-33	6.9e-31	1	7	50: 2.5e-04 90: 1.0e-04 130: 1.4e-06 170: 9.6e-06 212: 7.3e-10 252: 9.2e-11 292: 2.3e-05	FAZ21_RS02395	FAZ21_02395	WP_169307214.1	GGDEF domain-containing protein	501788	503419	+	472	527	543	128	0.242884	222	0.421252	1.42e-39	146	67.8	3.8e-21	2.2e-18	1	7	52: 1.6e-04 92: 2.7e-08 132: 2.3e-04 172: 2.1e-03 212: 2.0e-07 252: 1.4e-05 292: 4.2e-03	Downstream
SUMF01000001	Chitiniphilus eburneus strain HX-2-15	SUMF01000001.1	FAZ21_02400	.	TJZ79156.1	tetratricopeptide repeat protein	503416	504507	+	467	499	363	72	0.144289	118	0.236473	1.86e-12	63.5	109.3	1.2e-33	6.9e-31	1	7	50: 2.5e-04 90: 1.0e-04 130: 1.4e-06 170: 9.6e-06 212: 7.3e-10 252: 9.2e-11 292: 2.3e-05	FAZ21_02395	.	TJZ79155.1	GGDEF domain-containing protein	501758	503419	+	466	527	553	128	0.242884	222	0.421252	1.45e-39	146	67.6	4.5e-21	2.6e-18	1	7	62: 1.6e-04 102: 2.7e-08 142: 2.3e-04 182: 2.1e-03 222: 2.0e-07 262: 1.4e-05 302: 4.2e-03	Downstream
SUMF01000013	Chitiniphilus eburneus strain HX-2-15	SUMF01000013.1	FAZ21_12285	.	TJZ72989.1	tetratricopeptide repeat protein	64105	65223	-	60	499	372	58	0.116232	102	0.204409	7.16e-08	49.3	97.6	4.1e-30	2.4e-27	1	7	47: 5.5e-06 87: 1.7e-05 127: 4.1e-08 167: 1.9e-04 208: 7.0e-08 248: 3.9e-07 288: 6.7e-05	FAZ21_12290	.	TJZ72990.1	diguanylate cyclase	65220	66839	-	61	527	539	138	0.26186	225	0.426945	3.55e-36	136	60.5	6e-19	3.5e-16	1	7	60: 3.6e-05 96: 1.6e-05 136: 4.8e-06 173: 2.8e-04 211: 7.3e-03 251: 5.4e-07 291: 1.5e-03	Downstream
NZ_SUMF01000013	Chitiniphilus eburneus strain HX-2-15	NZ_SUMF01000013.1	FAZ21_RS12285	FAZ21_12285	WP_136773733.1	lipopolysaccharide assembly protein LapB	64105	65223	-	60	499	372	58	0.116232	102	0.204409	7.16e-08	49.3	97.6	4.1e-30	2.4e-27	1	7	47: 5.5e-06 87: 1.7e-05 127: 4.1e-08 167: 1.9e-04 208: 7.0e-08 248: 3.9e-07 288: 6.7e-05	FAZ21_RS12290	FAZ21_12290	WP_136773734.1	GGDEF domain-containing protein	65220	66839	-	61	527	539	138	0.26186	225	0.426945	3.55e-36	136	60.5	6e-19	3.5e-16	1	7	60: 3.6e-05 96: 1.6e-05 136: 4.8e-06 173: 2.8e-04 211: 7.3e-03 251: 5.4e-07 291: 1.5e-03	Downstream
NZ_SUMF01000013	Chitiniphilus eburneus strain HX-2-15	NZ_SUMF01000013.1	FAZ21_RS12285	FAZ21_12285	WP_136773733.1	lipopolysaccharide assembly protein LapB	64105	65223	-	60	499	372	58	0.116232	102	0.204409	7.16e-08	49.3	97.6	4.1e-30	2.4e-27	1	7	47: 5.5e-06 87: 1.7e-05 127: 4.1e-08 167: 1.9e-04 208: 7.0e-08 248: 3.9e-07 288: 6.7e-05	FAZ21_RS12290	FAZ21_12290	WP_136773734.1	GGDEF domain-containing protein	65220	66839	-	61	527	539	138	0.26186	225	0.426945	3.55e-36	136	60.5	6e-19	3.5e-16	1	7	60: 3.6e-05 96: 1.6e-05 136: 4.8e-06 173: 2.8e-04 211: 7.3e-03 251: 5.4e-07 291: 1.5e-03	Downstream
NZ_CP156074	Chitiniphilus eburneus strain YS-30	NZ_CP156074.1	ABFG87_RS04905	.	WP_136771670.1	tetratricopeptide repeat protein	1075986	1077077	-	958	499	363	72	0.144289	118	0.236473	1.86e-12	63.5	109.3	1.2e-33	6.9e-31	1	7	50: 2.5e-04 90: 1.0e-04 130: 1.4e-06 170: 9.6e-06 212: 7.3e-10 252: 9.2e-11 292: 2.3e-05	ABFG87_RS04910	.	WP_169307214.1	GGDEF domain-containing protein	1077074	1078705	-	959	527	543	128	0.242884	222	0.421252	1.42e-39	146	67.8	3.8e-21	2.2e-18	1	7	52: 1.6e-04 92: 2.7e-08 132: 2.3e-04 172: 2.1e-03 212: 2.0e-07 252: 1.4e-05 292: 4.2e-03	Downstream
NZ_CP156074	Chitiniphilus eburneus strain YS-30	NZ_CP156074.1	ABFG87_RS00670	.	WP_136773733.1	lipopolysaccharide assembly protein LapB	160207	161325	-	132	499	372	58	0.116232	102	0.204409	7.16e-08	49.3	97.6	4.1e-30	2.4e-27	1	7	47: 5.5e-06 87: 1.7e-05 127: 4.1e-08 167: 1.9e-04 208: 7.0e-08 248: 3.9e-07 288: 6.7e-05	ABFG87_RS00675	.	WP_136773734.1	GGDEF domain-containing protein	161322	162941	-	133	527	539	138	0.26186	225	0.426945	3.55e-36	136	60.5	6e-19	3.5e-16	1	7	60: 3.6e-05 96: 1.6e-05 136: 4.8e-06 173: 2.8e-04 211: 7.3e-03 251: 5.4e-07 291: 1.5e-03	Downstream
NZ_CP106753	Chitiniphilus purpureus strain CD1	NZ_CP106753.1	N8I74_RS03155	N8I74_03155	WP_263125471.1	lipopolysaccharide assembly protein LapB	694225	695313	-	615	499	362	58	0.116232	102	0.204409	5.63e-12	62	100.8	4.7e-31	2.6e-28	1	7	48: 6.6e-06 88: 2.2e-07 128: 1.5e-07 168: 3.1e-05 210: 2.3e-07 250: 1.7e-06 290: 7.9e-05	N8I74_RS03160	N8I74_03160	WP_263125472.1	GGDEF domain-containing protein	695310	696935	-	616	527	541	77	0.14611	119	0.225806	6.98e-35	132	93.4	7.8e-29	4.5e-26	1	8	20: 2.5e-03 60: 1.3e-07 97: 8.7e-05 137: 2.5e-07 174: 2.5e-04 214: 7.0e-08 254: 1.8e-06 294: 8.7e-05	Downstream
NZ_KB895335	Chitiniphilus shinanonensis DSM 23277	NZ_KB895335.1	C556_RS0102735	.	WP_018746698.1	tetratricopeptide repeat protein	155019	156113	+	157	499	364	65	0.130261	100	0.200401	3.41e-13	65.9	107.6	4.2e-33	2.4e-30	1	7	48: 2.4e-04 88: 5.6e-05 128: 1.4e-06 168: 6.4e-07 210: 2.7e-10 250: 5.9e-09 290: 9.3e-05	C556_RS0102730	.	WP_018746697.1	diguanylate cyclase	153394	155022	+	156	527	542	123	0.233397	210	0.398482	9.89e-45	160	56.4	1.1e-17	6.2e-15	1	7	52: 2.2e-04 92: 5.7e-02 131: 4.7e-05 171: 1.9e-03 211: 9.3e-09 251: 2.9e-06 291: 7.1e-03	Downstream
WOFE01000001	Deefgea chitinilytica strain LMG 24817	WOFE01000001.1	GM173_05565	.	MBM5571047.1	hypothetical protein	1235565	1237037	+	1088	499	490	89	0.178357	144	0.288577	2.22e-22	94.7	58.8	1.9e-18	1.1e-15	1	7	47: 1.8e-03 87: 5.5e-08 127: 3.2e-04 167: 1.4e-05 207: 5.0e-05 246: 5.5e-03 286: 3.0e-04	GM173_05570	.	MBM5571048.1	diguanylate cyclase	1237041	1238642	+	1089	527	533	132	0.250474	237	0.449715	4.55e-45	161	87.4	4.8e-27	2.8e-24	1	7	48: 1.2e-04 88: 1.1e-05 128: 4.6e-05 168: 4.0e-03 208: 2.0e-10 248: 8.1e-09 288: 9.0e-05	Upstream
NZ_WOFE01000001	Deefgea chitinilytica strain LMG 24817	NZ_WOFE01000001.1	GM173_RS05560	GM173_05565	WP_203570306.1	hypothetical protein	1235565	1237037	+	1088	499	490	89	0.178357	144	0.288577	2.22e-22	94.7	58.8	1.9e-18	1.1e-15	1	7	47: 1.8e-03 87: 5.5e-08 127: 3.2e-04 167: 1.4e-05 207: 5.0e-05 246: 5.5e-03 286: 3.0e-04	GM173_RS05565	GM173_05570	WP_203570307.1	tetratricopeptide repeat-containing diguanylate cyclase	1237041	1238642	+	1089	527	533	132	0.250474	237	0.449715	4.55e-45	161	87.4	4.8e-27	2.8e-24	1	7	48: 1.2e-04 88: 1.1e-05 128: 4.6e-05 168: 4.0e-03 208: 2.0e-10 248: 8.1e-09 288: 9.0e-05	Upstream
WOFE01000003	Deefgea chitinilytica strain LMG 24817	WOFE01000003.1	GM173_08620	.	MBM5571641.1	tetratricopeptide repeat protein	145112	146242	+	133	499	376	38	0.0761523	70	0.140281	2.6e-08	50.4	90.8	4.6e-28	2.6e-25	1	7	65: 1.5e-03 105: 3.9e-04 145: 4.6e-07 185: 1.7e-04 226: 1.1e-09 266: 1.9e-07 306: 1.4e-05	GM173_08615	.	MBM5571640.1	diguanylate cyclase	143524	145170	+	132	527	548	130	0.246679	228	0.432638	1.3e-39	146	65.9	1.4e-20	8.2e-18	1	7	56: 1.3e-03 96: 2.1e-04 136: 7.7e-06 176: 1.4e-03 216: 4.6e-10 256: 9.7e-06 296: 7.0e-03	Downstream
NZ_WOFE01000003	Deefgea chitinilytica strain LMG 24817	NZ_WOFE01000003.1	GM173_RS08635	GM173_08620	WP_203570975.1	tetratricopeptide repeat protein	145163	146242	+	137	499	359	38	0.0761523	70	0.140281	2.91e-08	50.4	91.6	2.6e-28	1.5e-25	1	7	48: 1.5e-03 88: 3.9e-04 128: 4.6e-07 168: 1.7e-04 209: 1.1e-09 249: 1.9e-07 289: 1.4e-05	GM173_RS08630	GM173_08615	WP_203570974.1	diguanylate cyclase	143524	145170	+	136	527	548	130	0.246679	228	0.432638	1.3e-39	146	65.9	1.4e-20	8.2e-18	1	7	56: 1.3e-03 96: 2.1e-04 136: 7.7e-06 176: 1.4e-03 216: 4.6e-10 256: 9.7e-06 296: 7.0e-03	Downstream
WOFE01000002	Deefgea chitinilytica strain LMG 24817	WOFE01000002.1	GM173_07910	.	MBM5571505.1	hypothetical protein	474061	475128	+	446	499	355	72	0.144289	130	0.260521	4.25e-07	46.6	64.1	5.2e-20	3e-17	1	6	84: 3.0e-06 124: 2.6e-06 164: 1.7e-02 204: 1.1e-04 244: 2.1e-06 284: 1.5e-05	GM173_07905	.	MBM5571504.1	diguanylate cyclase	472449	474074	+	445	527	541	110	0.208729	186	0.352941	6.66e-33	127	83.2	9.3e-26	5.4e-23	1	7	50: 9.2e-04 90: 5.4e-06 130: 9.5e-09 170: 5.3e-03 210: 3.0e-09 250: 3.9e-07 290: 2.3e-03	Downstream
NZ_WOFE01000002	Deefgea chitinilytica strain LMG 24817	NZ_WOFE01000002.1	GM173_RS07920	GM173_07910	WP_203570817.1	hypothetical protein	474061	475128	+	454	499	355	72	0.144289	130	0.260521	4.25e-07	46.6	64.1	5.2e-20	3e-17	1	6	84: 3.0e-06 124: 2.6e-06 164: 1.7e-02 204: 1.1e-04 244: 2.1e-06 284: 1.5e-05	GM173_RS07915	GM173_07905	WP_203570816.1	GGDEF domain-containing protein	472449	474074	+	453	527	541	110	0.208729	186	0.352941	6.66e-33	127	83.2	9.3e-26	5.4e-23	1	7	50: 9.2e-04 90: 5.4e-06 130: 9.5e-09 170: 5.3e-03 210: 3.0e-09 250: 3.9e-07 290: 2.3e-03	Downstream
WOFE01000001	Deefgea chitinilytica strain LMG 24817	WOFE01000001.1	GM173_01730	.	MBM5570290.1	tetratricopeptide repeat protein	374862	376418	-	331	499	518	52	0.104208	93	0.186373	4.66e-10	56.2	61.2	3.7e-19	2.1e-16	1	7	45: 1.3e-05 83: 1.2e-03 123: 9.3e-05 163: 2.5e-02 204: 5.6e-08 244: 5.9e-06 284: 4.3e-04	GM173_01725	.	MBM5570289.1	diguanylate cyclase	373277	374872	-	330	527	531	92	0.174573	139	0.263757	2.1e-26	107	53.3	9.2e-17	5.4e-14	1	6	43: 1.6e-03 83: 5.0e-05 123: 1.4e-04 163: 2.3e-04 204: 2.0e-07 244: 4.0e-05	Upstream
NZ_WOFE01000001	Deefgea chitinilytica strain LMG 24817	NZ_WOFE01000001.1	GM173_RS01730	GM173_01730	WP_203569600.1	tetratricopeptide repeat protein	374862	376418	-	328	499	518	52	0.104208	93	0.186373	4.66e-10	56.2	61.2	3.7e-19	2.1e-16	1	7	45: 1.3e-05 83: 1.2e-03 123: 9.3e-05 163: 2.5e-02 204: 5.6e-08 244: 5.9e-06 284: 4.3e-04	GM173_RS01725	GM173_01725	WP_203569599.1	diguanylate cyclase	373277	374872	-	327	527	531	92	0.174573	139	0.263757	2.1e-26	107	53.3	9.2e-17	5.4e-14	1	6	43: 1.6e-03 83: 5.0e-05 123: 1.4e-04 163: 2.3e-04 204: 2.0e-07 244: 4.0e-05	Upstream
WOFE01000001	Deefgea chitinilytica strain LMG 24817	WOFE01000001.1	GM173_00090	.	MBM5569977.1	hypothetical protein	19265	20734	+	18	499	489	61	0.122244	106	0.212425	4.23e-06	43.9	60.3	7.1e-19	4e-16	1	6	51: 3.9e-06 91: 4.2e-05 131: 4.4e-06 171: 1.8e-03 211: 7.6e-08 251: 3.1e-03	GM173_00095	.	MBM5569978.1	response regulator	20727	23687	+	19	527	986	59	0.111954	122	0.231499	1.95e-07	48.5	102	2e-31	1.2e-28	1	7	44: 2.8e-07 84: 2.5e-07 124: 6.3e-06 164: 9.2e-07 204: 7.7e-09 244: 9.8e-07 284: 2.2e-06	Upstream
NZ_WOFE01000001	Deefgea chitinilytica strain LMG 24817	NZ_WOFE01000001.1	GM173_RS00090	GM173_00090	WP_203569307.1	hypothetical protein	19265	20734	+	17	499	489	61	0.122244	106	0.212425	4.23e-06	43.9	60.3	7.1e-19	4e-16	1	6	51: 3.9e-06 91: 4.2e-05 131: 4.4e-06 171: 1.8e-03 211: 7.6e-08 251: 3.1e-03	GM173_RS00095	GM173_00095	WP_203569308.1	ATP-binding protein	20727	23687	+	18	527	986	59	0.111954	122	0.231499	1.95e-07	48.5	102	2e-31	1.2e-28	1	7	44: 2.8e-07 84: 2.5e-07 124: 6.3e-06 164: 9.2e-07 204: 7.7e-09 244: 9.8e-07 284: 2.2e-06	Upstream
NZ_CP081149	Deefgea piscis strain D13	NZ_CP081149.1	K4H25_RS01230	K4H25_01230	WP_221021667.1	lipopolysaccharide assembly protein LapB	261131	262201	-	241	499	356	38	0.0761523	73	0.146293	2.29e-06	44.3	104.5	3.5e-32	2e-29	1	7	46: 2.1e-03 86: 6.0e-06 126: 1.7e-07 166: 5.1e-04 207: 8.8e-08 247: 2.8e-08 287: 7.6e-09	K4H25_RS01235	K4H25_01235	WP_221021668.1	diguanylate cyclase	262194	263840	-	242	527	548	123	0.233397	208	0.394687	1.6e-42	154	73	1.1e-22	6.3e-20	1	7	56: 6.9e-05 96: 7.4e-04 136: 4.8e-06 176: 1.3e-03 216: 5.6e-09 256: 5.0e-08 296: 7.6e-03	Downstream
NZ_CP081149	Deefgea piscis strain D13	NZ_CP081149.1	K4H25_RS12360	K4H25_12360	WP_221020796.1	hypothetical protein	2648047	2649522	+	2406	499	491	107	0.214429	174	0.348697	8.4e-26	105	56.6	9.1e-18	5.2e-15	1	7	48: 2.9e-04 88: 6.0e-05 128: 2.7e-05 168: 2.7e-06 208: 1.3e-05 247: 9.2e-03 287: 1.0e-03	K4H25_RS12365	K4H25_12365	WP_221020797.1	GGDEF domain-containing protein	2649519	2651114	+	2407	527	531	137	0.259962	238	0.451613	6.44e-42	152	80.4	6.4e-25	3.8e-22	1	7	46: 9.5e-04 86: 4.6e-06 126: 5.4e-05 166: 3.5e-03 206: 4.1e-08 246: 7.1e-09 286: 2.1e-05	Upstream
NZ_CP081149	Deefgea piscis strain D13	NZ_CP081149.1	K4H25_RS14545	K4H25_14545	WP_221021138.1	tetratricopeptide repeat protein	3122240	3123334	+	2815	499	364	70	0.140281	116	0.232465	4.23e-06	43.5	65.5	1.9e-20	1.1e-17	1	6	84: 1.1e-06 124: 4.5e-06 164: 2.5e-03 204: 4.6e-06 244: 3.3e-06 284: 5.4e-04	K4H25_RS14540	K4H25_14540	WP_221021137.1	GGDEF domain-containing protein	3120633	3122243	+	2814	527	536	117	0.222011	204	0.387097	2.66e-32	125	66.9	7.1e-21	4.1e-18	1	7	48: 1.6e-04 88: 1.8e-03 128: 5.2e-08 168: 3.6e-04 208: 5.1e-07 248: 5.9e-06 288: 3.2e-03	Downstream
NZ_CP081149	Deefgea piscis strain D13	NZ_CP081149.1	K4H25_RS16525	K4H25_16525	WP_221021434.1	hypothetical protein	3502798	3503856	-	3185	499	352	50	0.1002	76	0.152305	4.32e-08	49.7	44.8	3.2e-14	1.8e-11	0.9998	5	44: 3.3e-03 84: 1.6e-04 124: 5.2e-06 164: 4.0e-04 205: 3.4e-06	K4H25_RS16530	K4H25_16530	WP_221021435.1	GGDEF domain-containing protein	3503853	3505133	-	3186	527	426	104	0.197343	189	0.358634	1.97e-09	54.3	43	1.1e-13	6.4e-11	0.9996	5	38: 2.6e-07 75: 1.7e-03 111: 1.2e-06 147: 9.9e-02 187: 2.0e-04	Downstream
NZ_CP054143	Deefgea piscis strain D17	NZ_CP054143.1	HQN60_RS00395	HQN60_00395	WP_173531833.1	hypothetical protein	62968	64440	+	83	499	490	104	0.208417	171	0.342685	3.56e-27	109	56.3	1.1e-17	6.4e-15	1	7	48: 7.8e-05 88: 6.0e-05 128: 2.7e-05 168: 8.5e-06 208: 1.7e-05 247: 1.1e-02 287: 1.1e-03	HQN60_RS00400	HQN60_00400	WP_173531834.1	GGDEF domain-containing protein	64437	66032	+	84	527	531	138	0.26186	237	0.449715	2.03e-43	157	79.2	1.4e-24	8.3e-22	1	7	46: 1.8e-03 86: 7.9e-06 126: 3.1e-05 166: 3.5e-03 206: 3.1e-09 246: 1.1e-07 286: 2.1e-05	Upstream
NZ_CP054143	Deefgea piscis strain D17	NZ_CP054143.1	HQN60_RS05380	HQN60_05380	WP_173532694.1	lipopolysaccharide assembly protein LapB	1113995	1115065	-	1019	499	356	41	0.0821643	77	0.154309	9.59e-06	42.4	103.4	7.4e-32	4.2e-29	1	7	46: 1.7e-03 86: 9.8e-06 126: 1.6e-07 166: 3.4e-04 207: 1.0e-07 247: 6.1e-08 287: 7.6e-09	HQN60_RS05385	HQN60_05385	WP_173532695.1	diguanylate cyclase	1115058	1116704	-	1020	527	548	124	0.235294	207	0.392789	2.05e-42	154	74.4	4.1e-23	2.4e-20	1	7	56: 8.7e-05 96: 7.4e-04 136: 4.8e-06 176: 1.3e-03 216: 4.2e-09 256: 3.8e-08 296: 3.8e-03	Downstream
NZ_CP054143	Deefgea piscis strain D17	NZ_CP054143.1	HQN60_RS02535	HQN60_02535	WP_173532204.1	tetratricopeptide repeat protein	519660	520754	+	482	499	364	72	0.144289	121	0.242485	1.53e-06	45.1	65.6	1.8e-20	1e-17	1	6	84: 1.1e-06 124: 4.5e-06 164: 9.0e-03 204: 4.8e-06 244: 7.2e-07 284: 7.0e-04	HQN60_RS02530	HQN60_02530	WP_173532203.1	GGDEF domain-containing protein	518053	519663	+	481	527	536	116	0.220114	204	0.387097	4.52e-34	130	68.5	2.4e-21	1.4e-18	1	7	48: 8.8e-04 88: 1.3e-03 128: 5.2e-08 168: 1.8e-04 208: 3.4e-07 248: 8.1e-07 288: 6.1e-03	Downstream
NZ_CP054143	Deefgea piscis strain D17	NZ_CP054143.1	HQN60_RS04125	HQN60_04125	WP_173532470.1	hypothetical protein	844094	845158	-	776	499	354	51	0.102204	78	0.156313	7.07e-08	48.9	49.9	9.6e-16	5.4e-13	1	5	44: 7.5e-04 84: 3.7e-04 124: 1.2e-06 164: 4.0e-04 205: 7.7e-07	HQN60_RS04130	HQN60_04130	WP_173532471.1	diguanylate cyclase domain-containing protein	845155	846435	-	777	527	426	47	0.0891841	87	0.165085	1.9e-08	51.2	37.7	4.5e-12	2.6e-09	0.9979	5	38: 3.1e-07 75: 1.8e-03 111: 8.2e-06 147: 5.3e-02 187: 1.1e-03	Downstream
NZ_JHVM01000017	Deefgea rivuli DSM 18356	NZ_JHVM01000017.1	Q320_RS0108580	.	WP_027468660.1	hypothetical protein	12654	14135	-	12	499	493	97	0.194389	158	0.316633	1.14e-32	125	69.9	9.3e-22	5.3e-19	1	7	50: 1.2e-06 90: 2.6e-06 130: 3.8e-04 170: 4.1e-06 210: 1.4e-06 249: 1.9e-03 289: 1.2e-03	Q320_RS0108575	.	WP_027468659.1	GGDEF domain-containing protein	11056	12657	-	11	527	533	136	0.258065	243	0.461101	5.72e-47	167	70.8	5e-22	2.9e-19	1	7	48: 6.5e-05 88: 2.0e-05 128: 8.8e-05 168: 1.1e-02 208: 2.4e-07 248: 4.2e-06 288: 3.5e-06	Upstream
NZ_KK211083	Deefgea rivuli DSM 18356	NZ_KK211083.1	Q320_RS0114885	.	WP_027469661.1	lipopolysaccharide assembly protein LapB	8612	9688	-	7	499	358	59	0.118236	110	0.220441	1.24e-08	51.6	86.4	9.8e-27	5.6e-24	1	6	88: 2.2e-05 128: 9.3e-06 168: 8.0e-04 209: 2.1e-08 249: 7.9e-09 289: 2.3e-06	Q320_RS0114890	.	WP_027469662.1	GGDEF domain-containing protein	9681	11327	-	8	527	548	136	0.258065	232	0.440228	3.69e-43	156	67.5	4.9e-21	2.9e-18	1	7	56: 2.3e-04 96: 2.0e-03 136: 7.1e-06 176: 2.6e-04 216: 6.7e-10 256: 7.8e-06 296: 6.9e-03	Downstream
NZ_KK211082	Deefgea rivuli DSM 18356	NZ_KK211082.1	Q320_RS0114800	.	WP_027469650.1	hypothetical protein	415815	416882	+	387	499	355	86	0.172345	148	0.296593	1.49e-10	57.4	61.6	2.9e-19	1.7e-16	1	6	84: 1.9e-06 124: 1.4e-06 164: 2.4e-02 204: 1.0e-05 244: 2.7e-06 284: 1.5e-03	Q320_RS0114795	.	WP_027469649.1	diguanylate cyclase	414202	415818	+	386	527	538	129	0.244782	216	0.409867	4.15e-41	150	65.9	1.5e-20	8.5e-18	1	6	50: 7.9e-06 90: 1.1e-03 130: 1.4e-06 170: 3.8e-03 210: 5.1e-08 250: 1.4e-06	Downstream
NZ_KK211083	Deefgea rivuli DSM 18356	NZ_KK211083.1	Q320_RS0116450	.	WP_027469902.1	hypothetical protein	317173	318222	+	298	499	349	34	0.0681363	68	0.136273	3.85e-06	43.5	62.1	2e-19	1.1e-16	1	7	47: 1.8e-04 87: 4.0e-05 127: 2.6e-06 167: 4.1e-03 207: 9.0e-07 247: 9.8e-02 286: 4.0e-05	Q320_RS0116445	.	WP_027469901.1	diguanylate cyclase	315884	317176	+	297	527	430	50	0.0948767	83	0.157495	8.56e-10	55.5	46.2	1.3e-14	7.3e-12	0.9999	5	42: 2.6e-07 79: 1.4e-03 115: 1.6e-05 151: 1.0e-01 189: 1.9e-06	Downstream
JAJAWG010000004	Deefgea salmonis strain H3-26	JAJAWG010000004.1	LG219_08130	.	MCB5196244.1	hypothetical protein	11075	12547	-	12	499	490	104	0.208417	171	0.342685	3.69e-27	109	56.3	1.1e-17	6.4e-15	1	7	48: 7.8e-05 88: 6.0e-05 128: 2.7e-05 168: 8.5e-06 208: 1.7e-05 247: 1.1e-02 287: 1.1e-03	LG219_08125	.	MCB5196243.1	diguanylate cyclase	9483	11078	-	11	527	531	138	0.26186	237	0.449715	2.03e-43	157	79.2	1.4e-24	8.3e-22	1	7	46: 1.8e-03 86: 7.9e-06 126: 3.1e-05 166: 3.5e-03 206: 3.1e-09 246: 1.1e-07 286: 2.1e-05	Upstream
NZ_JAJAWG0100000	Deefgea salmonis strain H3-26	NZ_JAJAWG010000004.1	LG219_RS08130	LG219_08130	WP_226764014.1	hypothetical protein	11075	12547	-	12	499	490	104	0.208417	171	0.342685	3.69e-27	109	56.3	1.1e-17	6.4e-15	1	7	48: 7.8e-05 88: 6.0e-05 128: 2.7e-05 168: 8.5e-06 208: 1.7e-05 247: 1.1e-02 287: 1.1e-03	LG219_RS08125	LG219_08125	WP_173531834.1	GGDEF domain-containing protein	9483	11078	-	11	527	531	138	0.26186	237	0.449715	2.03e-43	157	79.2	1.4e-24	8.3e-22	1	7	46: 1.8e-03 86: 7.9e-06 126: 3.1e-05 166: 3.5e-03 206: 3.1e-09 246: 1.1e-07 286: 2.1e-05	Upstream
JAJAWG010000008	Deefgea salmonis strain H3-26	JAJAWG010000008.1	LG219_11930	.	MCB5196977.1	hypothetical protein	25933	27003	+	27	499	356	40	0.0801603	75	0.150301	1.37e-07	48.1	96.4	9.9e-30	5.6e-27	1	6	86: 4.2e-06 126: 1.2e-07 166: 1.5e-04 207: 2.1e-07 247: 2.4e-09 287: 1.8e-06	LG219_11925	.	MCB5196976.1	GGDEF domain-containing protein	24306	25940	+	26	527	544	141	0.267552	230	0.436433	1.2e-42	155	83.6	6.8e-26	4e-23	1	7	51: 1.9e-03 91: 6.7e-07 131: 1.1e-05 171: 1.5e-03 211: 1.7e-09 251: 1.7e-08 291: 6.9e-04	Downstream
NZ_JAJAWG0100000	Deefgea salmonis strain H3-26	NZ_JAJAWG010000008.1	LG219_RS11925	LG219_11930	WP_226764707.1	lipopolysaccharide assembly protein LapB	25933	27003	+	27	499	356	40	0.0801603	75	0.150301	1.37e-07	48.1	96.4	9.9e-30	5.6e-27	1	6	86: 4.2e-06 126: 1.2e-07 166: 1.5e-04 207: 2.1e-07 247: 2.4e-09 287: 1.8e-06	LG219_RS11920	LG219_11925	WP_226764706.1	GGDEF domain-containing protein	24306	25940	+	26	527	544	141	0.267552	230	0.436433	1.2e-42	155	83.6	6.8e-26	4e-23	1	7	51: 1.9e-03 91: 6.7e-07 131: 1.1e-05 171: 1.5e-03 211: 1.7e-09 251: 1.7e-08 291: 6.9e-04	Downstream
JAJAWG010000005	Deefgea salmonis strain H3-26	JAJAWG010000005.1	LG219_10050	.	MCB5196611.1	hypothetical protein	193216	194277	+	185	499	353	44	0.0881764	72	0.144289	1.38e-06	45.1	57.5	4.7e-18	2.7e-15	1	7	44: 2.1e-04 84: 1.6e-04 124: 3.2e-06 164: 4.7e-04 205: 2.4e-06 245: 1.7e-02 284: 1.7e-03	LG219_10045	.	MCB5196610.1	GGDEF domain-containing protein	191939	193219	+	184	527	426	50	0.0948767	88	0.166983	9.18e-11	58.5	42.9	1.2e-13	7e-11	0.9996	5	38: 2.8e-07 75: 1.0e-02 111: 3.7e-06 150: 3.8e-02 187: 1.7e-05	Downstream
NZ_JAJAWG0100000	Deefgea salmonis strain H3-26	NZ_JAJAWG010000005.1	LG219_RS10050	LG219_10050	WP_226764351.1	hypothetical protein	193216	194277	+	185	499	353	44	0.0881764	72	0.144289	1.38e-06	45.1	57.5	4.7e-18	2.7e-15	1	7	44: 2.1e-04 84: 1.6e-04 124: 3.2e-06 164: 4.7e-04 205: 2.4e-06 245: 1.7e-02 284: 1.7e-03	LG219_RS10045	LG219_10045	WP_226764350.1	GGDEF domain-containing protein	191939	193219	+	184	527	426	50	0.0948767	88	0.166983	9.18e-11	58.5	42.9	1.2e-13	7e-11	0.9996	5	38: 2.8e-07 75: 1.0e-02 111: 3.7e-06 150: 3.8e-02 187: 1.7e-05	Downstream
NZ_CP081150	Deefgea tanakiae strain D25	NZ_CP081150.1	K4H28_RS07935	K4H28_07935	WP_221007829.1	hypothetical protein	1688521	1690002	+	1543	499	493	93	0.186373	151	0.302605	2.27e-23	97.8	58.8	2e-18	1.1e-15	1	7	47: 4.7e-05 87: 5.2e-08 127: 7.4e-04 167: 1.9e-05 207: 1.9e-03 246: 1.8e-03 286: 2.7e-04	K4H28_RS07940	K4H28_07940	WP_221007830.1	tetratricopeptide repeat-containing diguanylate cyclase	1689995	1691596	+	1544	527	533	139	0.263757	245	0.464896	3.16e-47	167	86.2	1.2e-26	6.8e-24	1	7	48: 3.7e-05 88: 1.0e-05 128: 8.9e-06 168: 4.8e-03 208: 7.9e-10 248: 2.9e-08 288: 2.4e-04	Upstream
NZ_CP081150	Deefgea tanakiae strain D25	NZ_CP081150.1	K4H28_RS13865	K4H28_13865	WP_221005740.1	lipopolysaccharide assembly protein LapB	2967430	2968512	-	2679	499	360	51	0.102204	90	0.180361	2.48e-10	56.6	92.8	1.2e-28	6.6e-26	1	7	49: 3.1e-03 89: 3.1e-04 129: 2.4e-07 169: 3.3e-04 210: 1.3e-09 250: 5.5e-09 290: 1.1e-04	K4H28_RS13870	K4H28_13870	WP_221005741.1	GGDEF domain-containing protein	2968502	2970184	-	2680	527	560	133	0.252372	237	0.449715	1.48e-40	149	69.2	1.5e-21	8.8e-19	1	7	68: 1.2e-04 108: 9.4e-05 148: 3.0e-06 188: 1.8e-03 228: 1.1e-08 268: 2.2e-06 308: 5.4e-03	Downstream
NZ_CP081150	Deefgea tanakiae strain D25	NZ_CP081150.1	K4H28_RS02250	K4H28_02250	WP_221006703.1	ATP-binding protein	476799	479753	+	421	499	984	70	0.140281	129	0.258517	6.54e-06	43.5	109.7	9.3e-34	5.3e-31	1	8	4: 5.1e-03 44: 1.6e-07 84: 7.9e-07 124: 6.3e-06 164: 1.6e-07 204: 3.1e-10 244: 1.5e-06 284: 1.7e-06	K4H28_RS02255	K4H28_02255	WP_221006705.1	diguanylate cyclase	479746	480642	+	422	527	298	56	0.106262	78	0.148008	8.68e-17	76.3	3.9	0.067	39	0	1	13: 6.7e-02	Upstream
JAIMJA010000003	Motilimonas cestriensis strain MKS20	JAIMJA010000003.1	K6Y31_03775	.	MCE2593931.1	hypothetical protein	85335	86795	+	76	499	486	155	0.310621	227	0.45491	7.8e-73	234	72.2	1.9e-22	1.1e-19	1	7	51: 1.2e-04 91: 1.0e-04 131: 1.2e-04 171: 6.4e-04 211: 1.7e-09 251: 2.2e-05 291: 9.3e-05	K6Y31_03780	.	MCE2593932.1	GGDEF domain-containing protein	86792	88378	+	77	527	528	156	0.296015	259	0.491461	1.2e-77	249	61.2	3.8e-19	2.2e-16	1	8	3: 7.7e-05 41: 5.2e-05 81: 9.6e-03 121: 4.2e-06 161: 1.0e-01 203: 7.4e-07 243: 8.9e-04 283: 4.9e-05	Upstream
NZ_JAIMJA0100000	Motilimonas cestriensis strain MKS20	NZ_JAIMJA010000003.1	K6Y31_RS03790	K6Y31_03775	WP_233051515.1	hypothetical protein	85335	86795	+	76	499	486	155	0.310621	227	0.45491	7.8e-73	234	72.2	1.9e-22	1.1e-19	1	7	51: 1.2e-04 91: 1.0e-04 131: 1.2e-04 171: 6.4e-04 211: 1.7e-09 251: 2.2e-05 291: 9.3e-05	K6Y31_RS03795	K6Y31_03780	WP_233051516.1	GGDEF domain-containing protein	86792	88378	+	77	527	528	156	0.296015	259	0.491461	1.2e-77	249	61.2	3.8e-19	2.2e-16	1	8	3: 7.7e-05 41: 5.2e-05 81: 9.6e-03 121: 4.2e-06 161: 1.0e-01 203: 7.4e-07 243: 8.9e-04 283: 4.9e-05	Upstream
JAIMJB010000005	Motilimonas eburnea strain YH6	JAIMJB010000005.1	K6Y21_05970	.	MCE2571026.1	hypothetical protein	8092	9564	-	5	499	490	156	0.312625	238	0.476954	4.83e-76	243	65.3	2.2e-20	1.2e-17	1	7	51: 1.4e-05 91: 1.1e-04 131: 1.9e-03 171: 1.6e-04 211: 2.5e-07 251: 2.1e-05 291: 1.4e-04	K6Y21_05965	.	MCE2571025.1	GGDEF domain-containing protein	6534	8105	-	4	527	523	160	0.303605	277	0.525617	4.27e-77	247	60.8	5e-19	2.9e-16	1	8	3: 3.2e-05 41: 3.3e-05 81: 1.3e-02 121: 3.2e-06 161: 1.3e-01 203: 1.4e-05 243: 1.1e-04 283: 1.2e-04	Upstream
NZ_JAIMJB0100000	Motilimonas eburnea strain YH6	NZ_JAIMJB010000005.1	K6Y21_RS06020	K6Y21_05970	WP_233070881.1	M48 family metallopeptidase	8092	9564	-	5	499	490	156	0.312625	238	0.476954	4.83e-76	243	65.3	2.2e-20	1.2e-17	1	7	51: 1.4e-05 91: 1.1e-04 131: 1.9e-03 171: 1.6e-04 211: 2.5e-07 251: 2.1e-05 291: 1.4e-04	K6Y21_RS06015	K6Y21_05965	WP_233070880.1	GGDEF domain-containing protein	6534	8105	-	4	527	523	160	0.303605	277	0.525617	4.27e-77	247	60.8	5e-19	2.9e-16	1	8	3: 3.2e-05 41: 3.3e-05 81: 1.3e-02 121: 3.2e-06 161: 1.3e-01 203: 1.4e-05 243: 1.1e-04 283: 1.2e-04	Upstream
NZ_JAIMJB0100000	Motilimonas eburnea strain YH6	NZ_JAIMJB010000005.1	K6Y21_RS06020	K6Y21_05970	WP_233070881.1	M48 family metallopeptidase	8092	9564	-	5	499	490	156	0.312625	238	0.476954	4.83e-76	243	65.3	2.2e-20	1.2e-17	1	7	51: 1.4e-05 91: 1.1e-04 131: 1.9e-03 171: 1.6e-04 211: 2.5e-07 251: 2.1e-05 291: 1.4e-04	K6Y21_RS06015	K6Y21_05965	WP_233070880.1	GGDEF domain-containing protein	6534	8105	-	4	527	523	160	0.303605	277	0.525617	4.27e-77	247	60.8	5e-19	2.9e-16	1	8	3: 3.2e-05 41: 3.3e-05 81: 1.3e-02 121: 3.2e-06 161: 1.3e-01 203: 1.4e-05 243: 1.1e-04 283: 1.2e-04	Upstream
NZ_QZCH01000004	Motilimonas pumila strain PLHSC7-2	NZ_QZCH01000004.1	D1Z90_RS06135	D1Z90_06130	WP_119909868.1	hypothetical protein	181572	183023	-	161	499	483	151	0.302605	241	0.482966	2.83e-80	253	75.6	1.7e-23	9.7e-21	1	7	53: 5.4e-05 93: 1.1e-04 133: 5.9e-06 173: 4.2e-05 213: 5.3e-07 253: 3.6e-05 293: 1.1e-05	D1Z90_RS06130	D1Z90_06125	WP_158587069.1	GGDEF domain-containing protein	180004	181575	-	160	527	523	159	0.301708	253	0.480076	2.27e-79	253	65.5	1.9e-20	1.1e-17	1	8	4: 4.0e-03 41: 5.0e-06 81: 1.8e-03 121: 5.3e-07 161: 1.9e-03 203: 1.9e-03 243: 1.0e-04 283: 1.1e-06	Upstream
QZCH01000004	Motilimonas pumila strain PLHSC7-2	QZCH01000004.1	D1Z90_06130	.	RJG49533.1	hypothetical protein	181572	183023	-	159	499	483	151	0.302605	241	0.482966	2.83e-80	253	75.6	1.7e-23	9.7e-21	1	7	53: 5.4e-05 93: 1.1e-04 133: 5.9e-06 173: 4.2e-05 213: 5.3e-07 253: 3.6e-05 293: 1.1e-05	D1Z90_06125	.	RJG49532.1	GGDEF domain-containing protein	180004	181590	-	158	527	528	159	0.301708	253	0.480076	3.49e-79	253	65.4	2.1e-20	1.2e-17	1	8	9: 4.0e-03 46: 5.0e-06 86: 1.8e-03 126: 5.3e-07 166: 1.9e-03 208: 1.9e-03 248: 1.0e-04 288: 1.1e-06	Upstream
JAIBHJ010000009	Motilimonas sp. E26	JAIBHJ010000009.1	K1M91_09910	.	MCE0557271.1	hypothetical protein	73047	74507	+	64	499	486	154	0.308617	223	0.446894	4.45e-72	232	72	2.1e-22	1.2e-19	1	7	51: 7.1e-05 91: 2.7e-04 131: 3.7e-05 171: 1.1e-03 211: 1.2e-08 251: 2.1e-05 291: 1.9e-05	K1M91_09915	.	MCE0557272.1	GGDEF domain-containing protein	74504	76093	+	65	527	529	156	0.296015	250	0.474383	1.06e-78	251	63.2	9.4e-20	5.5e-17	1	8	4: 3.6e-04 42: 8.8e-06 82: 9.2e-03 122: 2.9e-05 162: 2.0e-02 204: 2.5e-06 244: 1.3e-04 284: 8.6e-06	Upstream
NZ_JAIBHJ0100000	Motilimonas sp. E26	NZ_JAIBHJ010000009.1	K1M91_RS09960	K1M91_09910	WP_232801604.1	M48 family metallopeptidase	73047	74507	+	65	499	486	154	0.308617	223	0.446894	4.45e-72	232	72	2.1e-22	1.2e-19	1	7	51: 7.1e-05 91: 2.7e-04 131: 3.7e-05 171: 1.1e-03 211: 1.2e-08 251: 2.1e-05 291: 1.9e-05	K1M91_RS09965	K1M91_09915	WP_232801605.1	GGDEF domain-containing protein	74504	76093	+	66	527	529	156	0.296015	250	0.474383	1.06e-78	251	63.2	9.4e-20	5.5e-17	1	8	4: 3.6e-04 42: 8.8e-06 82: 9.2e-03 122: 2.9e-05 162: 2.0e-02 204: 2.5e-06 244: 1.3e-04 284: 8.6e-06	Upstream
JAZAID010000273	Pseudomonadota bacterium	JAZAID010000273.1	VYC54_10355	.	MED5504809.1	hypothetical protein	12387	13871	-	13	499	494	363	0.727455	431	0.863727	0	775	62.4	1.7e-19	9.4e-17	1	7	47: 4.4e-03 87: 1.5e-03 127: 2.9e-06 167: 2.9e-05 207: 4.5e-07 247: 2.1e-03 287: 5.4e-06	VYC54_10350	.	MED5504808.1	GGDEF domain-containing protein	10820	12403	-	12	527	527	403	0.764706	469	0.889943	0	855	45.5	2.1e-14	1.2e-11	0.9998	6	42: 8.4e-05 82: 1.9e-04 122: 6.4e-06 162: 2.3e-02 202: 6.9e-04 282: 2.2e-04	Upstream
NZ_AUAM01000026	Psychromonas aquimarina ATCC BAA-1526	NZ_AUAM01000026.1	G337_RS0111070	.	WP_157619282.1	hypothetical protein	8753	10234	-	9	499	493	131	0.262525	223	0.446894	8.45e-56	189	38.2	3.2e-12	1.8e-09	0.9982	7	58: 1.2e-03 98: 4.7e-04 138: 9.8e-04 178: 8.4e-04 218: 3.7e-05 258: 6.8e-04 298: 4.8e-03	G337_RS0111065	.	WP_028863940.1	GGDEF domain-containing protein	7161	8756	-	8	527	531	135	0.256167	225	0.426945	5.74e-56	191	42.3	1.9e-13	1.1e-10	0.9995	7	41: 3.7e-03 81: 5.0e-03 121: 1.9e-07 161: 5.5e-03 201: 1.3e-05 241: 3.7e-02 281: 3.4e-04	Upstream
NZ_ATUO01000081	Psychromonas hadalis ATCC BAA-638	NZ_ATUO01000081.1	G322_RS0111150	.	WP_022941862.1	hypothetical protein	14544	16004	+	11	499	486	142	0.284569	240	0.480962	3.04e-66	217	43.7	6.9e-14	3.9e-11	0.9997	6	48: 9.7e-05 88: 4.1e-04 128: 2.8e-04 168: 2.2e-04 208: 3.4e-05 248: 3.7e-04	G322_RS0111155	.	WP_084683727.1	GGDEF domain-containing protein	16001	17599	+	12	527	532	156	0.296015	262	0.497154	1.59e-70	230	58.1	3.2e-18	1.9e-15	1	7	42: 9.2e-05 82: 3.1e-03 122: 7.7e-06 162: 8.0e-06 202: 3.7e-06 242: 9.9e-03 282: 4.4e-05	Upstream
PIZM01000007	Psychromonas sp. psych-6C06	PIZM01000007.1	CW745_11060	.	PKF61166.1	hypothetical protein	7218	8678	-	10	499	486	129	0.258517	218	0.436874	4.28e-51	176	36.6	9.4e-12	5.3e-09	0.997	6	48: 4.5e-05 88: 5.2e-04 128: 5.3e-04 168: 3.4e-03 208: 2.4e-03 248: 4.5e-05	CW745_11055	.	PKF61165.1	hypothetical protein	5641	7218	-	9	527	525	166	0.314991	268	0.508539	1.14e-74	241	56.3	1.1e-17	6.5e-15	1	8	3: 5.8e-03 41: 7.6e-07 81: 3.8e-03 121: 1.3e-05 161: 1.3e-04 201: 1.4e-05 241: 2.2e-02 281: 7.0e-04	Upstream
NZ_PIZM01000007	Psychromonas sp. psych-6C06	NZ_PIZM01000007.1	CW745_RS11055	CW745_11060	WP_101108742.1	hypothetical protein	7218	8678	-	10	499	486	129	0.258517	218	0.436874	4.28e-51	176	36.6	9.4e-12	5.3e-09	0.997	6	48: 4.5e-05 88: 5.2e-04 128: 5.3e-04 168: 3.4e-03 208: 2.4e-03 248: 4.5e-05	CW745_RS11050	CW745_11055	WP_101108741.1	GGDEF domain-containing protein	5641	7218	-	9	527	525	166	0.314991	268	0.508539	1.14e-74	241	56.3	1.1e-17	6.5e-15	1	8	3: 5.8e-03 41: 7.6e-07 81: 3.8e-03 121: 1.3e-05 161: 1.3e-04 201: 1.4e-05 241: 2.2e-02 281: 7.0e-04	Upstream
PJBZ01000088	Psychromonas sp. Urea-02u-13	PJBZ01000088.1	CXF74_16905	.	PKG37786.1	hypothetical protein	188	1648	+	1	499	486	134	0.268537	231	0.462926	2.79e-58	196	47.2	6.4e-15	3.6e-12	0.9999	6	48: 4.3e-05 88: 7.7e-05 128: 3.7e-04 168: 2.1e-04 208: 1.8e-04 248: 6.2e-05	CXF74_16910	.	PKG37787.1	hypothetical protein	1648	3219	+	2	527	523	165	0.313093	277	0.525617	2.53e-74	240	50.4	6.9e-16	4e-13	1	5	41: 2.9e-05 81: 9.9e-04 121: 1.1e-06 161: 2.7e-05 201: 6.3e-06	Upstream
NZ_PJBZ01000088	Psychromonas sp. Urea-02u-13	NZ_PJBZ01000088.1	CXF74_RS16905	CXF74_16905	WP_101083705.1	hypothetical protein	188	1648	+	1	499	486	134	0.268537	231	0.462926	2.79e-58	196	47.2	6.4e-15	3.6e-12	0.9999	6	48: 4.3e-05 88: 7.7e-05 128: 3.7e-04 168: 2.1e-04 208: 1.8e-04 248: 6.2e-05	CXF74_RS16910	CXF74_16910	WP_101083706.1	GGDEF domain-containing protein	1648	3219	+	2	527	523	165	0.313093	277	0.525617	2.53e-74	240	50.4	6.9e-16	4e-13	1	5	41: 2.9e-05 81: 9.9e-04 121: 1.1e-06 161: 2.7e-05 201: 6.3e-06	Upstream
NZ_BDGP01000209	Thaumasiovibrio occultus strain C4II189	NZ_BDGP01000209.1	TOCC_RS18905	.	WP_159063861.1	hypothetical protein	45913	47358	+	34	499	481	180	0.360721	280	0.561122	2.32e-103	313	58.7	2.1e-18	1.2e-15	1	7	47: 2.9e-04 87: 9.2e-04 127: 8.7e-07 167: 2.6e-03 207: 9.3e-08 247: 2.8e-04 287: 2.8e-03	TOCC_RS18910	VCA1004_RS19235	WP_159063862.1	GGDEF domain-containing protein	47361	48893	+	35	527	510	158	0.29981	260	0.493359	1.04e-93	290	54.5	4e-17	2.3e-14	1	6	58: 3.2e-06 98: 6.2e-07 138: 2.1e-02 178: 8.3e-03 218: 1.4e-05 258: 4.3e-06	Upstream
NZ_AP023055	Thaumasiovibrio subtropicus strain C4V358	NZ_AP023055.1	TSUB_RS22515	.	WP_087023979.1	hypothetical protein	1366616	1368085	+	1219	499	489	186	0.372745	276	0.553106	5.68e-105	317	61.6	2.8e-19	1.6e-16	1	7	47: 2.0e-05 87: 4.5e-03 127: 2.1e-08 167: 2.9e-03 207: 8.4e-07 247: 3.9e-03 287: 3.2e-04	TSUB_RS22520	.	WP_159064977.1	GGDEF domain-containing protein	1368082	1369605	+	1220	527	507	149	0.282732	244	0.462998	1.03e-81	259	28.8	2.2e-09	1.3e-06	0.915	6	55: 2.8e-03 95: 4.3e-06 135: 1.6e-02 175: 3.1e-03 215: 4.9e-04 255: 3.6e-03	Upstream
